# Supplementary material for: HXMS: a standardized file format for HX/MS data
Source: bioRxiv. 2025 Oct 16:2025.10.14.682397. Preprint. [Version 1] doi: 10.1101/2025.10.14.682397 (PMC12632962; doi:10.1101/2025.10.14.682397)
Supplement: Supplement 1 [file media-1.zip]

Archive with 26 entries (21 files):
- Supplemental_Data_1/
- __MACOSX/._Supplemental_Data_1
- Supplemental_Data_1/HDXWorkbench/
- __MACOSX/Supplemental_Data_1/._HDXWorkbench
- Supplemental_Data_1/BioPharma/
- __MACOSX/Supplemental_Data_1/._BioPharma
- Supplemental_Data_1/Custom/
- __MACOSX/Supplemental_Data_1/._Custom
- Supplemental_Data_1/DynamX/
- __MACOSX/Supplemental_Data_1/._DynamX
- Supplemental_Data_1/HDXWorkbench/protein_RORgLBD_sm1_dm6h.hxms
- __MACOSX/Supplemental_Data_1/HDXWorkbench/._protein_RORgLBD_sm1_dm6h.hxms
- Supplemental_Data_1/HDXWorkbench/RORgLBD_AND_RORg2_dHDX.csv
- __MACOSX/Supplemental_Data_1/HDXWorkbench/._RORgLBD_AND_RORg2_dHDX.csv
- Supplemental_Data_1/BioPharma/HDXData-RBD-APO.csv
- __MACOSX/Supplemental_Data_1/BioPharma/._HDXData-RBD-APO.csv
- Supplemental_Data_1/BioPharma/protein_A_epf73lbr.hxms
- __MACOSX/Supplemental_Data_1/BioPharma/._protein_A_epf73lbr.hxms
- Supplemental_Data_1/Custom/ecDHFR_2025-09-23_APO-custom.csv
- __MACOSX/Supplemental_Data_1/Custom/._ecDHFR_2025-09-23_APO-custom.csv
- Supplemental_Data_1/Custom/custom_empty.csv
- __MACOSX/Supplemental_Data_1/Custom/._custom_empty.csv
- Supplemental_Data_1/DynamX/MAPK1_RAT_BVD523-2P_utm_a71x.hxms
- __MACOSX/Supplemental_Data_1/DynamX/._MAPK1_RAT_BVD523-2P_utm_a71x.hxms
- Supplemental_Data_1/DynamX/HDX_Uptakedata_Inhs1-17_ATG017_BVD523_VTX11e_GDC0994-BVD523-2P.csv
- __MACOSX/Supplemental_Data_1/DynamX/._HDX_Uptakedata_Inhs1-17_ATG017_BVD523_VTX11e_GDC0994-BVD523-2P.csv
