# Supplementary material for: HXMS: a standardized file format for HX/MS data
Source: bioRxiv. 2025 Oct 16:2025.10.14.682397. Preprint. [Version 1] doi: 10.1101/2025.10.14.682397 (PMC12632962; doi:10.1101/2025.10.14.682397)
Supplement: Supplement 1 [file media-1.zip › Supplemental_Data_1/HDXWorkbench/RORgLBD_AND_RORg2_dHDX.csv]

experiment attribute	value
Experiment name	20201206 RORgLBD RORg2
Instrument	mz/15K
Offset	0
Project name	RORg RORE Complex HDX
Back exchange determination method	Fully deuterated controls
HDX time course (secs)	0,10,30,60,300,900,3600,999999
Recovery estimate	1
Deuterium solution concentration	0.8
Instrument resolution	15000
Ph	7.9
Temperature	4
# of peptides	77
Sequence coverage (percent)	91.95%
Average peptide length/ redundancy	15 / 2.689
Replicates (biological or technical)	3
Repeatability (RSS)	0
Repeatability (Average STD)	NaN
Experiment Protein Sequence	MRTQIEVIPCKICGDKSSGIHYGVITCEGCKGFFRRSQRCNAAYSCTRQQNCPIDRTSRNRCQHCRLQKCLALGMSRDAVKFGRMSKKQRDSLHAEVQKQLQQRQQQQQEPVVKTPPAGAQGADTLTYTLGLPDGQLPLGSSPDLPEASACPPGLLKASGSGPSYSNNLAKAGLNGASCHLEYSPERGKAEGRESFYSTGSQLTPDRCGLRFEEHRHPGLGELGQGPDSYGSPSFRSTPEAPYASLTEIEHLVQSVCKSYRETCQLRLEDLLRQRSNIFSREEVTGYQRKSMWEMWERCAHHLTEAIQYVVEFAKRLSGFMELCQNDQIVLLKAGAMEVVLVRMCRAYNADNRTVFFEGKYGGMELFRALGCSELISSIFDFSHSLSALHFSEDEIALY…
Calculation type	Centroid
peptide	charge	start	end	ms_rt_range	ms_score	features	dformula	numExHydrogens	maxd_theoretical	maxd_centroid	monoisotopic	mono_mz0	mz100_centroid	conflicts	avg_ppm	rt_aggregate	project	experiment	sample1_name	sample2_name	sample	timepoint	replicate	filename	rt_start_replicate	rt_end_replicate	scan_start_replicate	scan_end_replicate	mz_start_replicate	mz_end_replicate	centroid	high_intensity_replicate	num_signals_replicate	mz_window_size	score_replicate	percentd_replicate	discarded_replicate	sample1_percentd	sample1_std	sample2_percentd	sample2_std	delta_percentd	aggregate_std
AAFPPLYKEL	2	475	484	[5.2-null]	0		C57H79N11O14D6	6	0	0	1147.6276985000002	574.820568	578.2131971063823			[4.9-6]	RORg RORE Complex HDX	20201206 RORgLBD RORg2	RORgLBD	RORg2	NA	NA	NA	NA	NA	NA	NA	NA	NA	NA	NA	NA	NA	NA	NA	NA	NA	86.58623756134979	3.3719095628061675	80.83209509658396	3.804352759636093	-5.754142465	5.083588694956982
AAFPPLYKELF	2	475	485	[6.0-null]	0		C66H87N12O15D7	7	0	0	1294.696108	648.3547729999999	652.3051799151193			[5.7-6.1]	RORg RORE Complex HDX	20201206 RORgLBD RORg2	RORgLBD	RORg2	NA	NA	NA	NA	NA	NA	NA	NA	NA	NA	NA	NA	NA	NA	NA	NA	NA	87.12214708889098	3.512770636398382	81.15582160144817	4.066819099015059	-5.966325487	5.373878964775477
AAFPPLYKELFSTETESPVGLSK	2	475	497	[5.75-null]	0		C117H161N25O36D18	18	0	0	2510.29435	1256.153892	1265.9981719304603			[5.4-5.8]	RORg RORE Complex HDX	20201206 RORgLBD RORg2	RORgLBD	RORg2	NA	NA	NA	NA	NA	NA	NA	NA	NA	NA	NA	NA	NA	NA	NA	NA	NA	94.43631984171317	2.8724678257398293	91.08686702	3.8719800888264846	-3.349452818	4.8211306991388705
AFHHHLCKTHRQSIL	3	428	442	[3.0-null]	0		C81H113N28O19S1D13	13	0	0	1826.9473922000002	609.9891839999999	614.7483799837346			[2.8-3.4]	RORg RORE Complex HDX	20201206 RORgLBD RORg2	RORgLBD	RORg2	NA	NA	NA	NA	NA	NA	NA	NA	NA	NA	NA	NA	NA	NA	NA	NA	NA	43.465358139932334	4.761704743	36.00899345736793	5.840418973095228	-7.456364683	7.535537528138736
AKLPPKGKLRSLCSQ	3	443	457	[2.95-null]	0		C71H117N22O19S1D11	11	0	0	1624.9446036000002	542.65492	546.6991379739136			[2.8-3.1]	RORg RORE Complex HDX	20201206 RORgLBD RORg2	RORgLBD	RORg2	NA	NA	NA	NA	NA	NA	NA	NA	NA	NA	NA	NA	NA	NA	NA	NA	NA	85.70568818047515	3.544016392301407	77.60746265934934	5.245020491729389	-8.098225521	6.3301099633072955
AKLPPKGKLRSLCSQHVERL	4	443	462	[3.45-null]	0		C99H158N32O26S1D16	16	0	0	2259.2996677999995	565.831636	570.2188723116037			[3.2-3.6]	RORg RORE Complex HDX	20201206 RORgLBD RORg2	RORgLBD	RORg2	NA	NA	NA	NA	NA	NA	NA	NA	NA	NA	NA	NA	NA	NA	NA	NA	NA	77.26719054856557	3.0407336293257163	69.82666623548774	4.791447569	-7.440524313	5.674859540714424
AKLPPKGKLRSLCSQHVERLQI	4	443	464	[3.85-null]	0		C110H175N35O29S1D18	18	0	0	2500.442298	626.1172939999999	631.0449356498992			[3.7-4]	RORg RORE Complex HDX	20201206 RORgLBD RORg2	RORgLBD	RORg2	NA	NA	NA	NA	NA	NA	NA	NA	NA	NA	NA	NA	NA	NA	NA	NA	NA	83.04973867535274	2.7248301880432693	71.60596929058431	4.733530798108565	-11.44376938	5.461777491834891
AKLPPKGKLRSLCSQHVERLQIFQHLHPIVVQ	4	443	474	[4.5-null]	0		C168H252N51O41S1D27	27	0	0	3699.103358	925.782558	933.1662605656904			[4.2-5.7]	RORg RORE Complex HDX	20201206 RORgLBD RORg2	RORgLBD	RORg2	NA	NA	NA	NA	NA	NA	NA	NA	NA	NA	NA	NA	NA	NA	NA	NA	NA	74.20878888996181	3.3735340365147186	65.33674531389168	5.038534847890493	-8.872043576	6.063626415679825
AKRLSGF	2	314	320	[3.65-null]	0		C35H54N11O9D5	5	0	0	777.4496862999999	389.731563	392.48584730731733			[2.5-3.4]	RORg RORE Complex HDX	20201206 RORgLBD RORg2	RORgLBD	RORg2	NA	NA	NA	NA	NA	NA	NA	NA	NA	NA	NA	NA	NA	NA	NA	NA	NA	66.62178178936459	4.814446527	59.737563733020274	3.472225187851123	-6.884218056	5.9359281593041455
AVKFGRMSKKQRDSL	4	79	93	[3.0-null]	0		C75H118N25O21S1D13	13	0	0	1749.967125	438.49850100000003	442.0509149733919			[2.9-3.1]	RORg RORE Complex HDX	20201206 RORgLBD RORg2	RORgLBD	RORg2	NA	NA	NA	NA	NA	NA	NA	NA	NA	NA	NA	NA	NA	NA	NA	NA	NA	NA	NA	96.91190873999103	4.780682190353883	NA	NA
AYSCTRQQNCPIDRTSRNRCQHCRLQKC	5	43	70	[2.85-null]	0		C132H197N52O42S5D25	25	0	0	3367.543617	674.515443	680.0137387413075			[2.8-3]	RORg RORE Complex HDX	20201206 RORgLBD RORg2	RORgLBD	RORg2	NA	NA	NA	NA	NA	NA	NA	NA	NA	NA	NA	NA	NA	NA	NA	NA	NA	NA	NA	78.06439634689694	2.770248997569792	NA	NA
AYSCTRQQNCPIDRTSRNRCQHCRLQKCLA	6	43	72	[3.2-null]	0		C141H211N54O44S5D27	27	0	0	3551.6647866000003	592.950851	597.8879052273431			[3-3.3]	RORg RORE Complex HDX	20201206 RORgLBD RORg2	RORgLBD	RORg2	NA	NA	NA	NA	NA	NA	NA	NA	NA	NA	NA	NA	NA	NA	NA	NA	NA	NA	NA	65.34127582801374	3.0792083635100456	NA	NA
CEGCKGFFRRSQRCNA	4	27	42	[3.3-null]	0		C75H106N28O22S3D14	14	0	0	1860.8293260000003	466.214052	470.0675942872701			[3.1-3.4]	RORg RORE Complex HDX	20201206 RORgLBD RORg2	RORgLBD	RORg2	NA	NA	NA	NA	NA	NA	NA	NA	NA	NA	NA	NA	NA	NA	NA	NA	NA	NA	NA	52.50102572103916	2.6108747398330054	NA	NA
CKGFFRRSQRCNAAYSCTRQQNCPIDRTSR	5	30	59	[3.15-null]	0		C144H207N54O44S4D27	27	0	0	3551.661418	711.3390029999999	717.2515484602764			[3-3.3]	RORg RORE Complex HDX	20201206 RORgLBD RORg2	RORgLBD	RORg2	NA	NA	NA	NA	NA	NA	NA	NA	NA	NA	NA	NA	NA	NA	NA	NA	NA	NA	NA	64.39526779082983	3.1130548544199868	NA	NA
CQNDQIVL	2	324	331	[4.25-null]	0		C38H59N11O14S1D6	6	0	0	931.4432745	466.728357	470.0601172912385			[4-4.3]	RORg RORE Complex HDX	20201206 RORgLBD RORg2	RORgLBD	RORg2	NA	NA	NA	NA	NA	NA	NA	NA	NA	NA	NA	NA	NA	NA	NA	NA	NA	37.68205825864322	1.8939159121000315	32.03691848058153	2.705203743998217	-5.645139778	3.302278725160501
CRAYNADNRTVF	3	345	356	[3.75-null]	0		C60H82N20O19S1D10	10	0	0	1428.656768	477.225643	480.8895126397948			[3.5-3.9]	RORg RORE Complex HDX	20201206 RORgLBD RORg2	RORgLBD	RORg2	NA	NA	NA	NA	NA	NA	NA	NA	NA	NA	NA	NA	NA	NA	NA	NA	NA	19.758914972668126	1.529062244941109	14.403238585181313	2.1094431443712387	-5.355676387	2.6053371621038157
DFSHSLSAL	2	381	389	[4.65-null]	0		C43H58N11O15D7	7	0	0	975.4661185	488.739779	492.55844013594617			[4.4-4.7]	RORg RORE Complex HDX	20201206 RORgLBD RORg2	RORgLBD	RORg2	NA	NA	NA	NA	NA	NA	NA	NA	NA	NA	NA	NA	NA	NA	NA	NA	NA	25.443876866119037	1.762148285380665	23.32817567137838	2.8755915726225503	-2.115701195	3.3725648210535333
EEHRHPGLGELGQGPDSYGSPSF	4	213	235	[4.35-null]	0		C106H135N31O37D18	18	0	0	2452.1042601000004	614.032785	618.9299916			[4-4.4]	RORg RORE Complex HDX	20201206 RORgLBD RORg2	RORgLBD	RORg2	NA	NA	NA	NA	NA	NA	NA	NA	NA	NA	NA	NA	NA	NA	NA	NA	NA	NA	NA	94.21564276115221	5.097534864171494	NA	NA
EGKYGGMEL	2	358	366	[4.2-null]	0		C42H59N10O15S1D7	7	0	0	982.4429402000001	492.22819	496.0857051			[4-4.3]	RORg RORE Complex HDX	20201206 RORgLBD RORg2	RORgLBD	RORg2	NA	NA	NA	NA	NA	NA	NA	NA	NA	NA	NA	NA	NA	NA	NA	NA	NA	39.80788324719624	3.1108383479288473	32.30083113057477	3.1753060593099325	-7.507052117	4.445209083635443
EVQKQLQQRQQQQQEPVVKTPPAGAQGADTLT	4	96	127	[3.25-null]	0		C149H222N47O52D27	27	0	0	3528.828309	883.213796	890.5291313203269			[3-3.3]	RORg RORE Complex HDX	20201206 RORgLBD RORg2	RORgLBD	RORg2	NA	NA	NA	NA	NA	NA	NA	NA	NA	NA	NA	NA	NA	NA	NA	NA	NA	NA	NA	95.93848933	4.389758940448088	NA	NA
EVTGYQRKSMWEM	2	283	295	[4.75-null]	0		C71H98N19O22S2D11	11	0	0	1643.743527	822.878482	828.9907399396193			[4.4-4.8]	RORg RORE Complex HDX	20201206 RORgLBD RORg2	RORgLBD	RORg2	NA	NA	NA	NA	NA	NA	NA	NA	NA	NA	NA	NA	NA	NA	NA	NA	NA	39.71543062020818	2.705196274869235	33.90653952185167	3.6373006550449705	-5.808891098	4.5329949195600205
EVTGYQRKSMWEM	3	283	295	[4.75-null]	0		C71H98N19O22S2D11	11	0	0	1643.743527	548.9212289999999	552.9960668952208			[4.5-4.8]	RORg RORE Complex HDX	20201206 RORgLBD RORg2	RORgLBD	RORg2	NA	NA	NA	NA	NA	NA	NA	NA	NA	NA	NA	NA	NA	NA	NA	NA	NA	38.11547507689145	2.7848905424035792	31.88902875136073	3.757138711618199	-6.226446326	4.676719644313625
EYSPERGKAEGRESF	2	182	196	[3.05-null]	0		C74H100N22O27D12	12	0	0	1740.8066503999999	871.410044	877.9665537			[2.9-3.2]	RORg RORE Complex HDX	20201206 RORgLBD RORg2	RORgLBD	RORg2	NA	NA	NA	NA	NA	NA	NA	NA	NA	NA	NA	NA	NA	NA	NA	NA	NA	NA	NA	99.76103142292698	4.913050607760959	NA	NA
EYSPERGKAEGRESF	3	182	196	[3.05-null]	0		C74H100N22O27D12	12	0	0	1740.8066503999999	581.2756029999999	585.6466097741976			[2.9-3.2]	RORg RORE Complex HDX	20201206 RORgLBD RORg2	RORgLBD	RORg2	NA	NA	NA	NA	NA	NA	NA	NA	NA	NA	NA	NA	NA	NA	NA	NA	NA	NA	NA	99.41812483	4.611349907934107	NA	NA
EYSPERGKAEGRESF	4	182	196	[3.05-null]	0		C74H100N22O27D12	12	0	0	1740.8066503999999	436.208383	439.48663736838716			[2.9-3.2]	RORg RORE Complex HDX	20201206 RORgLBD RORg2	RORgLBD	RORg2	NA	NA	NA	NA	NA	NA	NA	NA	NA	NA	NA	NA	NA	NA	NA	NA	NA	NA	NA	103.7945802539324	4.880439920967683	NA	NA
FAKRLSGF	2	313	320	[3.9-null]	0		C44H62N12O10D6	6	0	0	924.5180956	463.265768	466.5778304570918			[3.6-3.9]	RORg RORE Complex HDX	20201206 RORgLBD RORg2	RORgLBD	RORg2	NA	NA	NA	NA	NA	NA	NA	NA	NA	NA	NA	NA	NA	NA	NA	NA	NA	54.787378603080704	3.094048825864462	49.51829481355687	2.569410065357521	-5.26908379	4.021816283819264
FEGKYGGMEL	1	357	366	[4.55-null]	0		C51H67N11O16S1D8	8	0	0	1129.5113494999998	1130.518065	1139.3486550380558			[4.3-4.7]	RORg RORE Complex HDX	20201206 RORgLBD RORg2	RORgLBD	RORg2	NA	NA	NA	NA	NA	NA	NA	NA	NA	NA	NA	NA	NA	NA	NA	NA	NA	35.51649406554251	2.423796183227392	30.561246717253894	3.2693697204854666	-4.955247348	4.069836152359809
FEGKYGGMEL	2	357	366	[4.6-null]	0		C51H67N11O16S1D8	8	0	0	1129.5113494999998	565.762393	570.1776880193106			[4.3-4.7]	RORg RORE Complex HDX	20201206 RORgLBD RORg2	RORgLBD	RORg2	NA	NA	NA	NA	NA	NA	NA	NA	NA	NA	NA	NA	NA	NA	NA	NA	NA	35.071466623329876	2.802390554434272	30.380463080849285	3.411531670389297	-4.691003542	4.414967854656658
FRALGCSE	2	367	374	[3.6-null]	0		C37H53N11O12S1D6	6	0	0	881.4064983	441.709969	445.03126684157553			[3.4-3.7]	RORg RORE Complex HDX	20201206 RORgLBD RORg2	RORgLBD	RORg2	NA	NA	NA	NA	NA	NA	NA	NA	NA	NA	NA	NA	NA	NA	NA	NA	NA	59.91550504439167	3.027757497302512	54.042298820223586	4.6112349439698255	-5.873206224	5.516412164709955
FSHSLSAL	2	382	389	[4.15-null]	0		C39H54N10O12D6	6	0	0	860.43918	431.22631	434.51080544760276			[3.8-4.3]	RORg RORE Complex HDX	20201206 RORgLBD RORg2	RORgLBD	RORg2	NA	NA	NA	NA	NA	NA	NA	NA	NA	NA	NA	NA	NA	NA	NA	NA	NA	25.202881034015203	2.833448620218259	23.17900397128879	3.443517753566567	-2.023877063	4.4593996908266575
FSTETESPVGLSK	2	485	497	[3.5-null]	0		C60H86N14O23D10	10	0	0	1380.6772151999999	691.345327	696.7932305528801			[3.3-3.6]	RORg RORE Complex HDX	20201206 RORgLBD RORg2	RORgLBD	RORg2	NA	NA	NA	NA	NA	NA	NA	NA	NA	NA	NA	NA	NA	NA	NA	NA	NA	96.22901049170088	4.139728460111778	91.65771331363429	5.030774421356309	-4.571297178	6.515062778057656
GCKGFFRRSQRCNA	4	29	42	[3.05-null]	0		C67H96N26O18S2D12	12	0	0	1628.7775576000001	408.20110900000003	411.49956027002537			[2.9-3.2]	RORg RORE Complex HDX	20201206 RORgLBD RORg2	RORgLBD	RORg2	NA	NA	NA	NA	NA	NA	NA	NA	NA	NA	NA	NA	NA	NA	NA	NA	NA	NA	NA	52.29628902415175	2.5661769119431512	NA	NA
HAEVQKQLQQRQQQQQEPVVKTPPAGAQGADTLT	4	94	127	[3.15-null]	0		C158H232N51O54D29	29	0	0	3736.924326	935.2378	943.0875226			[3-3.2]	RORg RORE Complex HDX	20201206 RORgLBD RORg2	RORgLBD	RORg2	NA	NA	NA	NA	NA	NA	NA	NA	NA	NA	NA	NA	NA	NA	NA	NA	NA	NA	NA	92.55850194154878	3.9301405103658036	NA	NA
HFSEDE	2	390	395	[2.55-null]	0		C32H38N8O14D4	4	0	0	762.2820174	382.147729	384.38666927473554			[2.4-2.7]	RORg RORE Complex HDX	20201206 RORgLBD RORg2	RORgLBD	RORg2	NA	NA	NA	NA	NA	NA	NA	NA	NA	NA	NA	NA	NA	NA	NA	NA	NA	49.95388669301672	3.5623854908924004	45.57971014492751	3.838174647005065	-4.374176548	5.2366186615633135
HFSEDEIAL	2	390	398	[4.55-null]	0		C47H62N11O17D7	7	0	0	1059.487245	530.7503429999999	534.5959757144667			[4.3-4.6]	RORg RORE Complex HDX	20201206 RORgLBD RORg2	RORgLBD	RORg2	NA	NA	NA	NA	NA	NA	NA	NA	NA	NA	NA	NA	NA	NA	NA	NA	NA	40.66013853013533	3.926747489035652	35.82122158396752	4.014549520849981	-4.838916946	5.615688176706805
HVERLQIFQHLHPIVVQ	4	458	474	[4.85-null]	0		C97H139N29O23D14	14	0	0	2092.169318	524.049049	527.8977148472956			[4.4-4.8]	RORg RORE Complex HDX	20201206 RORgLBD RORg2	RORgLBD	RORg2	NA	NA	NA	NA	NA	NA	NA	NA	NA	NA	NA	NA	NA	NA	NA	NA	NA	78.41649032055929	2.7686837362231955	71.09585390704757	3.295377579831301	-7.320636414	4.304082135006445
INAHRPGLQEKRKVEQLQYNLE	4	405	426	[3.6-null]	0		C116H172N37O35D19	19	0	0	2662.430209	666.6142719999999	671.7954615714194			[3.4-3.8]	RORg RORE Complex HDX	20201206 RORgLBD RORg2	RORgLBD	RORg2	NA	NA	NA	NA	NA	NA	NA	NA	NA	NA	NA	NA	NA	NA	NA	NA	NA	28.634287349179335	1.4544576087787262	26.09065617	2.3736760334549136	-2.54363118	2.783843539
ISSIFDFSHSLSAL	2	376	389	[6.1-null]	0		C70H94N16O22D12	12	0	0	1522.7666941999998	762.3900659999999	768.9018110261298			[5.8-6.2]	RORg RORE Complex HDX	20201206 RORgLBD RORg2	RORgLBD	RORg2	NA	NA	NA	NA	NA	NA	NA	NA	NA	NA	NA	NA	NA	NA	NA	NA	NA	16.45969032432433	1.3092536359463636	15.35155927	1.8806927714182995	-1.108131052	2.2915388680325317
KASGSGPSYSNNLAKAGLNGASC	3	157	179	[3.65-null]	0		C88H124N28O33S1D20	20	0	0	2153.017033	718.6790639999999	725.8335067291795			[3.4-3.7]	RORg RORE Complex HDX	20201206 RORgLBD RORg2	RORgLBD	RORg2	NA	NA	NA	NA	NA	NA	NA	NA	NA	NA	NA	NA	NA	NA	NA	NA	NA	NA	NA	106.01771742236606	5.429325577734638	NA	NA
KASGSGPSYSNNLAKAGLNGASCHL	3	157	181	[4.15-null]	0		C100H140N32O35S1D22	22	0	0	2403.159997	802.0600519999999	809.9384201767813			[4-4.2]	RORg RORE Complex HDX	20201206 RORgLBD RORg2	RORgLBD	RORg2	NA	NA	NA	NA	NA	NA	NA	NA	NA	NA	NA	NA	NA	NA	NA	NA	NA	NA	NA	100.32821947236148	4.882125568302081	NA	NA
KSYRETCQ	2	258	265	[2.35-null]	0		C41H61N13O15S1D6	6	0	0	1013.459984	507.736712	511.09116422816214			[2.2-2.5]	RORg RORE Complex HDX	20201206 RORgLBD RORg2	RORgLBD	RORg2	NA	NA	NA	NA	NA	NA	NA	NA	NA	NA	NA	NA	NA	NA	NA	NA	NA	40.51056535624273	2.3536843452332237	28.514728239243485	2.9441894664107484	-11.99583712	3.7693609022114023
LAFHHHLCKTHRQSIL	4	427	442	[3.25-null]	0		C87H123N29O20S1D14	14	0	0	1940.0314509000002	486.014583	489.8546143193933			[3-5.1]	RORg RORE Complex HDX	20201206 RORgLBD RORg2	RORgLBD	RORg2	NA	NA	NA	NA	NA	NA	NA	NA	NA	NA	NA	NA	NA	NA	NA	NA	NA	40.76658291751478	2.308142570454174	35.07032293203856	4.356748832050366	-5.696259985	4.9303937480808795
LAKAGLNGASCHL	3	169	181	[3.7-null]	0		C53H80N17O16S1D11	11	0	0	1253.6549827000001	418.891714	422.85688384882553			[3.5-3.8]	RORg RORE Complex HDX	20201206 RORgLBD RORg2	RORgLBD	RORg2	NA	NA	NA	NA	NA	NA	NA	NA	NA	NA	NA	NA	NA	NA	NA	NA	NA	NA	NA	91.55368908900437	4.287318539075613	NA	NA
LALGMSRDAVKFGRMSKKQRDSL	4	71	93	[3.75-null]	0		C110H171N36O32S2D21	21	0	0	2593.394358	649.3553089999999	655.0648428472916			[3.6-3.9]	RORg RORE Complex HDX	20201206 RORgLBD RORg2	RORgLBD	RORg2	NA	NA	NA	NA	NA	NA	NA	NA	NA	NA	NA	NA	NA	NA	NA	NA	NA	NA	NA	84.94972128	4.189414197000673	NA	NA
LGMSRDAVKFGRMSKKQRDSL	4	73	93	[3.45-null]	0		C101H157N34O30S2D19	19	0	0	2409.273189	603.325017	608.5018384			[3.2-3.7]	RORg RORE Complex HDX	20201206 RORgLBD RORg2	RORgLBD	RORg2	NA	NA	NA	NA	NA	NA	NA	NA	NA	NA	NA	NA	NA	NA	NA	NA	NA	NA	NA	90.20338830178896	4.123296430145188	NA	NA
LKAGAM	1	332	337	[2.75-null]	0		C25H43N7O7S1D4	4	0	0	589.3257398999999	590.332459	594.7908139			[2.6-2.9]	RORg RORE Complex HDX	20201206 RORgLBD RORg2	RORgLBD	RORg2	NA	NA	NA	NA	NA	NA	NA	NA	NA	NA	NA	NA	NA	NA	NA	NA	NA	25.914764227113874	1.888245705367269	22.727739161899123	2.7716182926689132	-3.187025065	3.3537053842123457
LKAGAME	2	332	338	[2.7-null]	0		C30H49N8O10S1D5	5	0	0	718.3683277999999	360.190884	362.9599315258251			[2.5-2.8]	RORg RORE Complex HDX	20201206 RORgLBD RORg2	RORgLBD	RORg2	NA	NA	NA	NA	NA	NA	NA	NA	NA	NA	NA	NA	NA	NA	NA	NA	NA	20.057557727147543	1.5210247214240238	17.404661543396344	2.2949685146166616	-2.652896184	2.753252020114547
LKASGSGPSYSNNLAKAGLNGASCHL	4	156	181	[4.2-null]	0		C106H150N33O36S1D23	23	0	0	2516.2440561000003	630.067733	636.2471444820909			[4-4.2]	RORg RORE Complex HDX	20201206 RORgLBD RORg2	RORgLBD	RORg2	NA	NA	NA	NA	NA	NA	NA	NA	NA	NA	NA	NA	NA	NA	NA	NA	NA	NA	NA	91.86498779233652	4.314638584772702	NA	NA
LRLEDLLRQRSNIFSRE	4	266	282	[5.1-null]	0		C92H142N31O28D15	15	0	0	2144.181333	537.052053	541.1459140425019			[4.8-5.2]	RORg RORE Complex HDX	20201206 RORgLBD RORg2	RORgLBD	RORg2	NA	NA	NA	NA	NA	NA	NA	NA	NA	NA	NA	NA	NA	NA	NA	NA	NA	49.63479415670694	3.1389516705282166	46.22254387724926	4.092560072743294	-3.412250279	5.157719024813631
LRQRSNIF	3	272	279	[3.8-null]	0		C45H70N16O12D6	6	0	0	1032.5828132000001	345.200991	347.4209783991527			[3.6-3.9]	RORg RORE Complex HDX	20201206 RORgLBD RORg2	RORgLBD	RORg2	NA	NA	NA	NA	NA	NA	NA	NA	NA	NA	NA	NA	NA	NA	NA	NA	NA	55.89093335875725	4.359753702909739	45.41265452696542	5.621978662809206	-10.47827883	7.114358469680676
LRQRSNIFSRE	3	272	282	[3.5-null]	0		C59H91N22O18D9	9	0	0	1404.758528	469.259563	472.55493385804726			[3.2-3.6]	RORg RORE Complex HDX	20201206 RORgLBD RORg2	RORgLBD	RORg2	NA	NA	NA	NA	NA	NA	NA	NA	NA	NA	NA	NA	NA	NA	NA	NA	NA	64.45555702742158	3.181891844687052	57.65075580282906	4.557992301800664	-6.804801225	5.558752516038116
QAAFPPLYKEL	2	474	484	[5.15-null]	0		C62H86N13O16D7	7	0	0	1275.68627	638.8498539999999	642.7820259829999			[4.8-5.2]	RORg RORE Complex HDX	20201206 RORgLBD RORg2	RORgLBD	RORg2	NA	NA	NA	NA	NA	NA	NA	NA	NA	NA	NA	NA	NA	NA	NA	NA	NA	83.75433662834526	4.069824254556519	79.18253525240047	4.769811684854631	-4.571801376	6.270133409422186
QIFQHLHPIVVQ	2	463	474	[4.35-null]	0		C69H98N19O16D9	9	0	0	1457.8142538999998	729.9138459999999	734.9030319822081			[4.1-4.4]	RORg RORE Complex HDX	20201206 RORgLBD RORg2	RORgLBD	RORg2	NA	NA	NA	NA	NA	NA	NA	NA	NA	NA	NA	NA	NA	NA	NA	NA	NA	82.78231820368244	3.562204429794445	75.16793935570175	4.989722672415863	-7.614378848	6.130793810532864
RFEEHRHPGLGELGQGPDSYGSPSF	4	211	235	[4.35-null]	0		C121H154N36O39D20	20	0	0	2755.273772	689.825163	695.2746699005659			[4.1-4.5]	RORg RORE Complex HDX	20201206 RORgLBD RORg2	RORgLBD	RORg2	NA	NA	NA	NA	NA	NA	NA	NA	NA	NA	NA	NA	NA	NA	NA	NA	NA	NA	NA	109.84266884683386	5.647795945875418	NA	NA
RLEDLLRQRSNIF	3	267	279	[4.9-null]	0		C72H111N24O21D11	11	0	0	1658.921559	553.9805729999999	558.0028240940662			[4.6-5]	RORg RORE Complex HDX	20201206 RORgLBD RORg2	RORgLBD	RORg2	NA	NA	NA	NA	NA	NA	NA	NA	NA	NA	NA	NA	NA	NA	NA	NA	NA	46.84440008834864	3.3529242284113523	43.15993553823167	4.3471604584726355	-3.68446455	5.489982234322428
RLEDLLRQRSNIFSRE	4	267	282	[4.7-null]	0		C86H132N30O27D14	14	0	0	2031.0972742000001	508.781038	512.6042653196706			[4.3-4.7]	RORg RORE Complex HDX	20201206 RORgLBD RORg2	RORgLBD	RORg2	NA	NA	NA	NA	NA	NA	NA	NA	NA	NA	NA	NA	NA	NA	NA	NA	NA	49.49106232839254	3.714024550639812	45.56558640107755	4.317884264442103	-3.925475927	5.695445802030951
RSTPEAPYASL	2	236	246	[4.05-null]	0		C52H75N14O18D7	7	0	0	1190.593099	596.303269	600.1853577025694			[3.8-4.2]	RORg RORE Complex HDX	20201206 RORgLBD RORg2	RORgLBD	RORg2	NA	NA	NA	NA	NA	NA	NA	NA	NA	NA	NA	NA	NA	NA	NA	NA	NA	NA	NA	105.4031382	5.513202339627101	NA	NA
SREEVTGYQRKSMWEM	4	280	295	[4.5-null]	0		C85H119N25O28S2D14	14	0	0	2015.919242	504.986531	508.84919737018356			[4.2-4.6]	RORg RORE Complex HDX	20201206 RORgLBD RORg2	RORgLBD	RORg2	NA	NA	NA	NA	NA	NA	NA	NA	NA	NA	NA	NA	NA	NA	NA	NA	NA	31.260695354565712	2.9890586127348064	25.451117881938234	3.8425051386849134	-5.809577473	4.868194442622859
STETESPVGLSK	2	486	497	[2.95-null]	0		C51H78N13O22D9	9	0	0	1233.608806	617.811122	622.7012475400958			[2.8-3.1]	RORg RORE Complex HDX	20201206 RORgLBD RORg2	RORgLBD	RORg2	NA	NA	NA	NA	NA	NA	NA	NA	NA	NA	NA	NA	NA	NA	NA	NA	NA	95.48975688722332	4.144780944038526	91.3068629	5.3274583373058135	-4.18289399	6.749890473910975
TEIEHLVQSVC	2	247	257	[5.2-null]	0		C53H79N14O19S1D9	9	0	0	1256.607032	629.3102349999999	634.2528431			[4.9-5.2]	RORg RORE Complex HDX	20201206 RORgLBD RORg2	RORgLBD	RORg2	NA	NA	NA	NA	NA	NA	NA	NA	NA	NA	NA	NA	NA	NA	NA	NA	NA	39.41261215817416	2.4939576545413358	23.957521285212852	2.572708163961329	-15.45509087	3.5831064845408367
TEIEHLVQSVCKS	3	247	259	[4.95-null]	0		C62H94N17O22S1D11	11	0	0	1471.7340125000003	491.584724	495.59283220089947			[4.7-5.1]	RORg RORE Complex HDX	20201206 RORgLBD RORg2	RORgLBD	RORg2	NA	NA	NA	NA	NA	NA	NA	NA	NA	NA	NA	NA	NA	NA	NA	NA	NA	31.365978590926797	1.9282816910636273	19.712909854920863	2.3299710386056605	-11.65306874	3.0244066063994013
TEIEHLVQSVCKSYRETCQ	3	247	265	[6.05-null]	0		C94H136N27O33S2D17	17	0	0	2252.056452	751.692203	757.8927415			[5.3-5.8]	RORg RORE Complex HDX	20201206 RORgLBD RORg2	RORgLBD	RORg2	NA	NA	NA	NA	NA	NA	NA	NA	NA	NA	NA	NA	NA	NA	NA	NA	NA	30.773102325107033	2.1466961079250484	21.872765187710332	1.7953788673062148	-8.900337137	2.798515580973295
TESPVGLSK	2	489	497	[2.85-null]	0		C39H62N10O15D6	6	0	0	916.4865196	459.24998	462.5417630072544			[2.6-3]	RORg RORE Complex HDX	20201206 RORgLBD RORg2	RORgLBD	RORg2	NA	NA	NA	NA	NA	NA	NA	NA	NA	NA	NA	NA	NA	NA	NA	NA	NA	95.82781836123736	4.072363333748546	91.56335566	4.939914241320276	-4.264462699	6.402100892180507
VLINAHRPGLQEKRKVEQLQY	3	403	423	[3.45-null]	0		C112H169N35O31D18	18	0	0	2518.4131079000003	840.477754	847.0272453420943			[3.2-3.5]	RORg RORE Complex HDX	20201206 RORgLBD RORg2	RORgLBD	RORg2	NA	NA	NA	NA	NA	NA	NA	NA	NA	NA	NA	NA	NA	NA	NA	NA	NA	36.67424285936953	2.403282971022689	31.814265670000903	3.054616261457967	-4.859977189	3.8867016278035917
VLINAHRPGLQEKRKVEQLQYN	4	403	424	[3.25-null]	0		C116H174N37O33D19	19	0	0	2632.45603	659.120727	664.2997642841993			[3-3.4]	RORg RORE Complex HDX	20201206 RORgLBD RORg2	RORgLBD	RORg2	NA	NA	NA	NA	NA	NA	NA	NA	NA	NA	NA	NA	NA	NA	NA	NA	NA	38.01027838	1.845069910323384	32.76868006426483	2.5961372661798663	-5.241598316	3.184997908763617
VLINAHRPGLQEKRKVEQLQYNLE	3	403	426	[3.75-null]	0		C127H190N39O37D21	21	0	0	2874.5826767000003	959.2009439999999	966.8270861379874			[3.5-3.9]	RORg RORE Complex HDX	20201206 RORgLBD RORg2	RORgLBD	RORg2	NA	NA	NA	NA	NA	NA	NA	NA	NA	NA	NA	NA	NA	NA	NA	NA	NA	27.924486988644272	1.3419308405747032	26.37463734719154	2.5405244171183536	-1.549849641	2.8731590096721207
VRMCRAYNADNRTVF	4	342	356	[3.95-null]	0		C76H109N26O22S2D13	13	0	0	1814.866759	454.72341	458.30336787188907			[3.7-4]	RORg RORE Complex HDX	20201206 RORgLBD RORg2	RORgLBD	RORg2	NA	NA	NA	NA	NA	NA	NA	NA	NA	NA	NA	NA	NA	NA	NA	NA	NA	20.057632255693278	2.362424532359725	16.29354947	1.692215958257648	-3.764082782	2.9059670542655702
WERCAHHLTEA	3	296	306	[2.95-null]	0		C58H76N19O17S1D9	9	0	0	1351.609095	451.543085	454.8596343082525			[2.8-3.1]	RORg RORE Complex HDX	20201206 RORgLBD RORg2	RORgLBD	RORg2	NA	NA	NA	NA	NA	NA	NA	NA	NA	NA	NA	NA	NA	NA	NA	NA	NA	8.140247868	2.1442789021763455	7.0000061935958575	2.2105013137744915	-1.140241674	3.079650640659967
WERCAHHLTEAIQ	3	296	308	[3.5-null]	0		C69H93N22O20S1D11	11	0	0	1592.7517248000001	531.923961	535.9610526193014			[3.2-3.6]	RORg RORE Complex HDX	20201206 RORgLBD RORg2	RORgLBD	RORg2	NA	NA	NA	NA	NA	NA	NA	NA	NA	NA	NA	NA	NA	NA	NA	NA	NA	9.577319299811007	0.75668729	8.019486865	1.3951909159212952	-1.557832435	1.5871777928185813
WERCAHHLTEAIQY	3	296	309	[3.95-null]	0		C78H101N23O22S1D12	12	0	0	1755.8150481000002	586.2784029999999	590.6888313359054			[3.7-5.2]	RORg RORE Complex HDX	20201206 RORgLBD RORg2	RORgLBD	RORg2	NA	NA	NA	NA	NA	NA	NA	NA	NA	NA	NA	NA	NA	NA	NA	NA	NA	7.132544409210046	1.0205715507928643	5.938845489468133	1.821206936578336	-1.19369892	2.087668794643633
YNADNRTVF	2	348	356	[3.95-null]	0		C48H63N14O16D7	7	0	0	1098.5093749999999	550.261408	554.1159200080398			[3.6-4]	RORg RORE Complex HDX	20201206 RORgLBD RORg2	RORgLBD	RORg2	NA	NA	NA	NA	NA	NA	NA	NA	NA	NA	NA	NA	NA	NA	NA	NA	NA	23.010858687696814	2.1808415145032116	19.493360816118294	2.5760834034036364	-3.517497872	3.375244496724989
YRETCQ	2	260	265	[2.35-null]	0		C32H46N10O12S1D4	4	0	0	798.3330029999998	400.173222	402.4581195815602			[2.2-2.5]	RORg RORE Complex HDX	20201206 RORgLBD RORg2	RORgLBD	RORg2	NA	NA	NA	NA	NA	NA	NA	NA	NA	NA	NA	NA	NA	NA	NA	NA	NA	48.19140938127035	2.7474083100948485	37.36525813181178	3.8550879788722434	-10.82615125	4.733915477
YSCTRQQNCPIDRTSRNRCQHCRL	5	44	67	[3.05-null]	0		C115H171N46O37S4D21	21	0	0	2937.343798	588.475479	593.1029012777752			[2.8-3.4]	RORg RORE Complex HDX	20201206 RORgLBD RORg2	RORgLBD	RORg2	NA	NA	NA	NA	NA	NA	NA	NA	NA	NA	NA	NA	NA	NA	NA	NA	NA	NA	NA	77.45970584	3.6241799376030093	NA	NA
YSTGSQLTPDRCGL	2	197	210	[4.1-null]	0		C62H89N18O23S1D11	11	0	0	1496.692876	749.3531569999999	755.3689966758428			[3.9-4.2]	RORg RORE Complex HDX	20201206 RORgLBD RORg2	RORgLBD	RORg2	NA	NA	NA	NA	NA	NA	NA	NA	NA	NA	NA	NA	NA	NA	NA	NA	NA	NA	NA	104.25938088895289	4.858830956469214	NA	NA
YSTGSQLTPDRCGLRF	3	197	212	[4.7-null]	0		C77H108N23O25S1D13	13	0	0	1799.8623877000002	600.9608489999999	605.7078096689416			[4.5-4.8]	RORg RORE Complex HDX	20201206 RORgLBD RORg2	RORgLBD	RORg2	NA	NA	NA	NA	NA	NA	NA	NA	NA	NA	NA	NA	NA	NA	NA	NA	NA	NA	NA	99.34049311753041	5.265249807043292	NA	NA
YTLGLPDGQLPLGSSPDLPEASACPPGL	3	128	155	[5.45-null]	0		C123H173N29O41S1D20	20	0	0	2764.3628280999997	922.4609939999999	929.7605866534285			[5.2-5.5]	RORg RORE Complex HDX	20201206 RORgLBD RORg2	RORgLBD	RORg2	NA	NA	NA	NA	NA	NA	NA	NA	NA	NA	NA	NA	NA	NA	NA	NA	NA	NA	NA	89.37467347800002	4.927517969348539	NA	NA
YTLGLPDGQLPLGSSPDLPEASACPPGLL	3	128	156	[5.8-null]	0		C129H183N30O42S1D21	21	0	0	2877.446887	960.15568	967.8161184471575			[5.5-5.9]	RORg RORE Complex HDX	20201206 RORgLBD RORg2	RORgLBD	RORg2	NA	NA	NA	NA	NA	NA	NA	NA	NA	NA	NA	NA	NA	NA	NA	NA	NA	NA	NA	97.62917896071548	4.071531239392339	NA	NA
AAFPPLYKEL	2	475	484	[5.2-null]	0		C57H79N11O14D6	6	0	0	1147.6276985000002	574.820568	578.2131971063823		-1	[4.9-6]	RORg RORE Complex HDX	20201206 RORgLBD RORg2	RORgLBD	RORg2	RORgLBD	0s	2	20201206_HisSUMO-RORgLBD_t0_3.raw	4.9	5.2	415	447	574.571	576.575	575.1605	1	1	0.038321371199999996	0.6935267511940505	-0.609550182	FALSE	NA	NA	NA	NA	NA	NA
AAFPPLYKEL	2	475	484	[5.2-null]	0		C57H79N11O14D6	6	0	0	1147.6276985000002	574.820568	578.2131971063823		-1	[4.9-6]	RORg RORE Complex HDX	20201206 RORgLBD RORg2	RORgLBD	RORg2	RORgLBD	0s	1	20201206_HisSUMO-RORgLBD_t0_1.raw	4.9	5.2	416	449	574.571	576.575	575.169	1	1	0.01	1.0262629084603259	-0.178981494	FALSE	NA	NA	NA	NA	NA	NA
AAFPPLYKEL	2	475	484	[5.2-null]	0		C57H79N11O14D6	6	0	0	1147.6276985000002	574.820568	578.2131971063823		-1	[4.9-6]	RORg RORE Complex HDX	20201206 RORgLBD RORg2	RORgLBD	RORg2	RORgLBD	10s	3	20201206_HisSUMO-RORgLBD_10_3.raw	4.9	5.2	417	449	574.571	579.593	576.5196	1	1	0.038321371199999996	4.562447470322745	68.23585033094713	FALSE	NA	NA	NA	NA	NA	NA
AAFPPLYKEL	2	475	484	[5.2-null]	0		C57H79N11O14D6	6	0	0	1147.6276985000002	574.820568	578.2131971063823		-1	[4.9-6]	RORg RORE Complex HDX	20201206 RORgLBD RORg2	RORgLBD	RORg2	RORgLBD	10s	1	20201206_HisSUMO-RORgLBD_10_1.raw	4.9	5.2	417	450	574.571	579.593	576.6031	1	1	0.01	4.257791036468454	72.46555450493419	FALSE	NA	NA	NA	NA	NA	NA
AAFPPLYKEL	2	475	484	[5.2-null]	0		C57H79N11O14D6	6	0	0	1147.6276985000002	574.820568	578.2131971063823		-1	[4.9-6]	RORg RORE Complex HDX	20201206 RORgLBD RORg2	RORgLBD	RORg2	RORgLBD	10s	2	20201206_HisSUMO-RORgLBD_10_2.raw	4.9	5.2	419	451	574.571	579.593	576.559	1	1	0.038321371199999996	4.125194623018762	70.23166283938963	FALSE	NA	NA	NA	NA	NA	NA
AAFPPLYKEL	2	475	484	[5.2-null]	0		C57H79N11O14D6	6	0	0	1147.6276985000002	574.820568	578.2131971063823		-1	[4.9-6]	RORg RORE Complex HDX	20201206 RORgLBD RORg2	RORgLBD	RORg2	RORgLBD	30s	1	20201206_HisSUMO-RORgLBD_30_1.raw	4.9	5.2	416	449	574.571	579.593	576.8802	1	1	0.038321371199999996	2.960317450982412	86.50209374577732	FALSE	NA	NA	NA	NA	NA	NA
AAFPPLYKEL	2	475	484	[5.2-null]	0		C57H79N11O14D6	6	0	0	1147.6276985000002	574.820568	578.2131971063823		-1	[4.9-6]	RORg RORE Complex HDX	20201206 RORgLBD RORg2	RORgLBD	RORg2	RORgLBD	30s	2	20201206_HisSUMO-RORgLBD_30_2.raw	4.9	5.2	420	452	574.571	579.593	576.9829	1	1	0.038321371199999996	1.9494732503981556	91.70437660407924	FALSE	NA	NA	NA	NA	NA	NA
AAFPPLYKEL	2	475	484	[5.2-null]	0		C57H79N11O14D6	6	0	0	1147.6276985000002	574.820568	578.2131971063823		-1	[4.9-6]	RORg RORE Complex HDX	20201206 RORgLBD RORg2	RORgLBD	RORg2	RORgLBD	30s	3	20201206_HisSUMO-RORgLBD_30_3.raw	4.9	5.2	417	449	574.571	579.593	576.9355	1	1	0.038321371199999996	2.9315435349971266	89.30332297717509	FALSE	NA	NA	NA	NA	NA	NA
AAFPPLYKEL	2	475	484	[5.2-null]	0		C57H79N11O14D6	6	0	0	1147.6276985000002	574.820568	578.2131971063823		-1	[4.9-6]	RORg RORE Complex HDX	20201206 RORgLBD RORg2	RORgLBD	RORg2	RORgLBD	60s	2	20201206_HisSUMO-RORgLBD_60_2.raw	4.9	5.2	418	451	574.571	579.593	577.0921	1	1	0.038321371199999996	3.5075566898169184	97.23591787113234	FALSE	NA	NA	NA	NA	NA	NA
AAFPPLYKEL	2	475	484	[5.2-null]	0		C57H79N11O14D6	6	0	0	1147.6276985000002	574.820568	578.2131971063823		-1	[4.9-6]	RORg RORE Complex HDX	20201206 RORgLBD RORg2	RORgLBD	RORg2	RORgLBD	60s	3	20201206_HisSUMO-RORgLBD_60_3.raw	4.9	5.2	418	450	574.571	579.593	576.9792	1	1	0.038321371199999996	2.544079506820998	91.51695258678993	FALSE	NA	NA	NA	NA	NA	NA
AAFPPLYKEL	2	475	484	[5.2-null]	0		C57H79N11O14D6	6	0	0	1147.6276985000002	574.820568	578.2131971063823		-1	[4.9-6]	RORg RORE Complex HDX	20201206 RORgLBD RORg2	RORgLBD	RORg2	RORgLBD	60s	1	20201206_HisSUMO-RORgLBD_60_1.raw	4.9	5.2	417	450	574.571	579.593	577.0003	1	1	0.038321371199999996	2.9204716381614744	92.58577603674499	FALSE	NA	NA	NA	NA	NA	NA
AAFPPLYKEL	2	475	484	[5.2-null]	0		C57H79N11O14D6	6	0	0	1147.6276985000002	574.820568	578.2131971063823		-1	[4.9-6]	RORg RORE Complex HDX	20201206 RORgLBD RORg2	RORgLBD	RORg2	RORgLBD	300s	3	20201206_HisSUMO-RORgLBD_300_3.raw	4.9	5.2	417	450	574.571	579.593	576.967	1	1	0.038321371199999996	2.3430607787144173	90.89895988112973	FALSE	NA	NA	NA	NA	NA	NA
AAFPPLYKEL	2	475	484	[5.2-null]	0		C57H79N11O14D6	6	0	0	1147.6276985000002	574.820568	578.2131971063823		-1	[4.9-6]	RORg RORE Complex HDX	20201206 RORgLBD RORg2	RORgLBD	RORg2	RORgLBD	300s	1	20201206_HisSUMO-RORgLBD_300_1.raw	4.9	5.2	417	450	574.571	579.593	576.9338	1	1	0.038321371199999996	1.7119404567513166	89.21720923949975	FALSE	NA	NA	NA	NA	NA	NA
AAFPPLYKEL	2	475	484	[5.2-null]	0		C57H79N11O14D6	6	0	0	1147.6276985000002	574.820568	578.2131971063823		-1	[4.9-6]	RORg RORE Complex HDX	20201206 RORgLBD RORg2	RORgLBD	RORg2	RORgLBD	300s	2	20201206_HisSUMO-RORgLBD_300_2.raw	4.9	5.2	417	451	574.571	579.593	577.122	1	1	0.038321371199999996	3.4475440992063207	98.75050655139695	FALSE	NA	NA	NA	NA	NA	NA
AAFPPLYKEL	2	475	484	[5.2-null]	0		C57H79N11O14D6	6	0	0	1147.6276985000002	574.820568	578.2131971063823		-1	[4.9-6]	RORg RORE Complex HDX	20201206 RORgLBD RORg2	RORgLBD	RORg2	RORgLBD	900s	2	20201206_HisSUMO-RORgLBD_900_2.raw	4.9	5.2	417	449	574.571	579.593	576.942	1	1	0.038321371199999996	1.6779517441137062	89.63258138592626	FALSE	NA	NA	NA	NA	NA	NA
AAFPPLYKEL	2	475	484	[5.2-null]	0		C57H79N11O14D6	6	0	0	1147.6276985000002	574.820568	578.2131971063823		-1	[4.9-6]	RORg RORE Complex HDX	20201206 RORgLBD RORg2	RORgLBD	RORg2	RORgLBD	900s	1	20201206_HisSUMO-RORgLBD_900_1.raw	4.9	5.2	417	450	574.571	579.593	576.7642	1	1	0.038321371199999996	3.642190743005299	80.62609752802864	FALSE	NA	NA	NA	NA	NA	NA
AAFPPLYKEL	2	475	484	[5.2-null]	0		C57H79N11O14D6	6	0	0	1147.6276985000002	574.820568	578.2131971063823		-1	[4.9-6]	RORg RORE Complex HDX	20201206 RORgLBD RORg2	RORgLBD	RORg2	RORgLBD	900s	3	20201206_HisSUMO-RORgLBD_900_3.raw	4.9	5.2	416	448	574.571	579.593	576.8763	1	1	0.038321371199999996	2.349908207507758	86.30453870052891	FALSE	NA	NA	NA	NA	NA	NA
AAFPPLYKEL	2	475	484	[5.2-null]	0		C57H79N11O14D6	6	0	0	1147.6276985000002	574.820568	578.2131971063823		-1	[4.9-6]	RORg RORE Complex HDX	20201206 RORgLBD RORg2	RORgLBD	RORg2	RORgLBD	3600s	3	20201206_HisSUMO-RORgLBD_3600_3.raw	4.9	5.2	418	451	574.571	579.593	576.9109	1	1	0.038321371199999996	1.522325180533761	88.05720653788981	FALSE	NA	NA	NA	NA	NA	NA
AAFPPLYKEL	2	475	484	[5.2-null]	0		C57H79N11O14D6	6	0	0	1147.6276985000002	574.820568	578.2131971063823		-1	[4.9-6]	RORg RORE Complex HDX	20201206 RORgLBD RORg2	RORgLBD	RORg2	RORgLBD	3600s	1	20201206_HisSUMO-RORgLBD_3600_1.raw	4.9	5.2	415	449	574.571	579.593	576.8827	1	1	0.038321371199999996	2.2252004801819054	86.62873159530054	FALSE	NA	NA	NA	NA	NA	NA
AAFPPLYKEL	2	475	484	[5.2-null]	0		C57H79N11O14D6	6	0	0	1147.6276985000002	574.820568	578.2131971063823		-1	[4.9-6]	RORg RORE Complex HDX	20201206 RORgLBD RORg2	RORgLBD	RORg2	RORgLBD	3600s	2	20201206_HisSUMO-RORgLBD_3600_2.raw	4.9	5.2	417	449	574.571	579.593	576.9227	1	1	0.038321371199999996	1.657868342769619	88.65493718762608	FALSE	NA	NA	NA	NA	NA	NA
AAFPPLYKEL	2	475	484	[5.2-null]	0		C57H79N11O14D6	6	0	0	1147.6276985000002	574.820568	578.2131971063823		-1	[4.9-6]	RORg RORE Complex HDX	20201206 RORgLBD RORg2	RORgLBD	RORg2	RORgLBD	999999s	1	20201204_RORg2_DMAX_REP1.raw	4.9	5.2	413	446	574.571	579.593	577.1523	1	1	0.038321371199999996	2.347971619826882	100.2853572875855	FALSE	NA	NA	NA	NA	NA	NA
AAFPPLYKEL	2	475	484	[5.2-null]	0		C57H79N11O14D6	6	0	0	1147.6276985000002	574.820568	578.2131971063823		-1	[4.9-6]	RORg RORE Complex HDX	20201206 RORgLBD RORg2	RORgLBD	RORg2	RORgLBD	999999s	2	20201204_RORg2_DMAX_REP2.raw	4.9	5.2	413	445	574.571	579.593	577.1282	1	1	0.038321371199999996	1.8616672976079944	99.06456841820948	FALSE	NA	NA	NA	NA	NA	NA
AAFPPLYKEL	2	475	484	[5.2-null]	0		C57H79N11O14D6	6	0	0	1147.6276985000002	574.820568	578.2131971063823		-1	[4.9-6]	RORg RORE Complex HDX	20201206 RORgLBD RORg2	RORgLBD	RORg2	RORgLBD	999999s	3	20201204_RORg2_DMAX_REP3.raw	4.9	5.2	415	447	574.571	579.593	577.148	1	1	0.038321371199999996	2.0012806486391477	100.06754018641315	FALSE	NA	NA	NA	NA	NA	NA
AAFPPLYKEL	2	475	484	[5.2-null]	0		C57H79N11O14D6	6	0	0	1147.6276985000002	574.820568	578.2131971063823		-1	[4.9-6]	RORg RORE Complex HDX	20201206 RORgLBD RORg2	RORgLBD	RORg2	RORg2	0s	1	20201206_HisSUMO-RORg2_t0_2.raw	4.9	5.2	416	448	574.571	576.575	575.1881	1	1	0.038321371199999996	NA	0.7885316763491079	FALSE	NA	NA	NA	NA	NA	NA
AAFPPLYKEL	2	475	484	[5.2-null]	0		C57H79N11O14D6	6	0	0	1147.6276985000002	574.820568	578.2131971063823		-1	[4.9-6]	RORg RORE Complex HDX	20201206 RORgLBD RORg2	RORgLBD	RORg2	RORg2	10s	3	20201206_HisSUMO-RORg2_10_3.raw	4.9	5.2	416	448	574.571	579.593	576.39	1	1	0.038321371199999996	5.901161477383279	61.67094421180732	FALSE	NA	NA	NA	NA	NA	NA
AAFPPLYKEL	2	475	484	[5.2-null]	0		C57H79N11O14D6	6	0	0	1147.6276985000002	574.820568	578.2131971063823		-1	[4.9-6]	RORg RORE Complex HDX	20201206 RORgLBD RORg2	RORgLBD	RORg2	RORg2	10s	1	20201206_HisSUMO-RORg2_10_1.raw	4.9	5.2	419	451	574.571	579.593	576.4855	1	1	0.038321371199999996	5.695536962198548	66.50851006348972	FALSE	NA	NA	NA	NA	NA	NA
AAFPPLYKEL	2	475	484	[5.2-null]	0		C57H79N11O14D6	6	0	0	1147.6276985000002	574.820568	578.2131971063823		-1	[4.9-6]	RORg RORE Complex HDX	20201206 RORgLBD RORg2	RORgLBD	RORg2	RORg2	10s	2	20201206_HisSUMO-RORg2_10_2.raw	4.9	5.2	414	446	574.571	579.593	576.3261	1	1	0.038321371199999996	6.095232773111993	58.434080778064846	FALSE	NA	NA	NA	NA	NA	NA
AAFPPLYKEL	2	475	484	[5.2-null]	0		C57H79N11O14D6	6	0	0	1147.6276985000002	574.820568	578.2131971063823		-1	[4.9-6]	RORg RORE Complex HDX	20201206 RORgLBD RORg2	RORgLBD	RORg2	RORg2	30s	1	20201206_HisSUMO-RORg2_30_1.raw	4.9	5.2	415	448	574.571	579.593	576.7476	1	1	0.038321371199999996	6.047364503568802	79.78522220721653	FALSE	NA	NA	NA	NA	NA	NA
AAFPPLYKEL	2	475	484	[5.2-null]	0		C57H79N11O14D6	6	0	0	1147.6276985000002	574.820568	578.2131971063823		-1	[4.9-6]	RORg RORE Complex HDX	20201206 RORgLBD RORg2	RORgLBD	RORg2	RORg2	30s	2	20201206_HisSUMO-RORg2_30_2.raw	4.9	5.2	419	451	574.571	579.593	576.8178	1	1	0.038321371199999996	4.563496754045196	83.34121302175109	FALSE	NA	NA	NA	NA	NA	NA
AAFPPLYKEL	2	475	484	[5.2-null]	0		C57H79N11O14D6	6	0	0	1147.6276985000002	574.820568	578.2131971063823		-1	[4.9-6]	RORg RORE Complex HDX	20201206 RORgLBD RORg2	RORgLBD	RORg2	RORg2	30s	3	20201206_HisSUMO-RORg2_30_3.raw	4.9	5.2	417	449	574.571	579.593	576.8352	1	1	0.038321371199999996	3.4816930710151364	84.22261245441108	FALSE	NA	NA	NA	NA	NA	NA
AAFPPLYKEL	2	475	484	[5.2-null]	0		C57H79N11O14D6	6	0	0	1147.6276985000002	574.820568	578.2131971063823		-1	[4.9-6]	RORg RORE Complex HDX	20201206 RORgLBD RORg2	RORgLBD	RORg2	RORg2	60s	2	20201206_HisSUMO-RORg2_60_2.raw	4.9	5.2	417	449	574.571	579.593	576.7736	1	1	0.038321371199999996	5.044973328616441	81.10225584222698	FALSE	NA	NA	NA	NA	NA	NA
AAFPPLYKEL	2	475	484	[5.2-null]	0		C57H79N11O14D6	6	0	0	1147.6276985000002	574.820568	578.2131971063823		-1	[4.9-6]	RORg RORE Complex HDX	20201206 RORgLBD RORg2	RORgLBD	RORg2	RORg2	60s	3	20201206_HisSUMO-RORg2_60_3.raw	4.9	5.2	416	447	574.571	579.593	576.9514	1	1	0.038321371199999996	3.2715427361198146	90.1087397	FALSE	NA	NA	NA	NA	NA	NA
AAFPPLYKEL	2	475	484	[5.2-null]	0		C57H79N11O14D6	6	0	0	1147.6276985000002	574.820568	578.2131971063823		-1	[4.9-6]	RORg RORE Complex HDX	20201206 RORgLBD RORg2	RORgLBD	RORg2	RORg2	60s	1	20201206_HisSUMO-RORg2_60_1.raw	4.9	5.2	419	452	574.571	579.593	576.8904	1	1	0.038321371199999996	3.245223788965003	87.01877617182355	FALSE	NA	NA	NA	NA	NA	NA
AAFPPLYKEL	2	475	484	[5.2-null]	0		C57H79N11O14D6	6	0	0	1147.6276985000002	574.820568	578.2131971063823		-1	[4.9-6]	RORg RORE Complex HDX	20201206 RORgLBD RORg2	RORgLBD	RORg2	RORg2	300s	3	20201206_HisSUMO-RORg2_300_3.raw	4.9	5.2	416	448	574.571	579.593	576.9797	1	1	0.038321371199999996	3.580892473859475	91.54228015669342	FALSE	NA	NA	NA	NA	NA	NA
AAFPPLYKEL	2	475	484	[5.2-null]	0		C57H79N11O14D6	6	0	0	1147.6276985000002	574.820568	578.2131971063823		-1	[4.9-6]	RORg RORE Complex HDX	20201206 RORgLBD RORg2	RORgLBD	RORg2	RORg2	300s	1	20201206_HisSUMO-RORg2_300_1.raw	4.9	5.2	415	448	574.571	579.593	576.7662	1	1	0.038321371199999996	4.550345903460618	80.72740780764838	FALSE	NA	NA	NA	NA	NA	NA
AAFPPLYKEL	2	475	484	[5.2-null]	0		C57H79N11O14D6	6	0	0	1147.6276985000002	574.820568	578.2131971063823		-1	[4.9-6]	RORg RORE Complex HDX	20201206 RORgLBD RORg2	RORgLBD	RORg2	RORg2	300s	2	20201206_HisSUMO-RORg2_300_2.raw	4.9	5.2	416	448	574.571	579.593	576.7981	1	1	0.038321371199999996	2.343475224597438	82.34330676752695	FALSE	NA	NA	NA	NA	NA	NA
AAFPPLYKEL	2	475	484	[5.2-null]	0		C57H79N11O14D6	6	0	0	1147.6276985000002	574.820568	578.2131971063823		-1	[4.9-6]	RORg RORE Complex HDX	20201206 RORgLBD RORg2	RORgLBD	RORg2	RORg2	900s	2	20201206_HisSUMO-RORg2_900_2.raw	4.9	5.2	416	448	574.571	579.593	576.8837	1	1	0.038321371199999996	3.053565696596014	86.67938673510753	FALSE	NA	NA	NA	NA	NA	NA
AAFPPLYKEL	2	475	484	[5.2-null]	0		C57H79N11O14D6	6	0	0	1147.6276985000002	574.820568	578.2131971063823		-1	[4.9-6]	RORg RORE Complex HDX	20201206 RORgLBD RORg2	RORgLBD	RORg2	RORg2	900s	1	20201206_HisSUMO-RORg2_900_1.raw	4.9	5.2	416	448	574.571	579.593	576.8962	1	1	0.038321371199999996	3.343818649077647	87.31257598271213	FALSE	NA	NA	NA	NA	NA	NA
AAFPPLYKEL	2	475	484	[5.2-null]	0		C57H79N11O14D6	6	0	0	1147.6276985000002	574.820568	578.2131971063823		-1	[4.9-6]	RORg RORE Complex HDX	20201206 RORgLBD RORg2	RORgLBD	RORg2	RORg2	900s	3	20201206_HisSUMO-RORg2_900_3.raw	4.9	5.2	414	447	574.571	579.593	576.9034	1	1	0.038321371199999996	2.203405525233473	87.67729298933165	FALSE	NA	NA	NA	NA	NA	NA
AAFPPLYKEL	2	475	484	[5.2-null]	0		C57H79N11O14D6	6	0	0	1147.6276985000002	574.820568	578.2131971063823		-1	[4.9-6]	RORg RORE Complex HDX	20201206 RORgLBD RORg2	RORgLBD	RORg2	RORg2	3600s	3	20201206_HisSUMO-RORg2_3600_3.raw	4.9	5.2	417	450	574.571	579.593	576.7533	1	1	0.038321371199999996	3.1498683161325736	80.0739565	FALSE	NA	NA	NA	NA	NA	NA
AAFPPLYKEL	2	475	484	[5.2-null]	0		C57H79N11O14D6	6	0	0	1147.6276985000002	574.820568	578.2131971063823		-1	[4.9-6]	RORg RORE Complex HDX	20201206 RORgLBD RORg2	RORgLBD	RORg2	RORg2	3600s	1	20201206_HisSUMO-RORg2_3600_1.raw	4.9	5.2	419	452	574.571	579.593	576.7658	1	1	0.038321371199999996	3.9378727323074556	80.70714575172443	FALSE	NA	NA	NA	NA	NA	NA
AAFPPLYKEL	2	475	484	[5.2-null]	0		C57H79N11O14D6	6	0	0	1147.6276985000002	574.820568	578.2131971063823		-1	[4.9-6]	RORg RORE Complex HDX	20201206 RORgLBD RORg2	RORgLBD	RORg2	RORg2	3600s	2	20201206_HisSUMO-RORg2_3600_2.raw	4.9	5.2	416	448	574.571	579.593	576.8648	1	1	0.038321371199999996	2.733148880102592	85.72200459273128	FALSE	NA	NA	NA	NA	NA	NA
AAFPPLYKEL	2	475	484	[5.2-null]	0		C57H79N11O14D6	6	0	0	1147.6276985000002	574.820568	578.2131971063823		-1	[4.9-6]	RORg RORE Complex HDX	20201206 RORgLBD RORg2	RORgLBD	RORg2	RORg2	999999s	1	20201204_RORg2_DMAX_REP4.raw	4.9	5.2	415	447	574.571	579.593	577.1701	1	1	0.038321371199999996	2.809132128464965	101.18701877617521	FALSE	NA	NA	NA	NA	NA	NA
AAFPPLYKEL	2	475	484	[5.2-null]	0		C57H79N11O14D6	6	0	0	1147.6276985000002	574.820568	578.2131971063823		-1	[4.9-6]	RORg RORE Complex HDX	20201206 RORgLBD RORg2	RORgLBD	RORg2	RORg2	999999s	2	20201204_RORg2_DMAX_REP5.raw	4.9	5.2	412	444	574.571	579.593	577.1384	1	1	0.038321371199999996	2.895042038408373	99.58125084425572	FALSE	NA	NA	NA	NA	NA	NA
AAFPPLYKEL	2	475	484	[5.2-null]	0		C57H79N11O14D6	6	0	0	1147.6276985000002	574.820568	578.2131971063823		-1	[4.9-6]	RORg RORE Complex HDX	20201206 RORgLBD RORg2	RORgLBD	RORg2	RORg2	999999s	3	20201204_RORg2_DMAX_REP6.raw	4.9	5.2	415	447	574.571	579.593	577.143	1	1	0.038321371199999996	4.151334700654398	99.81426448737247	FALSE	NA	NA	NA	NA	NA	NA
AAFPPLYKELF	2	475	485	[6.0-null]	0		C66H87N12O15D7	7	0	0	1294.696108	648.3547729999999	652.3051799151193		-1	[5.7-6.1]	RORg RORE Complex HDX	20201206 RORgLBD RORg2	RORgLBD	RORg2	RORgLBD	0s	2	20201206_HisSUMO-RORgLBD_t0_3.raw	5.849	6.049	515	537	648.105	650.109	648.7782	1	1	0.043223652	1.3796301007655094	-0.033994753	FALSE	NA	NA	NA	NA	NA	NA
AAFPPLYKELF	2	475	485	[6.0-null]	0		C66H87N12O15D7	7	0	0	1294.696108	648.3547729999999	652.3051799151193		-1	[5.7-6.1]	RORg RORE Complex HDX	20201206 RORgLBD RORg2	RORgLBD	RORg2	RORgLBD	0s	1	20201206_HisSUMO-RORgLBD_t0_1.raw	5.84	6.04	517	538	648.105	650.109	648.7703	1	1	0.043223652	1.2535323061128323	-0.384288512	FALSE	NA	NA	NA	NA	NA	NA
AAFPPLYKELF	2	475	485	[6.0-null]	0		C66H87N12O15D7	7	0	0	1294.696108	648.3547729999999	652.3051799151193		-1	[5.7-6.1]	RORg RORE Complex HDX	20201206 RORgLBD RORg2	RORgLBD	RORg2	RORgLBD	10s	2	20201206_HisSUMO-RORgLBD_10_2.raw	5.71	5.91	505	526	648.105	653.63	650.3893	1	1	0.043223652	4.985446320568992	71.40376159332143	FALSE	NA	NA	NA	NA	NA	NA
AAFPPLYKELF	2	475	485	[6.0-null]	0		C66H87N12O15D7	7	0	0	1294.696108	648.3547729999999	652.3051799151193		-1	[5.7-6.1]	RORg RORE Complex HDX	20201206 RORgLBD RORg2	RORgLBD	RORg2	RORgLBD	10s	3	20201206_HisSUMO-RORgLBD_10_3.raw	5.77	5.97	510	531	648.105	653.63	650.3331	1	1	0.043223652	5.818275038129502	68.91179839633209	FALSE	NA	NA	NA	NA	NA	NA
AAFPPLYKELF	2	475	485	[6.0-null]	0		C66H87N12O15D7	7	0	0	1294.696108	648.3547729999999	652.3051799151193		-1	[5.7-6.1]	RORg RORE Complex HDX	20201206 RORgLBD RORg2	RORgLBD	RORg2	RORgLBD	10s	1	20201206_HisSUMO-RORgLBD_10_1.raw	5.79	5.99	513	534	648.105	653.63	650.4345	1	1	0.043223652	4.5364993374862586	73.40797398662187	FALSE	NA	NA	NA	NA	NA	NA
AAFPPLYKELF	2	475	485	[6.0-null]	0		C66H87N12O15D7	7	0	0	1294.696108	648.3547729999999	652.3051799151193		-1	[5.7-6.1]	RORg RORE Complex HDX	20201206 RORgLBD RORg2	RORgLBD	RORg2	RORgLBD	30s	1	20201206_HisSUMO-RORgLBD_30_1.raw	5.75	5.95	508	529	648.105	653.63	650.7835	1	1	0.043223652	1.8017162056180949	88.88297676	FALSE	NA	NA	NA	NA	NA	NA
AAFPPLYKELF	2	475	485	[6.0-null]	0		C66H87N12O15D7	7	0	0	1294.696108	648.3547729999999	652.3051799151193		-1	[5.7-6.1]	RORg RORE Complex HDX	20201206 RORgLBD RORg2	RORgLBD	RORg2	RORgLBD	30s	2	20201206_HisSUMO-RORgLBD_30_2.raw	5.7	5.9	505	527	648.105	653.63	650.8551	1	1	0.043223652	1.5316345109265952	92.05779108	FALSE	NA	NA	NA	NA	NA	NA
AAFPPLYKELF	2	475	485	[6.0-null]	0		C66H87N12O15D7	7	0	0	1294.696108	648.3547729999999	652.3051799151193		-1	[5.7-6.1]	RORg RORE Complex HDX	20201206 RORgLBD RORg2	RORgLBD	RORg2	RORgLBD	30s	3	20201206_HisSUMO-RORgLBD_30_3.raw	5.78	5.98	511	532	648.105	653.63	650.8007	1	1	0.043223652	NA	89.64564165096247	FALSE	NA	NA	NA	NA	NA	NA
AAFPPLYKELF	2	475	485	[6.0-null]	0		C66H87N12O15D7	7	0	0	1294.696108	648.3547729999999	652.3051799151193		-1	[5.7-6.1]	RORg RORE Complex HDX	20201206 RORgLBD RORg2	RORgLBD	RORg2	RORgLBD	60s	3	20201206_HisSUMO-RORgLBD_60_3.raw	5.67	5.87	500	521	648.105	653.63	650.8567	1	1	0.043223652	1.6931343505986405	92.12873665151845	FALSE	NA	NA	NA	NA	NA	NA
AAFPPLYKELF	2	475	485	[6.0-null]	0		C66H87N12O15D7	7	0	0	1294.696108	648.3547729999999	652.3051799151193		-1	[5.7-6.1]	RORg RORE Complex HDX	20201206 RORgLBD RORg2	RORgLBD	RORg2	RORgLBD	60s	2	20201206_HisSUMO-RORgLBD_60_2.raw	5.76	5.96	512	533	648.105	653.63	650.9817	1	1	0.043223652	3.889204695706791	97.67135942061267	FALSE	NA	NA	NA	NA	NA	NA
AAFPPLYKELF	2	475	485	[6.0-null]	0		C66H87N12O15D7	7	0	0	1294.696108	648.3547729999999	652.3051799151193		-1	[5.7-6.1]	RORg RORE Complex HDX	20201206 RORgLBD RORg2	RORgLBD	RORg2	RORgLBD	60s	1	20201206_HisSUMO-RORgLBD_60_1.raw	5.78	5.98	511	533	648.105	653.63	650.8439	1	1	0.043223652	1.8480986169088736	91.56117207995949	FALSE	NA	NA	NA	NA	NA	NA
AAFPPLYKELF	2	475	485	[6.0-null]	0		C66H87N12O15D7	7	0	0	1294.696108	648.3547729999999	652.3051799151193		-1	[5.7-6.1]	RORg RORE Complex HDX	20201206 RORgLBD RORg2	RORgLBD	RORg2	RORgLBD	300s	1	20201206_HisSUMO-RORgLBD_300_1.raw	5.83	6.03	517	539	648.105	653.63	650.8004	1	1	0.043223652	1.4276542883668304	89.63233935631494	FALSE	NA	NA	NA	NA	NA	NA
AAFPPLYKELF	2	475	485	[6.0-null]	0		C66H87N12O15D7	7	0	0	1294.696108	648.3547729999999	652.3051799151193		-1	[5.7-6.1]	RORg RORE Complex HDX	20201206 RORgLBD RORg2	RORgLBD	RORg2	RORgLBD	300s	3	20201206_HisSUMO-RORgLBD_300_3.raw	5.75	5.95	508	530	648.105	653.63	650.8315	1	1	0.043223652	1.6753858523436267	91.01134390126725	FALSE	NA	NA	NA	NA	NA	NA
AAFPPLYKELF	2	475	485	[6.0-null]	0		C66H87N12O15D7	7	0	0	1294.696108	648.3547729999999	652.3051799151193		-1	[5.7-6.1]	RORg RORE Complex HDX	20201206 RORgLBD RORg2	RORgLBD	RORg2	RORgLBD	300s	2	20201206_HisSUMO-RORgLBD_300_2.raw	5.797	5.997	514	536	648.105	653.63	651.0152	1	1	0.043223652	4.4014808676845405	99.15678232	FALSE	NA	NA	NA	NA	NA	NA
AAFPPLYKELF	2	475	485	[6.0-null]	0		C66H87N12O15D7	7	0	0	1294.696108	648.3547729999999	652.3051799151193		-1	[5.7-6.1]	RORg RORE Complex HDX	20201206 RORgLBD RORg2	RORgLBD	RORg2	RORgLBD	900s	1	20201206_HisSUMO-RORgLBD_900_1.raw	5.804	6.004	514	536	648.105	653.63	650.5964	1	1	0.043223652	2.1196395369935717	80.58677899715535	FALSE	NA	NA	NA	NA	NA	NA
AAFPPLYKELF	2	475	485	[6.0-null]	0		C66H87N12O15D7	7	0	0	1294.696108	648.3547729999999	652.3051799151193		-1	[5.7-6.1]	RORg RORE Complex HDX	20201206 RORgLBD RORg2	RORgLBD	RORg2	RORgLBD	900s	2	20201206_HisSUMO-RORgLBD_900_2.raw	5.79	5.99	511	533	648.105	653.63	650.8261	1	1	0.043223652	1.396000913286744	90.7719026	FALSE	NA	NA	NA	NA	NA	NA
AAFPPLYKELF	2	475	485	[6.0-null]	0		C66H87N12O15D7	7	0	0	1294.696108	648.3547729999999	652.3051799151193		-1	[5.7-6.1]	RORg RORE Complex HDX	20201206 RORgLBD RORg2	RORgLBD	RORg2	RORgLBD	900s	3	20201206_HisSUMO-RORgLBD_900_3.raw	5.79	5.99	511	532	648.105	653.63	650.7398	1	1	0.043223652	1.843799993649839	86.94527583785708	FALSE	NA	NA	NA	NA	NA	NA
AAFPPLYKELF	2	475	485	[6.0-null]	0		C66H87N12O15D7	7	0	0	1294.696108	648.3547729999999	652.3051799151193		-1	[5.7-6.1]	RORg RORE Complex HDX	20201206 RORgLBD RORg2	RORgLBD	RORg2	RORgLBD	3600s	1	20201206_HisSUMO-RORgLBD_3600_1.raw	5.745	5.945	506	527	648.105	653.63	650.7375	1	1	0.043223652	1.6389969257970987	86.84329157890615	FALSE	NA	NA	NA	NA	NA	NA
AAFPPLYKELF	2	475	485	[6.0-null]	0		C66H87N12O15D7	7	0	0	1294.696108	648.3547729999999	652.3051799151193		-1	[5.7-6.1]	RORg RORE Complex HDX	20201206 RORgLBD RORg2	RORgLBD	RORg2	RORgLBD	3600s	3	20201206_HisSUMO-RORgLBD_3600_3.raw	5.71	5.91	505	527	648.105	653.63	650.764	1	1	0.043223652	NA	88.01832760595657	FALSE	NA	NA	NA	NA	NA	NA
AAFPPLYKELF	2	475	485	[6.0-null]	0		C66H87N12O15D7	7	0	0	1294.696108	648.3547729999999	652.3051799151193		-1	[5.7-6.1]	RORg RORE Complex HDX	20201206 RORgLBD RORg2	RORgLBD	RORg2	RORgLBD	3600s	2	20201206_HisSUMO-RORgLBD_3600_2.raw	5.82	6.02	515	536	648.105	653.63	650.7988	1	1	0.043223652	1.4844120612352893	89.56139378487322	FALSE	NA	NA	NA	NA	NA	NA
AAFPPLYKELF	2	475	485	[6.0-null]	0		C66H87N12O15D7	7	0	0	1294.696108	648.3547729999999	652.3051799151193		-1	[5.7-6.1]	RORg RORE Complex HDX	20201206 RORgLBD RORg2	RORgLBD	RORg2	RORgLBD	999999s	3	20201204_RORg2_DMAX_REP3.raw	5.81	6.01	514	536	648.105	653.63	651.0421	1	1	0.043223652	2.332976859919277	100.34955474263717	FALSE	NA	NA	NA	NA	NA	NA
AAFPPLYKELF	2	475	485	[6.0-null]	0		C66H87N12O15D7	7	0	0	1294.696108	648.3547729999999	652.3051799151193		-1	[5.7-6.1]	RORg RORE Complex HDX	20201206 RORgLBD RORg2	RORgLBD	RORg2	RORgLBD	999999s	1	20201204_RORg2_DMAX_REP1.raw	5.71	5.91	501	522	648.105	653.63	651.0455	1	1	0.043223652	2.943811926926227	100.50031408195397	FALSE	NA	NA	NA	NA	NA	NA
AAFPPLYKELF	2	475	485	[6.0-null]	0		C66H87N12O15D7	7	0	0	1294.696108	648.3547729999999	652.3051799151193		-1	[5.7-6.1]	RORg RORE Complex HDX	20201206 RORgLBD RORg2	RORgLBD	RORg2	RORgLBD	999999s	2	20201204_RORg2_DMAX_REP2.raw	5.81	6.01	511	533	648.105	653.63	651.0218	1	1	0.043223652	2.2090107534228767	99.44943280493538	FALSE	NA	NA	NA	NA	NA	NA
AAFPPLYKELF	2	475	485	[6.0-null]	0		C66H87N12O15D7	7	0	0	1294.696108	648.3547729999999	652.3051799151193		-1	[5.7-6.1]	RORg RORE Complex HDX	20201206 RORgLBD RORg2	RORgLBD	RORg2	RORg2	0s	1	20201206_HisSUMO-RORg2_t0_2.raw	5.839	6.039	517	538	648.105	650.109	648.7884	1	1	0.043223652	1.337468620993199	0.4182832649768539	FALSE	NA	NA	NA	NA	NA	NA
AAFPPLYKELF	2	475	485	[6.0-null]	0		C66H87N12O15D7	7	0	0	1294.696108	648.3547729999999	652.3051799151193		-1	[5.7-6.1]	RORg RORE Complex HDX	20201206 RORgLBD RORg2	RORgLBD	RORg2	RORg2	10s	2	20201206_HisSUMO-RORg2_10_2.raw	5.77	5.97	506	527	648.105	653.63	650.1117	1	1	0.043223652	8.261997883	59.09470494771669	FALSE	NA	NA	NA	NA	NA	NA
AAFPPLYKELF	2	475	485	[6.0-null]	0		C66H87N12O15D7	7	0	0	1294.696108	648.3547729999999	652.3051799151193		-1	[5.7-6.1]	RORg RORE Complex HDX	20201206 RORgLBD RORg2	RORgLBD	RORg2	RORg2	10s	3	20201206_HisSUMO-RORg2_10_3.raw	5.799	5.999	511	533	648.105	653.63	650.1751	1	1	0.043223652	6.879500370328478	61.905923216201344	FALSE	NA	NA	NA	NA	NA	NA
AAFPPLYKELF	2	475	485	[6.0-null]	0		C66H87N12O15D7	7	0	0	1294.696108	648.3547729999999	652.3051799151193		-1	[5.7-6.1]	RORg RORE Complex HDX	20201206 RORgLBD RORg2	RORgLBD	RORg2	RORg2	10s	1	20201206_HisSUMO-RORg2_10_1.raw	5.71	5.91	505	526	648.105	653.63	650.2806	1	1	0.043223652	6.743339310073023	66.58389683331716	FALSE	NA	NA	NA	NA	NA	NA
AAFPPLYKELF	2	475	485	[6.0-null]	0		C66H87N12O15D7	7	0	0	1294.696108	648.3547729999999	652.3051799151193		-1	[5.7-6.1]	RORg RORE Complex HDX	20201206 RORgLBD RORg2	RORgLBD	RORg2	RORg2	30s	1	20201206_HisSUMO-RORg2_30_1.raw	5.8	6	511	532	648.105	653.63	650.5448	1	1	0.043223652	3.590352014750416	78.29878431807292	FALSE	NA	NA	NA	NA	NA	NA
AAFPPLYKELF	2	475	485	[6.0-null]	0		C66H87N12O15D7	7	0	0	1294.696108	648.3547729999999	652.3051799151193		-1	[5.7-6.1]	RORg RORE Complex HDX	20201206 RORgLBD RORg2	RORgLBD	RORg2	RORg2	30s	2	20201206_HisSUMO-RORg2_30_2.raw	5.78	5.98	512	534	648.105	653.63	650.6789	1	1	0.043223652	NA	84.24491002475673	FALSE	NA	NA	NA	NA	NA	NA
AAFPPLYKELF	2	475	485	[6.0-null]	0		C66H87N12O15D7	7	0	0	1294.696108	648.3547729999999	652.3051799151193		-1	[5.7-6.1]	RORg RORE Complex HDX	20201206 RORgLBD RORg2	RORgLBD	RORg2	RORg2	30s	3	20201206_HisSUMO-RORg2_30_3.raw	5.81	6.01	513	535	648.105	653.63	650.6679	1	1	0.043223652	5.271063911976937	83.75715922107788	FALSE	NA	NA	NA	NA	NA	NA
AAFPPLYKELF	2	475	485	[6.0-null]	0		C66H87N12O15D7	7	0	0	1294.696108	648.3547729999999	652.3051799151193		-1	[5.7-6.1]	RORg RORE Complex HDX	20201206 RORgLBD RORg2	RORgLBD	RORg2	RORg2	60s	3	20201206_HisSUMO-RORg2_60_3.raw	5.67	5.87	497	518	648.105	653.63	650.8095	1	1	0.043223652	5.173864217470217	90.03584229390454	FALSE	NA	NA	NA	NA	NA	NA
AAFPPLYKELF	2	475	485	[6.0-null]	0		C66H87N12O15D7	7	0	0	1294.696108	648.3547729999999	652.3051799151193		-1	[5.7-6.1]	RORg RORE Complex HDX	20201206 RORgLBD RORg2	RORgLBD	RORg2	RORg2	60s	2	20201206_HisSUMO-RORg2_60_2.raw	5.72	5.92	503	524	648.105	653.63	650.6175	1	1	0.043223652	6.250955417707327	81.52237372057549	FALSE	NA	NA	NA	NA	NA	NA
AAFPPLYKELF	2	475	485	[6.0-null]	0		C66H87N12O15D7	7	0	0	1294.696108	648.3547729999999	652.3051799151193		-1	[5.7-6.1]	RORg RORE Complex HDX	20201206 RORgLBD RORg2	RORgLBD	RORg2	RORg2	60s	1	20201206_HisSUMO-RORg2_60_1.raw	5.75	5.95	510	531	648.105	653.63	650.7925	1	1	0.043223652	2.542786545242621	89.28204559731041	FALSE	NA	NA	NA	NA	NA	NA
AAFPPLYKELF	2	475	485	[6.0-null]	0		C66H87N12O15D7	7	0	0	1294.696108	648.3547729999999	652.3051799151193		-1	[5.7-6.1]	RORg RORE Complex HDX	20201206 RORgLBD RORg2	RORgLBD	RORg2	RORg2	300s	1	20201206_HisSUMO-RORg2_300_1.raw	5.78	5.98	509	530	648.105	653.63	650.605	1	1	0.043223652	3.385636053581245	80.96811144366909	FALSE	NA	NA	NA	NA	NA	NA
AAFPPLYKELF	2	475	485	[6.0-null]	0		C66H87N12O15D7	7	0	0	1294.696108	648.3547729999999	652.3051799151193		-1	[5.7-6.1]	RORg RORE Complex HDX	20201206 RORgLBD RORg2	RORgLBD	RORg2	RORg2	300s	3	20201206_HisSUMO-RORg2_300_3.raw	5.8	6	511	533	648.105	653.63	650.8659	1	1	0.043223652	5.690904349842921	92.53667369	FALSE	NA	NA	NA	NA	NA	NA
AAFPPLYKELF	2	475	485	[6.0-null]	0		C66H87N12O15D7	7	0	0	1294.696108	648.3547729999999	652.3051799151193		-1	[5.7-6.1]	RORg RORE Complex HDX	20201206 RORgLBD RORg2	RORgLBD	RORg2	RORg2	300s	2	20201206_HisSUMO-RORg2_300_2.raw	5.75	5.95	507	528	648.105	653.63	650.6322	1	1	0.043223652	1.9413397458956492	82.17418616	FALSE	NA	NA	NA	NA	NA	NA
AAFPPLYKELF	2	475	485	[6.0-null]	0		C66H87N12O15D7	7	0	0	1294.696108	648.3547729999999	652.3051799151193		-1	[5.7-6.1]	RORg RORE Complex HDX	20201206 RORgLBD RORg2	RORgLBD	RORg2	RORg2	900s	1	20201206_HisSUMO-RORg2_900_1.raw	5.808	6.008	512	534	648.105	653.63	650.7442	1	1	0.043223652	2.0398891198893536	87.14037615933063	FALSE	NA	NA	NA	NA	NA	NA
AAFPPLYKELF	2	475	485	[6.0-null]	0		C66H87N12O15D7	7	0	0	1294.696108	648.3547729999999	652.3051799151193		-1	[5.7-6.1]	RORg RORE Complex HDX	20201206 RORgLBD RORg2	RORgLBD	RORg2	RORg2	900s	2	20201206_HisSUMO-RORg2_900_2.raw	5.8	6	511	533	648.105	653.63	650.7293	1	1	0.043223652	3.0550003263459966	86.47969552525409	FALSE	NA	NA	NA	NA	NA	NA
AAFPPLYKELF	2	475	485	[6.0-null]	0		C66H87N12O15D7	7	0	0	1294.696108	648.3547729999999	652.3051799151193		-1	[5.7-6.1]	RORg RORE Complex HDX	20201206 RORgLBD RORg2	RORgLBD	RORg2	RORg2	900s	3	20201206_HisSUMO-RORg2_900_3.raw	5.819	6.019	511	533	648.105	653.63	650.7556	1	1	0.043223652	2.738417683604524	87.64586335587116	FALSE	NA	NA	NA	NA	NA	NA
AAFPPLYKELF	2	475	485	[6.0-null]	0		C66H87N12O15D7	7	0	0	1294.696108	648.3547729999999	652.3051799151193		-1	[5.7-6.1]	RORg RORE Complex HDX	20201206 RORgLBD RORg2	RORgLBD	RORg2	RORg2	3600s	1	20201206_HisSUMO-RORg2_3600_1.raw	5.81	6.01	516	538	648.105	653.63	650.6075	1	1	0.043223652	NA	81.07896389904835	FALSE	NA	NA	NA	NA	NA	NA
AAFPPLYKELF	2	475	485	[6.0-null]	0		C66H87N12O15D7	7	0	0	1294.696108	648.3547729999999	652.3051799151193		-1	[5.7-6.1]	RORg RORE Complex HDX	20201206 RORgLBD RORg2	RORgLBD	RORg2	RORg2	3600s	3	20201206_HisSUMO-RORg2_3600_3.raw	5.81	6.01	513	535	648.105	653.63	650.6097	1	1	0.043223652	3.2140368599094673	81.17651405978513	FALSE	NA	NA	NA	NA	NA	NA
AAFPPLYKELF	2	475	485	[6.0-null]	0		C66H87N12O15D7	7	0	0	1294.696108	648.3547729999999	652.3051799151193		-1	[5.7-6.1]	RORg RORE Complex HDX	20201206 RORgLBD RORg2	RORgLBD	RORg2	RORg2	3600s	2	20201206_HisSUMO-RORg2_3600_2.raw	5.808	6.008	513	535	648.105	653.63	650.7383	1	1	0.043223652	4.3501167603004145	86.87876436462952	FALSE	NA	NA	NA	NA	NA	NA
AAFPPLYKELF	2	475	485	[6.0-null]	0		C66H87N12O15D7	7	0	0	1294.696108	648.3547729999999	652.3051799151193		-1	[5.7-6.1]	RORg RORE Complex HDX	20201206 RORgLBD RORg2	RORgLBD	RORg2	RORg2	999999s	3	20201204_RORg2_DMAX_REP6.raw	5.77	5.97	508	530	648.105	653.63	651.011	1	1	0.043223652	3.5940420806858384	98.97055019768486	FALSE	NA	NA	NA	NA	NA	NA
AAFPPLYKELF	2	475	485	[6.0-null]	0		C66H87N12O15D7	7	0	0	1294.696108	648.3547729999999	652.3051799151193		-1	[5.7-6.1]	RORg RORE Complex HDX	20201206 RORgLBD RORg2	RORgLBD	RORg2	RORg2	999999s	1	20201204_RORg2_DMAX_REP4.raw	5.71	5.91	502	523	648.105	653.63	651.0629	1	1	0.043223652	4.001487504469876	101.27184717141482	FALSE	NA	NA	NA	NA	NA	NA
AAFPPLYKELF	2	475	485	[6.0-null]	0		C66H87N12O15D7	7	0	0	1294.696108	648.3547729999999	652.3051799151193		-1	[5.7-6.1]	RORg RORE Complex HDX	20201206 RORgLBD RORg2	RORgLBD	RORg2	RORg2	999999s	2	20201204_RORg2_DMAX_REP5.raw	5.788	5.988	509	531	648.105	653.63	651.022	1	1	0.043223652	2.275653592363392	99.45830100136874	FALSE	NA	NA	NA	NA	NA	NA
AAFPPLYKELFSTETESPVGLSK	2	475	497	[5.75-null]	0		C117H161N25O36D18	18	0	0	2510.29435	1256.153892	1265.9981719304603		-1	[5.4-5.8]	RORg RORE Complex HDX	20201206 RORgLBD RORg2	RORgLBD	RORg2	RORgLBD	0s	2	20201206_HisSUMO-RORgLBD_t0_3.raw	5.518	5.718	481	502	1255.904	1258.911	1256.9924	1	1	0.083743593	1.5056128453061126	0.08541074	FALSE	NA	NA	NA	NA	NA	NA
AAFPPLYKELFSTETESPVGLSK	2	475	497	[5.75-null]	0		C117H161N25O36D18	18	0	0	2510.29435	1256.153892	1265.9981719304603		-1	[5.4-5.8]	RORg RORE Complex HDX	20201206 RORgLBD RORg2	RORgLBD	RORg2	RORgLBD	0s	1	20201206_HisSUMO-RORgLBD_t0_1.raw	5.537	5.737	484	506	1255.904	1258.911	1256.9824	1	1	0.083743593	1.3570496876176488	-0.098928986	FALSE	NA	NA	NA	NA	NA	NA
AAFPPLYKELFSTETESPVGLSK	2	475	497	[5.75-null]	0		C117H161N25O36D18	18	0	0	2510.29435	1256.153892	1265.9981719304603		-1	[5.4-5.8]	RORg RORE Complex HDX	20201206 RORgLBD RORg2	RORgLBD	RORg2	RORgLBD	10s	3	20201206_HisSUMO-RORgLBD_10_3.raw	5.48	5.68	479	500	1258.51	1266.458	1261.4789	1	1	0.083743593	4.941833383777464	82.78942873	FALSE	NA	NA	NA	NA	NA	NA
AAFPPLYKELFSTETESPVGLSK	2	475	497	[5.75-null]	0		C117H161N25O36D18	18	0	0	2510.29435	1256.153892	1265.9981719304603		-1	[5.4-5.8]	RORg RORE Complex HDX	20201206 RORgLBD RORg2	RORgLBD	RORg2	RORgLBD	10s	2	20201206_HisSUMO-RORgLBD_10_2.raw	5.423	5.623	475	496	1258.51	1266.458	1261.5494	1	1	0.083743593	4.405704815912369	84.08902379825918	FALSE	NA	NA	NA	NA	NA	NA
AAFPPLYKELFSTETESPVGLSK	2	475	497	[5.75-null]	0		C117H161N25O36D18	18	0	0	2510.29435	1256.153892	1265.9981719304603		-1	[5.4-5.8]	RORg RORE Complex HDX	20201206 RORgLBD RORg2	RORgLBD	RORg2	RORgLBD	10s	1	20201206_HisSUMO-RORgLBD_10_1.raw	5.512	5.712	484	505	1258.51	1266.458	1261.5832	1	1	0.083743593	5.813706458799468	84.71209207154766	FALSE	NA	NA	NA	NA	NA	NA
AAFPPLYKELFSTETESPVGLSK	2	475	497	[5.75-null]	0		C117H161N25O36D18	18	0	0	2510.29435	1256.153892	1265.9981719304603		-1	[5.4-5.8]	RORg RORE Complex HDX	20201206 RORgLBD RORg2	RORgLBD	RORg2	RORgLBD	30s	2	20201206_HisSUMO-RORgLBD_30_2.raw	5.395	5.595	473	494	1258.51	1266.458	1262.3205	1	1	0.083743593	1.913983654881619	98.30346005665344	FALSE	NA	NA	NA	NA	NA	NA
AAFPPLYKELFSTETESPVGLSK	2	475	497	[5.75-null]	0		C117H161N25O36D18	18	0	0	2510.29435	1256.153892	1265.9981719304603		-1	[5.4-5.8]	RORg RORE Complex HDX	20201206 RORgLBD RORg2	RORgLBD	RORg2	RORgLBD	30s	1	20201206_HisSUMO-RORgLBD_30_1.raw	5.467	5.667	478	500	1258.51	1266.458	1262.2608	1	1	0.083743593	2.1600917586902812	97.20295189	FALSE	NA	NA	NA	NA	NA	NA
AAFPPLYKELFSTETESPVGLSK	2	475	497	[5.75-null]	0		C117H161N25O36D18	18	0	0	2510.29435	1256.153892	1265.9981719304603		-1	[5.4-5.8]	RORg RORE Complex HDX	20201206 RORgLBD RORg2	RORgLBD	RORg2	RORgLBD	30s	3	20201206_HisSUMO-RORgLBD_30_3.raw	5.486	5.686	480	501	1258.51	1266.458	1262.2599	1	1	0.083743593	1.7787834544938586	97.18636132	FALSE	NA	NA	NA	NA	NA	NA
AAFPPLYKELFSTETESPVGLSK	2	475	497	[5.75-null]	0		C117H161N25O36D18	18	0	0	2510.29435	1256.153892	1265.9981719304603		-1	[5.4-5.8]	RORg RORE Complex HDX	20201206 RORgLBD RORg2	RORgLBD	RORg2	RORgLBD	60s	2	20201206_HisSUMO-RORgLBD_60_2.raw	5.474	5.674	481	503	1258.51	1266.458	1262.5879	1	1	0.083743593	18.040724731365508	103.23270432522338	FALSE	NA	NA	NA	NA	NA	NA
AAFPPLYKELFSTETESPVGLSK	2	475	497	[5.75-null]	0		C117H161N25O36D18	18	0	0	2510.29435	1256.153892	1265.9981719304603		-1	[5.4-5.8]	RORg RORE Complex HDX	20201206 RORgLBD RORg2	RORgLBD	RORg2	RORgLBD	60s	3	20201206_HisSUMO-RORgLBD_60_3.raw	5.382	5.582	469	490	1258.51	1266.458	1262.2963	1	1	0.083743593	1.8189272073272642	97.85735792015483	FALSE	NA	NA	NA	NA	NA	NA
AAFPPLYKELFSTETESPVGLSK	2	475	497	[5.75-null]	0		C117H161N25O36D18	18	0	0	2510.29435	1256.153892	1265.9981719304603		-1	[5.4-5.8]	RORg RORE Complex HDX	20201206 RORgLBD RORg2	RORgLBD	RORg2	RORgLBD	60s	1	20201206_HisSUMO-RORgLBD_60_1.raw	5.482	5.682	480	501	1258.51	1266.458	1262.3656	1	1	0.083743593	NA	99.13483222012681	FALSE	NA	NA	NA	NA	NA	NA
AAFPPLYKELFSTETESPVGLSK	2	475	497	[5.75-null]	0		C117H161N25O36D18	18	0	0	2510.29435	1256.153892	1265.9981719304603		-1	[5.4-5.8]	RORg RORE Complex HDX	20201206 RORgLBD RORg2	RORgLBD	RORg2	RORgLBD	300s	1	20201206_HisSUMO-RORgLBD_300_1.raw	5.512	5.712	484	505	1258.51	1266.458	1262.0943	1	1	0.083743593	2.270090968342161	94.13369545848205	FALSE	NA	NA	NA	NA	NA	NA
AAFPPLYKELFSTETESPVGLSK	2	475	497	[5.75-null]	0		C117H161N25O36D18	18	0	0	2510.29435	1256.153892	1265.9981719304603		-1	[5.4-5.8]	RORg RORE Complex HDX	20201206 RORgLBD RORg2	RORgLBD	RORg2	RORgLBD	300s	2	20201206_HisSUMO-RORgLBD_300_2.raw	5.48	5.68	481	503	1258.51	1266.458	1262.6853	1	1	0.083743593	1.9086628860214157	105.02817325476461	FALSE	NA	NA	NA	NA	NA	NA
AAFPPLYKELFSTETESPVGLSK	2	475	497	[5.75-null]	0		C117H161N25O36D18	18	0	0	2510.29435	1256.153892	1265.9981719304603		-1	[5.4-5.8]	RORg RORE Complex HDX	20201206 RORgLBD RORg2	RORgLBD	RORg2	RORgLBD	300s	3	20201206_HisSUMO-RORgLBD_300_3.raw	5.43	5.63	475	496	1258.51	1266.458	1262.105	1	1	0.083743593	2.1114918171640693	94.33093897	FALSE	NA	NA	NA	NA	NA	NA
AAFPPLYKELFSTETESPVGLSK	2	475	497	[5.75-null]	0		C117H161N25O36D18	18	0	0	2510.29435	1256.153892	1265.9981719304603		-1	[5.4-5.8]	RORg RORE Complex HDX	20201206 RORgLBD RORg2	RORgLBD	RORg2	RORgLBD	900s	2	20201206_HisSUMO-RORgLBD_900_2.raw	5.475	5.675	478	500	1258.51	1266.458	1262.1287	1	1	0.083743593	1.730957189168063	94.76782411532147	FALSE	NA	NA	NA	NA	NA	NA
AAFPPLYKELFSTETESPVGLSK	2	475	497	[5.75-null]	0		C117H161N25O36D18	18	0	0	2510.29435	1256.153892	1265.9981719304603		-1	[5.4-5.8]	RORg RORE Complex HDX	20201206 RORgLBD RORg2	RORgLBD	RORg2	RORgLBD	900s	1	20201206_HisSUMO-RORgLBD_900_1.raw	5.491	5.691	481	502	1258.51	1266.458	1262.2026	1	1	0.083743593	7.509383639	96.13009468917282	FALSE	NA	NA	NA	NA	NA	NA
AAFPPLYKELFSTETESPVGLSK	2	475	497	[5.75-null]	0		C117H161N25O36D18	18	0	0	2510.29435	1256.153892	1265.9981719304603		-1	[5.4-5.8]	RORg RORE Complex HDX	20201206 RORgLBD RORg2	RORgLBD	RORg2	RORgLBD	900s	3	20201206_HisSUMO-RORgLBD_900_3.raw	5.491	5.691	479	500	1258.51	1266.458	1262.1217	1	1	0.083743593	12.651634231612015	94.63878630724257	FALSE	NA	NA	NA	NA	NA	NA
AAFPPLYKELFSTETESPVGLSK	2	475	497	[5.75-null]	0		C117H161N25O36D18	18	0	0	2510.29435	1256.153892	1265.9981719304603		-1	[5.4-5.8]	RORg RORE Complex HDX	20201206 RORgLBD RORg2	RORgLBD	RORg2	RORgLBD	3600s	2	20201206_HisSUMO-RORgLBD_3600_2.raw	5.504	5.704	482	503	1258.51	1266.458	1262.0361	1	1	0.083743593	1.5710920096956953	93.06083825417937	FALSE	NA	NA	NA	NA	NA	NA
AAFPPLYKELFSTETESPVGLSK	2	475	497	[5.75-null]	0		C117H161N25O36D18	18	0	0	2510.29435	1256.153892	1265.9981719304603		-1	[5.4-5.8]	RORg RORE Complex HDX	20201206 RORgLBD RORg2	RORgLBD	RORg2	RORgLBD	3600s	1	20201206_HisSUMO-RORgLBD_3600_1.raw	5.426	5.626	473	494	1258.51	1266.458	1261.9661	1	1	0.083743593	2.395442549383824	91.77046017340284	FALSE	NA	NA	NA	NA	NA	NA
AAFPPLYKELFSTETESPVGLSK	2	475	497	[5.75-null]	0		C117H161N25O36D18	18	0	0	2510.29435	1256.153892	1265.9981719304603		-1	[5.4-5.8]	RORg RORE Complex HDX	20201206 RORgLBD RORg2	RORgLBD	RORg2	RORgLBD	3600s	3	20201206_HisSUMO-RORgLBD_3600_3.raw	5.395	5.595	472	494	1258.51	1266.458	1261.9506	1	1	0.083743593	1.5108110847667073	91.48473359836977	FALSE	NA	NA	NA	NA	NA	NA
AAFPPLYKELFSTETESPVGLSK	2	475	497	[5.75-null]	0		C117H161N25O36D18	18	0	0	2510.29435	1256.153892	1265.9981719304603		-1	[5.4-5.8]	RORg RORE Complex HDX	20201206 RORgLBD RORg2	RORgLBD	RORg2	RORgLBD	999999s	1	20201204_RORg2_DMAX_REP1.raw	5.43	5.63	470	492	1255.904	1266.458	1262.5105	1	1	0.083743593	5.886900920469327	101.80591484733678	FALSE	NA	NA	NA	NA	NA	NA
AAFPPLYKELFSTETESPVGLSK	2	475	497	[5.75-null]	0		C117H161N25O36D18	18	0	0	2510.29435	1256.153892	1265.9981719304603		-1	[5.4-5.8]	RORg RORE Complex HDX	20201206 RORgLBD RORg2	RORgLBD	RORg2	RORgLBD	999999s	2	20201204_RORg2_DMAX_REP2.raw	5.487	5.687	476	498	1255.904	1266.458	1262.3767	1	1	0.083743593	3.350766792893787	99.33944931579192	FALSE	NA	NA	NA	NA	NA	NA
AAFPPLYKELFSTETESPVGLSK	2	475	497	[5.75-null]	0		C117H161N25O36D18	18	0	0	2510.29435	1256.153892	1265.9981719304603		-1	[5.4-5.8]	RORg RORE Complex HDX	20201206 RORgLBD RORg2	RORgLBD	RORg2	RORgLBD	999999s	3	20201204_RORg2_DMAX_REP3.raw	5.505	5.705	480	502	1255.904	1266.458	1262.4073	1	1	0.083743593	3.640911243922153	99.90352887681851	FALSE	NA	NA	NA	NA	NA	NA
AAFPPLYKELFSTETESPVGLSK	2	475	497	[5.75-null]	0		C117H161N25O36D18	18	0	0	2510.29435	1256.153892	1265.9981719304603		-1	[5.4-5.8]	RORg RORE Complex HDX	20201206 RORgLBD RORg2	RORgLBD	RORg2	RORg2	0s	1	20201206_HisSUMO-RORg2_t0_2.raw	5.514	5.714	481	503	1255.904	1258.911	1256.9885	1	1	0.083743593	1.428539475639917	0.013518246555737802	FALSE	NA	NA	NA	NA	NA	NA
AAFPPLYKELFSTETESPVGLSK	2	475	497	[5.75-null]	0		C117H161N25O36D18	18	0	0	2510.29435	1256.153892	1265.9981719304603		-1	[5.4-5.8]	RORg RORE Complex HDX	20201206 RORgLBD RORg2	RORgLBD	RORg2	RORg2	10s	3	20201206_HisSUMO-RORg2_10_3.raw	5.482	5.682	478	499	1258.51	1266.458	1261.1409	1	1	0.083743593	6.008662933277245	76.558746	FALSE	NA	NA	NA	NA	NA	NA
AAFPPLYKELFSTETESPVGLSK	2	475	497	[5.75-null]	0		C117H161N25O36D18	18	0	0	2510.29435	1256.153892	1265.9981719304603		-1	[5.4-5.8]	RORg RORE Complex HDX	20201206 RORgLBD RORg2	RORgLBD	RORg2	RORg2	10s	2	20201206_HisSUMO-RORg2_10_2.raw	5.506	5.706	479	499	1258.51	1266.458	1261.1372	1	1	0.083743593	NA	76.49054029973287	FALSE	NA	NA	NA	NA	NA	NA
AAFPPLYKELFSTETESPVGLSK	2	475	497	[5.75-null]	0		C117H161N25O36D18	18	0	0	2510.29435	1256.153892	1265.9981719304603		-1	[5.4-5.8]	RORg RORE Complex HDX	20201206 RORgLBD RORg2	RORgLBD	RORg2	RORg2	10s	1	20201206_HisSUMO-RORg2_10_1.raw	5.433	5.633	476	497	1258.51	1266.458	1261.4454	1	1	0.083743593	6.161306578833674	82.17189065	FALSE	NA	NA	NA	NA	NA	NA
AAFPPLYKELFSTETESPVGLSK	2	475	497	[5.75-null]	0		C117H161N25O36D18	18	0	0	2510.29435	1256.153892	1265.9981719304603		-1	[5.4-5.8]	RORg RORE Complex HDX	20201206 RORgLBD RORg2	RORgLBD	RORg2	RORg2	30s	2	20201206_HisSUMO-RORg2_30_2.raw	5.506	5.706	484	505	1258.51	1266.458	1262.0906	1	1	0.083743593	3.570119947803156	94.06548975992702	FALSE	NA	NA	NA	NA	NA	NA
AAFPPLYKELFSTETESPVGLSK	2	475	497	[5.75-null]	0		C117H161N25O36D18	18	0	0	2510.29435	1256.153892	1265.9981719304603		-1	[5.4-5.8]	RORg RORE Complex HDX	20201206 RORgLBD RORg2	RORgLBD	RORg2	RORg2	30s	1	20201206_HisSUMO-RORg2_30_1.raw	5.511	5.711	481	502	1258.51	1266.458	1261.8816	1	1	0.083743593	16.36499561556592	90.21278949017535	FALSE	NA	NA	NA	NA	NA	NA
AAFPPLYKELFSTETESPVGLSK	2	475	497	[5.75-null]	0		C117H161N25O36D18	18	0	0	2510.29435	1256.153892	1265.9981719304603		-1	[5.4-5.8]	RORg RORE Complex HDX	20201206 RORgLBD RORg2	RORgLBD	RORg2	RORg2	30s	3	20201206_HisSUMO-RORg2_30_3.raw	5.517	5.717	482	504	1258.51	1266.458	1262.0875	1	1	0.083743593	4.075274582914094	94.00834444492293	FALSE	NA	NA	NA	NA	NA	NA
AAFPPLYKELFSTETESPVGLSK	2	475	497	[5.75-null]	0		C117H161N25O36D18	18	0	0	2510.29435	1256.153892	1265.9981719304603		-1	[5.4-5.8]	RORg RORE Complex HDX	20201206 RORgLBD RORg2	RORgLBD	RORg2	RORg2	60s	2	20201206_HisSUMO-RORg2_60_2.raw	5.422	5.622	473	493	1258.51	1266.458	1262.0543	1	1	0.083743593	3.4490549516577773	93.39633656	FALSE	NA	NA	NA	NA	NA	NA
AAFPPLYKELFSTETESPVGLSK	2	475	497	[5.75-null]	0		C117H161N25O36D18	18	0	0	2510.29435	1256.153892	1265.9981719304603		-1	[5.4-5.8]	RORg RORE Complex HDX	20201206 RORgLBD RORg2	RORgLBD	RORg2	RORg2	60s	3	20201206_HisSUMO-RORg2_60_3.raw	5.386	5.586	467	488	1258.51	1266.458	1262.4097	1	1	0.083743593	NA	99.94777041101388	FALSE	NA	NA	NA	NA	NA	NA
AAFPPLYKELFSTETESPVGLSK	2	475	497	[5.75-null]	0		C117H161N25O36D18	18	0	0	2510.29435	1256.153892	1265.9981719304603		-1	[5.4-5.8]	RORg RORE Complex HDX	20201206 RORgLBD RORg2	RORgLBD	RORg2	RORg2	60s	1	20201206_HisSUMO-RORg2_60_1.raw	5.475	5.675	481	503	1258.51	1266.458	1262.3564	1	1	0.083743593	18.00402085442358	98.96523967236392	FALSE	NA	NA	NA	NA	NA	NA
AAFPPLYKELFSTETESPVGLSK	2	475	497	[5.75-null]	0		C117H161N25O36D18	18	0	0	2510.29435	1256.153892	1265.9981719304603		-1	[5.4-5.8]	RORg RORE Complex HDX	20201206 RORgLBD RORg2	RORgLBD	RORg2	RORg2	300s	1	20201206_HisSUMO-RORg2_300_1.raw	5.496	5.696	479	500	1258.51	1266.458	1261.8969	1	1	0.083743593	3.7149327630916478	90.49482927068864	FALSE	NA	NA	NA	NA	NA	NA
AAFPPLYKELFSTETESPVGLSK	2	475	497	[5.75-null]	0		C117H161N25O36D18	18	0	0	2510.29435	1256.153892	1265.9981719304603		-1	[5.4-5.8]	RORg RORE Complex HDX	20201206 RORgLBD RORg2	RORgLBD	RORg2	RORg2	300s	2	20201206_HisSUMO-RORg2_300_2.raw	5.427	5.627	473	493	1258.51	1266.458	1261.7514	1	1	0.083743593	2.3535751117312205	87.81268625993194	FALSE	NA	NA	NA	NA	NA	NA
AAFPPLYKELFSTETESPVGLSK	2	475	497	[5.75-null]	0		C117H161N25O36D18	18	0	0	2510.29435	1256.153892	1265.9981719304603		-1	[5.4-5.8]	RORg RORE Complex HDX	20201206 RORgLBD RORg2	RORgLBD	RORg2	RORg2	300s	3	20201206_HisSUMO-RORg2_300_3.raw	5.483	5.683	478	499	1258.51	1266.458	1262.4841	1	1	0.083743593	2.264947479875672	101.31925797115417	FALSE	NA	NA	NA	NA	NA	NA
AAFPPLYKELFSTETESPVGLSK	2	475	497	[5.75-null]	0		C117H161N25O36D18	18	0	0	2510.29435	1256.153892	1265.9981719304603		-1	[5.4-5.8]	RORg RORE Complex HDX	20201206 RORgLBD RORg2	RORgLBD	RORg2	RORg2	900s	2	20201206_HisSUMO-RORg2_900_2.raw	5.476	5.676	477	499	1258.51	1266.458	1262.2467	1	1	0.083743593	9.681044571859653	96.94303288005989	FALSE	NA	NA	NA	NA	NA	NA
AAFPPLYKELFSTETESPVGLSK	2	475	497	[5.75-null]	0		C117H161N25O36D18	18	0	0	2510.29435	1256.153892	1265.9981719304603		-1	[5.4-5.8]	RORg RORE Complex HDX	20201206 RORgLBD RORg2	RORgLBD	RORg2	RORg2	900s	1	20201206_HisSUMO-RORg2_900_1.raw	5.484	5.684	478	499	1258.51	1266.458	1262.0444	1	1	0.083743593	2.241180777	93.21384022661375	FALSE	NA	NA	NA	NA	NA	NA
AAFPPLYKELFSTETESPVGLSK	2	475	497	[5.75-null]	0		C117H161N25O36D18	18	0	0	2510.29435	1256.153892	1265.9981719304603		-1	[5.4-5.8]	RORg RORE Complex HDX	20201206 RORgLBD RORg2	RORgLBD	RORg2	RORg2	900s	3	20201206_HisSUMO-RORg2_900_3.raw	5.498	5.698	478	499	1258.51	1266.458	1262.0881	1	1	0.083743593	14.97133952683838	94.01940482846967	FALSE	NA	NA	NA	NA	NA	NA
AAFPPLYKELFSTETESPVGLSK	2	475	497	[5.75-null]	0		C117H161N25O36D18	18	0	0	2510.29435	1256.153892	1265.9981719304603		-1	[5.4-5.8]	RORg RORE Complex HDX	20201206 RORgLBD RORg2	RORgLBD	RORg2	RORg2	3600s	2	20201206_HisSUMO-RORg2_3600_2.raw	5.472	5.672	477	499	1258.51	1266.458	1262.0345	1	1	0.083743593	2.4276597063595964	93.03134389804633	FALSE	NA	NA	NA	NA	NA	NA
AAFPPLYKELFSTETESPVGLSK	2	475	497	[5.75-null]	0		C117H161N25O36D18	18	0	0	2510.29435	1256.153892	1265.9981719304603		-1	[5.4-5.8]	RORg RORE Complex HDX	20201206 RORgLBD RORg2	RORgLBD	RORg2	RORg2	3600s	1	20201206_HisSUMO-RORg2_3600_1.raw	5.508	5.708	485	505	1258.51	1266.458	1261.7893	1	1	0.083743593	3.097990192	88.51133382080661	FALSE	NA	NA	NA	NA	NA	NA
AAFPPLYKELFSTETESPVGLSK	2	475	497	[5.75-null]	0		C117H161N25O36D18	18	0	0	2510.29435	1256.153892	1265.9981719304603		-1	[5.4-5.8]	RORg RORE Complex HDX	20201206 RORgLBD RORg2	RORgLBD	RORg2	RORg2	3600s	3	20201206_HisSUMO-RORg2_3600_3.raw	5.479	5.679	479	500	1258.51	1266.458	1261.7833	1	1	0.083743593	3.0025350721885657	88.40072999	FALSE	NA	NA	NA	NA	NA	NA
AAFPPLYKELFSTETESPVGLSK	2	475	497	[5.75-null]	0		C117H161N25O36D18	18	0	0	2510.29435	1256.153892	1265.9981719304603		-1	[5.4-5.8]	RORg RORE Complex HDX	20201206 RORgLBD RORg2	RORgLBD	RORg2	RORg2	999999s	1	20201204_RORg2_DMAX_REP4.raw	5.436	5.636	472	494	1255.904	1266.458	1262.48	1	1	0.083743593	3.3355157407107705	101.24367868356798	FALSE	NA	NA	NA	NA	NA	NA
AAFPPLYKELFSTETESPVGLSK	2	475	497	[5.75-null]	0		C117H161N25O36D18	18	0	0	2510.29435	1256.153892	1265.9981719304603		-1	[5.4-5.8]	RORg RORE Complex HDX	20201206 RORgLBD RORg2	RORgLBD	RORg2	RORg2	999999s	2	20201204_RORg2_DMAX_REP5.raw	5.477	5.677	475	497	1255.904	1266.458	1262.3524	1	1	0.083743593	3.6503367029340907	98.89150378203551	FALSE	NA	NA	NA	NA	NA	NA
AAFPPLYKELFSTETESPVGLSK	2	475	497	[5.75-null]	0		C117H161N25O36D18	18	0	0	2510.29435	1256.153892	1265.9981719304603		-1	[5.4-5.8]	RORg RORE Complex HDX	20201206 RORgLBD RORg2	RORgLBD	RORg2	RORg2	999999s	3	20201204_RORg2_DMAX_REP6.raw	5.45	5.65	474	496	1255.904	1266.458	1262.3483	1	1	0.083743593	2.956228225678652	98.81592449	FALSE	NA	NA	NA	NA	NA	NA
AFHHHLCKTHRQSIL	3	428	442	[3.0-null]	0		C81H113N28O19S1D13	13	0	0	1826.9473922000002	609.9891839999999	614.7483799837346		-1	[2.8-3.4]	RORg RORE Complex HDX	20201206 RORgLBD RORg2	RORgLBD	RORg2	RORgLBD	0s	1	20201206_HisSUMO-RORgLBD_t0_1.raw	3.041	3.241	215	237	609.823	611.492	611.3432	1	1	0.040665945599999996	NA	93.58576817	TRUE	NA	NA	NA	NA	NA	NA
AFHHHLCKTHRQSIL	3	428	442	[3.0-null]	0		C81H113N28O19S1D13	13	0	0	1826.9473922000002	609.9891839999999	614.7483799837346		-1	[2.8-3.4]	RORg RORE Complex HDX	20201206 RORgLBD RORg2	RORgLBD	RORg2	RORgLBD	0s	2	20201206_HisSUMO-RORgLBD_t0_3.raw	2.906	3.106	200	222	609.823	611.492	610.3638	1	1	0.040665945599999996	0.9825679593299844	-0.340451378	FALSE	NA	NA	NA	NA	NA	NA
AFHHHLCKTHRQSIL	3	428	442	[3.0-null]	0		C81H113N28O19S1D13	13	0	0	1826.9473922000002	609.9891839999999	614.7483799837346		-1	[2.8-3.4]	RORg RORE Complex HDX	20201206 RORgLBD RORg2	RORgLBD	RORg2	RORgLBD	10s	2	20201206_HisSUMO-RORgLBD_10_2.raw	2.908	3.108	203	224	609.823	613.505	610.6304	1	1	0.01	1.3511924614854556	25.226967585197595	FALSE	NA	NA	NA	NA	NA	NA
AFHHHLCKTHRQSIL	3	428	442	[3.0-null]	0		C81H113N28O19S1D13	13	0	0	1826.9473922000002	609.9891839999999	614.7483799837346		-1	[2.8-3.4]	RORg RORE Complex HDX	20201206 RORgLBD RORg2	RORgLBD	RORg2	RORgLBD	10s	3	20201206_HisSUMO-RORgLBD_10_3.raw	2.864	3.064	197	219	609.823	613.505	610.6392	1	1	0.01	1.510903837892692	26.070903394923835	FALSE	NA	NA	NA	NA	NA	NA
AFHHHLCKTHRQSIL	3	428	442	[3.0-null]	0		C81H113N28O19S1D13	13	0	0	1826.9473922000002	609.9891839999999	614.7483799837346		-1	[2.8-3.4]	RORg RORE Complex HDX	20201206 RORgLBD RORg2	RORgLBD	RORg2	RORgLBD	10s	1	20201206_HisSUMO-RORgLBD_10_1.raw	3.13	3.33	226	248	609.823	613.505	610.5874	1	1	0.01	NA	21.10319033310267	FALSE	NA	NA	NA	NA	NA	NA
AFHHHLCKTHRQSIL	3	428	442	[3.0-null]	0		C81H113N28O19S1D13	13	0	0	1826.9473922000002	609.9891839999999	614.7483799837346		-1	[2.8-3.4]	RORg RORE Complex HDX	20201206 RORgLBD RORg2	RORgLBD	RORg2	RORgLBD	30s	2	20201206_HisSUMO-RORgLBD_30_2.raw	2.867	3.067	200	222	609.823	613.505	610.6643	1	1	0.01	1.4784681065983547	28.478038488594503	FALSE	NA	NA	NA	NA	NA	NA
AFHHHLCKTHRQSIL	3	428	442	[3.0-null]	0		C81H113N28O19S1D13	13	0	0	1826.9473922000002	609.9891839999999	614.7483799837346		-1	[2.8-3.4]	RORg RORE Complex HDX	20201206 RORgLBD RORg2	RORgLBD	RORg2	RORgLBD	30s	3	20201206_HisSUMO-RORgLBD_30_3.raw	2.901	3.101	202	224	609.823	613.505	610.7124	1	1	0.01	1.392839400763646	33.09091490314429	FALSE	NA	NA	NA	NA	NA	NA
AFHHHLCKTHRQSIL	3	428	442	[3.0-null]	0		C81H113N28O19S1D13	13	0	0	1826.9473922000002	609.9891839999999	614.7483799837346		-1	[2.8-3.4]	RORg RORE Complex HDX	20201206 RORgLBD RORg2	RORgLBD	RORg2	RORgLBD	30s	1	20201206_HisSUMO-RORgLBD_30_1.raw	3.058	3.258	217	239	609.823	613.505	610.7057	1	1	0.01	1.549010070339005	32.44837287	FALSE	NA	NA	NA	NA	NA	NA
AFHHHLCKTHRQSIL	3	428	442	[3.0-null]	0		C81H113N28O19S1D13	13	0	0	1826.9473922000002	609.9891839999999	614.7483799837346		-1	[2.8-3.4]	RORg RORE Complex HDX	20201206 RORgLBD RORg2	RORgLBD	RORg2	RORgLBD	60s	1	20201206_HisSUMO-RORgLBD_60_1.raw	3.17	3.37	230	252	609.823	613.505	610.5972	1	1	0.01	1.9944778559406824	22.043027939397877	FALSE	NA	NA	NA	NA	NA	NA
AFHHHLCKTHRQSIL	3	428	442	[3.0-null]	0		C81H113N28O19S1D13	13	0	0	1826.9473922000002	609.9891839999999	614.7483799837346		-1	[2.8-3.4]	RORg RORE Complex HDX	20201206 RORgLBD RORg2	RORgLBD	RORg2	RORgLBD	60s	2	20201206_HisSUMO-RORgLBD_60_2.raw	3.026	3.226	215	237	609.823	613.505	610.7592	1	1	0.01	1.2153626027433044	37.57911898216422	FALSE	NA	NA	NA	NA	NA	NA
AFHHHLCKTHRQSIL	3	428	442	[3.0-null]	0		C81H113N28O19S1D13	13	0	0	1826.9473922000002	609.9891839999999	614.7483799837346		-1	[2.8-3.4]	RORg RORE Complex HDX	20201206 RORgLBD RORg2	RORgLBD	RORg2	RORgLBD	60s	3	20201206_HisSUMO-RORgLBD_60_3.raw	2.843	3.043	197	218	609.823	613.505	610.7076	1	1	0.01	1.914348375837312	32.63058627965031	FALSE	NA	NA	NA	NA	NA	NA
AFHHHLCKTHRQSIL	3	428	442	[3.0-null]	0		C81H113N28O19S1D13	13	0	0	1826.9473922000002	609.9891839999999	614.7483799837346		-1	[2.8-3.4]	RORg RORE Complex HDX	20201206 RORgLBD RORg2	RORgLBD	RORg2	RORgLBD	300s	1	20201206_HisSUMO-RORgLBD_300_1.raw	3.112	3.312	224	246	609.823	613.505	610.8328	1	1	0.01	2.0003005591513654	44.63749120901008	FALSE	NA	NA	NA	NA	NA	NA
AFHHHLCKTHRQSIL	3	428	442	[3.0-null]	0		C81H113N28O19S1D13	13	0	0	1826.9473922000002	609.9891839999999	614.7483799837346		-1	[2.8-3.4]	RORg RORE Complex HDX	20201206 RORgLBD RORg2	RORgLBD	RORg2	RORgLBD	300s	3	20201206_HisSUMO-RORgLBD_300_3.raw	2.854	3.054	196	218	609.823	613.505	610.9235	1	1	0.01	1.2250829915456192	53.33578415702938	FALSE	NA	NA	NA	NA	NA	NA
AFHHHLCKTHRQSIL	3	428	442	[3.0-null]	0		C81H113N28O19S1D13	13	0	0	1826.9473922000002	609.9891839999999	614.7483799837346		-1	[2.8-3.4]	RORg RORE Complex HDX	20201206 RORgLBD RORg2	RORgLBD	RORg2	RORgLBD	300s	2	20201206_HisSUMO-RORgLBD_300_2.raw	2.899	3.099	202	224	609.823	613.505	610.909	1	1	0.01	NA	51.94520810690472	FALSE	NA	NA	NA	NA	NA	NA
AFHHHLCKTHRQSIL	3	428	442	[3.0-null]	0		C81H113N28O19S1D13	13	0	0	1826.9473922000002	609.9891839999999	614.7483799837346		-1	[2.8-3.4]	RORg RORE Complex HDX	20201206 RORgLBD RORg2	RORgLBD	RORg2	RORgLBD	900s	1	20201206_HisSUMO-RORgLBD_900_1.raw	3.25	3.45	238	259	609.823	613.505	610.5901	1	1	0.01	4.728190465550152	21.362125183815987	TRUE	NA	NA	NA	NA	NA	NA
AFHHHLCKTHRQSIL	3	428	442	[3.0-null]	0		C81H113N28O19S1D13	13	0	0	1826.9473922000002	609.9891839999999	614.7483799837346		-1	[2.8-3.4]	RORg RORE Complex HDX	20201206 RORgLBD RORg2	RORgLBD	RORg2	RORgLBD	900s	2	20201206_HisSUMO-RORgLBD_900_2.raw	2.93	3.13	204	225	609.823	613.505	610.9839	1	1	0.01	1.5403395267160833	59.12825266926953	FALSE	NA	NA	NA	NA	NA	NA
AFHHHLCKTHRQSIL	3	428	442	[3.0-null]	0		C81H113N28O19S1D13	13	0	0	1826.9473922000002	609.9891839999999	614.7483799837346		-1	[2.8-3.4]	RORg RORE Complex HDX	20201206 RORgLBD RORg2	RORgLBD	RORg2	RORgLBD	900s	3	20201206_HisSUMO-RORgLBD_900_3.raw	2.901	3.101	200	222	609.823	613.505	610.9677	1	1	0.01	1.6665424948847598	57.57464356500052	FALSE	NA	NA	NA	NA	NA	NA
AFHHHLCKTHRQSIL	3	428	442	[3.0-null]	0		C81H113N28O19S1D13	13	0	0	1826.9473922000002	609.9891839999999	614.7483799837346		-1	[2.8-3.4]	RORg RORE Complex HDX	20201206 RORgLBD RORg2	RORgLBD	RORg2	RORgLBD	3600s	2	20201206_HisSUMO-RORgLBD_3600_2.raw	2.957	3.157	207	229	609.823	613.505	611.0375	1	1	0.01	1.9326811273053568	64.26858896491046	FALSE	NA	NA	NA	NA	NA	NA
AFHHHLCKTHRQSIL	3	428	442	[3.0-null]	0		C81H113N28O19S1D13	13	0	0	1826.9473922000002	609.9891839999999	614.7483799837346		-1	[2.8-3.4]	RORg RORE Complex HDX	20201206 RORgLBD RORg2	RORgLBD	RORg2	RORgLBD	3600s	3	20201206_HisSUMO-RORgLBD_3600_3.raw	2.829	3.029	194	215	609.823	613.505	611.129	1	1	0.01	1.3470013568230805	73.04360335018058	FALSE	NA	NA	NA	NA	NA	NA
AFHHHLCKTHRQSIL	3	428	442	[3.0-null]	0		C81H113N28O19S1D13	13	0	0	1826.9473922000002	609.9891839999999	614.7483799837346		-1	[2.8-3.4]	RORg RORE Complex HDX	20201206 RORgLBD RORg2	RORgLBD	RORg2	RORgLBD	3600s	1	20201206_HisSUMO-RORgLBD_3600_1.raw	2.978	3.178	208	230	609.823	613.505	611.0078	1	1	0.01	4.092356453674727	61.42030560706397	FALSE	NA	NA	NA	NA	NA	NA
AFHHHLCKTHRQSIL	3	428	442	[3.0-null]	0		C81H113N28O19S1D13	13	0	0	1826.9473922000002	609.9891839999999	614.7483799837346		-1	[2.8-3.4]	RORg RORE Complex HDX	20201206 RORgLBD RORg2	RORgLBD	RORg2	RORgLBD	999999s	2	20201204_RORg2_DMAX_REP2.raw	2.932	3.132	202	224	609.823	613.505	611.4149	1	1	0.040665945599999996	3.7657079591929064	100.46192698677685	FALSE	NA	NA	NA	NA	NA	NA
AFHHHLCKTHRQSIL	3	428	442	[3.0-null]	0		C81H113N28O19S1D13	13	0	0	1826.9473922000002	609.9891839999999	614.7483799837346		-1	[2.8-3.4]	RORg RORE Complex HDX	20201206 RORgLBD RORg2	RORgLBD	RORg2	RORgLBD	999999s	1	20201204_RORg2_DMAX_REP1.raw	2.985	3.185	208	229	609.823	613.505	611.2853	1	1	0.040665945599999996	4.934762697	88.03305415255942	FALSE	NA	NA	NA	NA	NA	NA
AFHHHLCKTHRQSIL	3	428	442	[3.0-null]	0		C81H113N28O19S1D13	13	0	0	1826.9473922000002	609.9891839999999	614.7483799837346		-1	[2.8-3.4]	RORg RORE Complex HDX	20201206 RORgLBD RORg2	RORgLBD	RORg2	RORgLBD	999999s	3	20201204_RORg2_DMAX_REP3.raw	2.938	3.138	205	226	609.823	613.505	611.441	1	1	0.040665945599999996	2.9713170585015845	102.96496387700559	FALSE	NA	NA	NA	NA	NA	NA
AFHHHLCKTHRQSIL	3	428	442	[3.0-null]	0		C81H113N28O19S1D13	13	0	0	1826.9473922000002	609.9891839999999	614.7483799837346		-1	[2.8-3.4]	RORg RORE Complex HDX	20201206 RORgLBD RORg2	RORgLBD	RORg2	RORg2	0s	1	20201206_HisSUMO-RORg2_t0_2.raw	3.014	3.214	212	234	609.823	611.492	610.3709	1	1	0.040665945599999996	1.2009295992302476	0.34045137779094375	FALSE	NA	NA	NA	NA	NA	NA
AFHHHLCKTHRQSIL	3	428	442	[3.0-null]	0		C81H113N28O19S1D13	13	0	0	1826.9473922000002	609.9891839999999	614.7483799837346		-1	[2.8-3.4]	RORg RORE Complex HDX	20201206 RORgLBD RORg2	RORgLBD	RORg2	RORg2	10s	2	20201206_HisSUMO-RORg2_10_2.raw	2.911	3.111	200	221	609.823	613.505	610.6135	1	1	0.01	1.3667119229197964	23.606227223331405	FALSE	NA	NA	NA	NA	NA	NA
AFHHHLCKTHRQSIL	3	428	442	[3.0-null]	0		C81H113N28O19S1D13	13	0	0	1826.9473922000002	609.9891839999999	614.7483799837346		-1	[2.8-3.4]	RORg RORE Complex HDX	20201206 RORgLBD RORg2	RORgLBD	RORg2	RORg2	10s	3	20201206_HisSUMO-RORg2_10_3.raw	2.882	3.082	199	221	609.823	613.505	610.5777	1	1	0.01	1.2286277483432435	20.172942906471995	FALSE	NA	NA	NA	NA	NA	NA
AFHHHLCKTHRQSIL	3	428	442	[3.0-null]	0		C81H113N28O19S1D13	13	0	0	1826.9473922000002	609.9891839999999	614.7483799837346		-1	[2.8-3.4]	RORg RORE Complex HDX	20201206 RORgLBD RORg2	RORgLBD	RORg2	RORg2	10s	1	20201206_HisSUMO-RORg2_10_1.raw	3.19	3.39	233	255	609.823	613.505	610.6086	1	1	0.01	3.0468855755799282	23.136308420183806	FALSE	NA	NA	NA	NA	NA	NA
AFHHHLCKTHRQSIL	3	428	442	[3.0-null]	0		C81H113N28O19S1D13	13	0	0	1826.9473922000002	609.9891839999999	614.7483799837346		-1	[2.8-3.4]	RORg RORE Complex HDX	20201206 RORgLBD RORg2	RORgLBD	RORg2	RORg2	30s	2	20201206_HisSUMO-RORg2_30_2.raw	3.011	3.211	215	237	609.823	613.505	610.6514	1	1	0.01	1.2637504482999848	27.240905312960574	FALSE	NA	NA	NA	NA	NA	NA
AFHHHLCKTHRQSIL	3	428	442	[3.0-null]	0		C81H113N28O19S1D13	13	0	0	1826.9473922000002	609.9891839999999	614.7483799837346		-1	[2.8-3.4]	RORg RORE Complex HDX	20201206 RORgLBD RORg2	RORgLBD	RORg2	RORg2	30s	3	20201206_HisSUMO-RORg2_30_3.raw	2.904	3.104	202	224	609.823	613.505	610.6302	1	1	0.01	1.5418242072372474	25.207787225879443	FALSE	NA	NA	NA	NA	NA	NA
AFHHHLCKTHRQSIL	3	428	442	[3.0-null]	0		C81H113N28O19S1D13	13	0	0	1826.9473922000002	609.9891839999999	614.7483799837346		-1	[2.8-3.4]	RORg RORE Complex HDX	20201206 RORgLBD RORg2	RORgLBD	RORg2	RORg2	30s	1	20201206_HisSUMO-RORg2_30_1.raw	3.05	3.25	216	237	609.823	613.505	610.664	1	1	0.01	1.4626728767535908	28.449267949622723	FALSE	NA	NA	NA	NA	NA	NA
AFHHHLCKTHRQSIL	3	428	442	[3.0-null]	0		C81H113N28O19S1D13	13	0	0	1826.9473922000002	609.9891839999999	614.7483799837346		-1	[2.8-3.4]	RORg RORE Complex HDX	20201206 RORgLBD RORg2	RORgLBD	RORg2	RORg2	60s	1	20201206_HisSUMO-RORg2_60_1.raw	3.158	3.358	230	251	609.823	613.505	610.6099	1	1	0.01	1.4941895631571225	23.26098075571365	FALSE	NA	NA	NA	NA	NA	NA
AFHHHLCKTHRQSIL	3	428	442	[3.0-null]	0		C81H113N28O19S1D13	13	0	0	1826.9473922000002	609.9891839999999	614.7483799837346		-1	[2.8-3.4]	RORg RORE Complex HDX	20201206 RORgLBD RORg2	RORgLBD	RORg2	RORg2	60s	2	20201206_HisSUMO-RORg2_60_2.raw	2.889	3.089	200	222	609.823	613.505	610.6762	1	1	0.01	1.1777714650621778	29.619269867659465	FALSE	NA	NA	NA	NA	NA	NA
AFHHHLCKTHRQSIL	3	428	442	[3.0-null]	0		C81H113N28O19S1D13	13	0	0	1826.9473922000002	609.9891839999999	614.7483799837346		-1	[2.8-3.4]	RORg RORE Complex HDX	20201206 RORgLBD RORg2	RORgLBD	RORg2	RORg2	60s	3	20201206_HisSUMO-RORg2_60_3.raw	2.827	3.027	193	214	609.823	613.505	610.7221	1	1	0.01	1.4054545307079114	34.02116232977496	FALSE	NA	NA	NA	NA	NA	NA
AFHHHLCKTHRQSIL	3	428	442	[3.0-null]	0		C81H113N28O19S1D13	13	0	0	1826.9473922000002	609.9891839999999	614.7483799837346		-1	[2.8-3.4]	RORg RORE Complex HDX	20201206 RORgLBD RORg2	RORgLBD	RORg2	RORg2	300s	1	20201206_HisSUMO-RORg2_300_1.raw	3.173	3.373	230	251	609.823	613.505	610.6246	1	1	0.01	1.7866224018791972	24.670737165145557	FALSE	NA	NA	NA	NA	NA	NA
AFHHHLCKTHRQSIL	3	428	442	[3.0-null]	0		C81H113N28O19S1D13	13	0	0	1826.9473922000002	609.9891839999999	614.7483799837346		-1	[2.8-3.4]	RORg RORE Complex HDX	20201206 RORgLBD RORg2	RORgLBD	RORg2	RORg2	300s	3	20201206_HisSUMO-RORg2_300_3.raw	2.842	3.042	195	217	609.823	613.505	610.8415	1	1	0.01	1.5470603253891402	45.47183683908269	FALSE	NA	NA	NA	NA	NA	NA
AFHHHLCKTHRQSIL	3	428	442	[3.0-null]	0		C81H113N28O19S1D13	13	0	0	1826.9473922000002	609.9891839999999	614.7483799837346		-1	[2.8-3.4]	RORg RORE Complex HDX	20201206 RORgLBD RORg2	RORgLBD	RORg2	RORg2	300s	2	20201206_HisSUMO-RORg2_300_2.raw	2.964	3.164	206	228	609.823	613.505	610.7323	1	1	0.01	1.5116554003551097	34.99936065469557	FALSE	NA	NA	NA	NA	NA	NA
AFHHHLCKTHRQSIL	3	428	442	[3.0-null]	0		C81H113N28O19S1D13	13	0	0	1826.9473922000002	609.9891839999999	614.7483799837346		-1	[2.8-3.4]	RORg RORE Complex HDX	20201206 RORgLBD RORg2	RORgLBD	RORg2	RORg2	900s	1	20201206_HisSUMO-RORg2_900_1.raw	3.15	3.35	226	248	609.823	613.505	610.8409	1	1	0.01	2.7116802056375255	45.41429576115003	FALSE	NA	NA	NA	NA	NA	NA
AFHHHLCKTHRQSIL	3	428	442	[3.0-null]	0		C81H113N28O19S1D13	13	0	0	1826.9473922000002	609.9891839999999	614.7483799837346		-1	[2.8-3.4]	RORg RORE Complex HDX	20201206 RORgLBD RORg2	RORgLBD	RORg2	RORg2	900s	2	20201206_HisSUMO-RORg2_900_2.raw	2.98	3.18	210	231	609.823	613.505	610.8819	1	1	0.01	3.3879296466683533	49.34626942011792	FALSE	NA	NA	NA	NA	NA	NA
AFHHHLCKTHRQSIL	3	428	442	[3.0-null]	0		C81H113N28O19S1D13	13	0	0	1826.9473922000002	609.9891839999999	614.7483799837346		-1	[2.8-3.4]	RORg RORE Complex HDX	20201206 RORgLBD RORg2	RORgLBD	RORg2	RORg2	900s	3	20201206_HisSUMO-RORg2_900_3.raw	2.895	3.095	199	221	609.823	613.505	610.9061	1	1	0.01	1.4930777222614677	51.66709289688416	FALSE	NA	NA	NA	NA	NA	NA
AFHHHLCKTHRQSIL	3	428	442	[3.0-null]	0		C81H113N28O19S1D13	13	0	0	1826.9473922000002	609.9891839999999	614.7483799837346		-1	[2.8-3.4]	RORg RORE Complex HDX	20201206 RORgLBD RORg2	RORgLBD	RORg2	RORg2	3600s	2	20201206_HisSUMO-RORg2_3600_2.raw	3.007	3.207	213	234	609.823	613.505	610.9827	1	1	0.01	3.431185178935735	59.013170513404205	FALSE	NA	NA	NA	NA	NA	NA
AFHHHLCKTHRQSIL	3	428	442	[3.0-null]	0		C81H113N28O19S1D13	13	0	0	1826.9473922000002	609.9891839999999	614.7483799837346		-1	[2.8-3.4]	RORg RORE Complex HDX	20201206 RORgLBD RORg2	RORgLBD	RORg2	RORg2	3600s	3	20201206_HisSUMO-RORg2_3600_3.raw	2.87	3.07	199	221	609.823	613.505	610.8773	1	1	0.01	3.404331269922664	48.90512116	FALSE	NA	NA	NA	NA	NA	NA
AFHHHLCKTHRQSIL	3	428	442	[3.0-null]	0		C81H113N28O19S1D13	13	0	0	1826.9473922000002	609.9891839999999	614.7483799837346		-1	[2.8-3.4]	RORg RORE Complex HDX	20201206 RORgLBD RORg2	RORgLBD	RORg2	RORg2	3600s	1	20201206_HisSUMO-RORg2_3600_1.raw	3.21	3.41	234	256	609.823	613.505	610.6047	1	1	0.01	2.5908079572486464	22.762291413594266	TRUE	NA	NA	NA	NA	NA	NA
AFHHHLCKTHRQSIL	3	428	442	[3.0-null]	0		C81H113N28O19S1D13	13	0	0	1826.9473922000002	609.9891839999999	614.7483799837346		-1	[2.8-3.4]	RORg RORE Complex HDX	20201206 RORgLBD RORg2	RORgLBD	RORg2	RORg2	999999s	2	20201204_RORg2_DMAX_REP5.raw	2.879	3.079	198	220	609.823	613.505	611.425	1	1	0.040665945599999996	2.6041604754537975	101.43053513203293	FALSE	NA	NA	NA	NA	NA	NA
AFHHHLCKTHRQSIL	3	428	442	[3.0-null]	0		C81H113N28O19S1D13	13	0	0	1826.9473922000002	609.9891839999999	614.7483799837346		-1	[2.8-3.4]	RORg RORE Complex HDX	20201206 RORgLBD RORg2	RORgLBD	RORg2	RORg2	999999s	1	20201204_RORg2_DMAX_REP4.raw	2.893	3.093	200	222	609.823	613.505	611.4767	1	1	0.040665945599999996	2.8629138653480357	106.38865801421137	FALSE	NA	NA	NA	NA	NA	NA
AFHHHLCKTHRQSIL	3	428	442	[3.0-null]	0		C81H113N28O19S1D13	13	0	0	1826.9473922000002	609.9891839999999	614.7483799837346		-1	[2.8-3.4]	RORg RORE Complex HDX	20201206 RORgLBD RORg2	RORgLBD	RORg2	RORg2	999999s	3	20201204_RORg2_DMAX_REP6.raw	2.829	3.029	193	214	609.823	613.505	611.4176	1	1	0.040665945599999996	2.2274526630766136	100.72086183749016	FALSE	NA	NA	NA	NA	NA	NA
AKLPPKGKLRSLCSQ	3	443	457	[2.95-null]	0		C71H117N22O19S1D11	11	0	0	1624.9446036000002	542.65492	546.6991379739136		-1	[2.8-3.1]	RORg RORE Complex HDX	20201206 RORgLBD RORg2	RORgLBD	RORg2	RORgLBD	0s	1	20201206_HisSUMO-RORgLBD_t0_1.raw	2.938	3.138	204	226	542.488	544.158	543.0049	1	1	0.036176995	0.671616754	-0.237083508	FALSE	NA	NA	NA	NA	NA	NA
AKLPPKGKLRSLCSQ	3	443	457	[2.95-null]	0		C71H117N22O19S1D11	11	0	0	1624.9446036000002	542.65492	546.6991379739136		-1	[2.8-3.1]	RORg RORE Complex HDX	20201206 RORgLBD RORg2	RORgLBD	RORg2	RORgLBD	0s	2	20201206_HisSUMO-RORgLBD_t0_3.raw	2.861	3.061	195	217	542.488	544.158	543.0089	1	1	0.036176995	1.2499059739919207	-0.018237193	FALSE	NA	NA	NA	NA	NA	NA
AKLPPKGKLRSLCSQ	3	443	457	[2.95-null]	0		C71H117N22O19S1D11	11	0	0	1624.9446036000002	542.65492	546.6991379739136		-1	[2.8-3.1]	RORg RORE Complex HDX	20201206 RORgLBD RORg2	RORgLBD	RORg2	RORgLBD	10s	2	20201206_HisSUMO-RORgLBD_10_2.raw	2.837	3.037	196	217	542.488	547.176	544.1623	1	1	0.036176995	1.831892435257536	63.086097787826766	FALSE	NA	NA	NA	NA	NA	NA
AKLPPKGKLRSLCSQ	3	443	457	[2.95-null]	0		C71H117N22O19S1D11	11	0	0	1624.9446036000002	542.65492	546.6991379739136		-1	[2.8-3.1]	RORg RORE Complex HDX	20201206 RORgLBD RORg2	RORgLBD	RORg2	RORgLBD	10s	1	20201206_HisSUMO-RORgLBD_10_1.raw	2.86	3.06	197	219	542.488	547.176	544.148	1	1	0.036176995	2.9301824380988943	62.30372221107911	FALSE	NA	NA	NA	NA	NA	NA
AKLPPKGKLRSLCSQ	3	443	457	[2.95-null]	0		C71H117N22O19S1D11	11	0	0	1624.9446036000002	542.65492	546.6991379739136		-1	[2.8-3.1]	RORg RORE Complex HDX	20201206 RORgLBD RORg2	RORgLBD	RORg2	RORgLBD	10s	3	20201206_HisSUMO-RORgLBD_10_3.raw	2.838	3.038	195	216	542.488	547.176	544.1912	1	1	0.036176995	2.248154498435383	64.66726241496853	FALSE	NA	NA	NA	NA	NA	NA
AKLPPKGKLRSLCSQ	3	443	457	[2.95-null]	0		C71H117N22O19S1D11	11	0	0	1624.9446036000002	542.65492	546.6991379739136		-1	[2.8-3.1]	RORg RORE Complex HDX	20201206 RORgLBD RORg2	RORgLBD	RORg2	RORgLBD	30s	3	20201206_HisSUMO-RORgLBD_30_3.raw	2.848	3.048	196	218	542.488	547.176	544.4865	1	1	0.036176995	NA	80.82359163277523	FALSE	NA	NA	NA	NA	NA	NA
AKLPPKGKLRSLCSQ	3	443	457	[2.95-null]	0		C71H117N22O19S1D11	11	0	0	1624.9446036000002	542.65492	546.6991379739136		-1	[2.8-3.1]	RORg RORE Complex HDX	20201206 RORgLBD RORg2	RORgLBD	RORg2	RORgLBD	30s	1	20201206_HisSUMO-RORgLBD_30_1.raw	2.863	3.063	196	218	542.488	547.176	544.4685	1	1	0.036176995	1.7401444707592173	79.83878321448539	FALSE	NA	NA	NA	NA	NA	NA
AKLPPKGKLRSLCSQ	3	443	457	[2.95-null]	0		C71H117N22O19S1D11	11	0	0	1624.9446036000002	542.65492	546.6991379739136		-1	[2.8-3.1]	RORg RORE Complex HDX	20201206 RORgLBD RORg2	RORgLBD	RORg2	RORgLBD	30s	2	20201206_HisSUMO-RORgLBD_30_2.raw	2.774	2.974	190	212	542.488	547.176	544.4765	1	1	0.036176995	1.2888818578435415	80.27647584	FALSE	NA	NA	NA	NA	NA	NA
AKLPPKGKLRSLCSQ	3	443	457	[2.95-null]	0		C71H117N22O19S1D11	11	0	0	1624.9446036000002	542.65492	546.6991379739136		-1	[2.8-3.1]	RORg RORE Complex HDX	20201206 RORgLBD RORg2	RORgLBD	RORg2	RORgLBD	60s	1	20201206_HisSUMO-RORgLBD_60_1.raw	2.848	3.048	195	217	542.488	547.176	544.5604	1	1	0.036176995	1.9963839605323315	84.86677730563541	FALSE	NA	NA	NA	NA	NA	NA
AKLPPKGKLRSLCSQ	3	443	457	[2.95-null]	0		C71H117N22O19S1D11	11	0	0	1624.9446036000002	542.65492	546.6991379739136		-1	[2.8-3.1]	RORg RORE Complex HDX	20201206 RORgLBD RORg2	RORgLBD	RORg2	RORgLBD	60s	2	20201206_HisSUMO-RORgLBD_60_2.raw	2.858	3.058	197	219	542.488	547.176	544.6602	1	1	0.036176995	1.5822038088522667	90.32699286925987	FALSE	NA	NA	NA	NA	NA	NA
AKLPPKGKLRSLCSQ	3	443	457	[2.95-null]	0		C71H117N22O19S1D11	11	0	0	1624.9446036000002	542.65492	546.6991379739136		-1	[2.8-3.1]	RORg RORE Complex HDX	20201206 RORgLBD RORg2	RORgLBD	RORg2	RORgLBD	60s	3	20201206_HisSUMO-RORgLBD_60_3.raw	2.79	2.99	191	212	542.488	547.176	544.556	1	1	0.036176995	2.117115220164211	84.62604635894718	FALSE	NA	NA	NA	NA	NA	NA
AKLPPKGKLRSLCSQ	3	443	457	[2.95-null]	0		C71H117N22O19S1D11	11	0	0	1624.9446036000002	542.65492	546.6991379739136		-1	[2.8-3.1]	RORg RORE Complex HDX	20201206 RORgLBD RORg2	RORgLBD	RORg2	RORgLBD	300s	3	20201206_HisSUMO-RORgLBD_300_3.raw	2.805	3.005	191	213	542.488	547.176	544.7629	1	1	0.036176995	1.5132027472324867	95.94587201137759	FALSE	NA	NA	NA	NA	NA	NA
AKLPPKGKLRSLCSQ	3	443	457	[2.95-null]	0		C71H117N22O19S1D11	11	0	0	1624.9446036000002	542.65492	546.6991379739136		-1	[2.8-3.1]	RORg RORE Complex HDX	20201206 RORgLBD RORg2	RORgLBD	RORg2	RORgLBD	300s	2	20201206_HisSUMO-RORgLBD_300_2.raw	2.832	3.032	195	216	542.488	547.176	544.9121	1	1	0.036176995	2.1915141435055383	104.1088395674149	FALSE	NA	NA	NA	NA	NA	NA
AKLPPKGKLRSLCSQ	3	443	457	[2.95-null]	0		C71H117N22O19S1D11	11	0	0	1624.9446036000002	542.65492	546.6991379739136		-1	[2.8-3.1]	RORg RORE Complex HDX	20201206 RORgLBD RORg2	RORgLBD	RORg2	RORgLBD	300s	1	20201206_HisSUMO-RORgLBD_300_1.raw	2.854	3.054	196	218	542.488	547.176	544.6993	1	1	0.036176995	1.7556680014127017	92.46621560009507	FALSE	NA	NA	NA	NA	NA	NA
AKLPPKGKLRSLCSQ	3	443	457	[2.95-null]	0		C71H117N22O19S1D11	11	0	0	1624.9446036000002	542.65492	546.6991379739136		-1	[2.8-3.1]	RORg RORE Complex HDX	20201206 RORgLBD RORg2	RORgLBD	RORg2	RORgLBD	900s	1	20201206_HisSUMO-RORgLBD_900_1.raw	2.878	3.078	197	219	542.488	547.176	544.5984	1	1	0.036176995	2.426726049493902	86.94581729980011	FALSE	NA	NA	NA	NA	NA	NA
AKLPPKGKLRSLCSQ	3	443	457	[2.95-null]	0		C71H117N22O19S1D11	11	0	0	1624.9446036000002	542.65492	546.6991379739136		-1	[2.8-3.1]	RORg RORE Complex HDX	20201206 RORgLBD RORg2	RORgLBD	RORg2	RORgLBD	900s	2	20201206_HisSUMO-RORgLBD_900_2.raw	2.794	2.994	189	211	542.488	547.176	544.7717	1	1	0.036176995	2.4785108079488234	96.4273339	FALSE	NA	NA	NA	NA	NA	NA
AKLPPKGKLRSLCSQ	3	443	457	[2.95-null]	0		C71H117N22O19S1D11	11	0	0	1624.9446036000002	542.65492	546.6991379739136		-1	[2.8-3.1]	RORg RORE Complex HDX	20201206 RORgLBD RORg2	RORgLBD	RORg2	RORgLBD	900s	3	20201206_HisSUMO-RORgLBD_900_3.raw	2.85	3.05	195	216	542.488	547.176	544.7035	1	1	0.036176995	1.5461619036697976	92.69600423	FALSE	NA	NA	NA	NA	NA	NA
AKLPPKGKLRSLCSQ	3	443	457	[2.95-null]	0		C71H117N22O19S1D11	11	0	0	1624.9446036000002	542.65492	546.6991379739136		-1	[2.8-3.1]	RORg RORE Complex HDX	20201206 RORgLBD RORg2	RORgLBD	RORg2	RORgLBD	3600s	3	20201206_HisSUMO-RORgLBD_3600_3.raw	2.784	2.984	189	211	542.488	547.176	544.7569	1	1	0.036176995	2.046398338	95.61760253861638	FALSE	NA	NA	NA	NA	NA	NA
AKLPPKGKLRSLCSQ	3	443	457	[2.95-null]	0		C71H117N22O19S1D11	11	0	0	1624.9446036000002	542.65492	546.6991379739136		-1	[2.8-3.1]	RORg RORE Complex HDX	20201206 RORgLBD RORg2	RORgLBD	RORg2	RORgLBD	3600s	1	20201206_HisSUMO-RORgLBD_3600_1.raw	2.82	3.02	191	213	542.488	547.176	544.6893	1	1	0.036176995	3.008476009973263	91.91909981215765	FALSE	NA	NA	NA	NA	NA	NA
AKLPPKGKLRSLCSQ	3	443	457	[2.95-null]	0		C71H117N22O19S1D11	11	0	0	1624.9446036000002	542.65492	546.6991379739136		-1	[2.8-3.1]	RORg RORE Complex HDX	20201206 RORgLBD RORg2	RORgLBD	RORg2	RORgLBD	3600s	2	20201206_HisSUMO-RORgLBD_3600_2.raw	2.855	3.055	196	218	542.488	547.176	544.7595	1	1	0.036176995	1.829991264539099	95.75985264348185	FALSE	NA	NA	NA	NA	NA	NA
AKLPPKGKLRSLCSQ	3	443	457	[2.95-null]	0		C71H117N22O19S1D11	11	0	0	1624.9446036000002	542.65492	546.6991379739136		-1	[2.8-3.1]	RORg RORE Complex HDX	20201206 RORgLBD RORg2	RORgLBD	RORg2	RORgLBD	999999s	2	20201204_RORg2_DMAX_REP2.raw	2.839	3.039	192	214	542.488	547.176	544.8205	1	1	0.036176995	NA	99.09725894990511	FALSE	NA	NA	NA	NA	NA	NA
AKLPPKGKLRSLCSQ	3	443	457	[2.95-null]	0		C71H117N22O19S1D11	11	0	0	1624.9446036000002	542.65492	546.6991379739136		-1	[2.8-3.1]	RORg RORE Complex HDX	20201206 RORgLBD RORg2	RORgLBD	RORg2	RORgLBD	999999s	3	20201204_RORg2_DMAX_REP3.raw	2.862	3.062	196	218	542.488	547.176	544.8306	1	1	0.036176995	NA	99.64984589572055	FALSE	NA	NA	NA	NA	NA	NA
AKLPPKGKLRSLCSQ	3	443	457	[2.95-null]	0		C71H117N22O19S1D11	11	0	0	1624.9446036000002	542.65492	546.6991379739136		-1	[2.8-3.1]	RORg RORE Complex HDX	20201206 RORgLBD RORg2	RORgLBD	RORg2	RORgLBD	999999s	1	20201204_RORg2_DMAX_REP1.raw	2.838	3.038	193	214	542.488	547.176	544.8438	1	1	0.036176995	3.6357093847428246	100.3720387357977	FALSE	NA	NA	NA	NA	NA	NA
AKLPPKGKLRSLCSQ	3	443	457	[2.95-null]	0		C71H117N22O19S1D11	11	0	0	1624.9446036000002	542.65492	546.6991379739136		-1	[2.8-3.1]	RORg RORE Complex HDX	20201206 RORgLBD RORg2	RORgLBD	RORg2	RORg2	0s	1	20201206_HisSUMO-RORg2_t0_2.raw	2.863	3.063	196	218	542.488	544.158	543.0139	1	1	0.036176995	1.621910589129148	0.25532070103995275	FALSE	NA	NA	NA	NA	NA	NA
AKLPPKGKLRSLCSQ	3	443	457	[2.95-null]	0		C71H117N22O19S1D11	11	0	0	1624.9446036000002	542.65492	546.6991379739136		-1	[2.8-3.1]	RORg RORE Complex HDX	20201206 RORgLBD RORg2	RORgLBD	RORg2	RORg2	10s	2	20201206_HisSUMO-RORg2_10_2.raw	2.867	3.067	195	217	542.488	547.176	544.0299	1	1	0.036176995	3.7841918765780727	55.84228475553079	FALSE	NA	NA	NA	NA	NA	NA
AKLPPKGKLRSLCSQ	3	443	457	[2.95-null]	0		C71H117N22O19S1D11	11	0	0	1624.9446036000002	542.65492	546.6991379739136		-1	[2.8-3.1]	RORg RORE Complex HDX	20201206 RORgLBD RORg2	RORgLBD	RORg2	RORg2	10s	1	20201206_HisSUMO-RORg2_10_1.raw	2.842	3.042	195	217	542.488	547.176	544.0434	1	1	0.036176995	3.333836900474728	56.58089106924818	FALSE	NA	NA	NA	NA	NA	NA
AKLPPKGKLRSLCSQ	3	443	457	[2.95-null]	0		C71H117N22O19S1D11	11	0	0	1624.9446036000002	542.65492	546.6991379739136		-1	[2.8-3.1]	RORg RORE Complex HDX	20201206 RORgLBD RORg2	RORgLBD	RORg2	RORg2	10s	3	20201206_HisSUMO-RORg2_10_3.raw	2.846	3.046	196	217	542.488	547.176	544.0034	1	1	0.036176995	2.7293770864698073	54.39242791749848	FALSE	NA	NA	NA	NA	NA	NA
AKLPPKGKLRSLCSQ	3	443	457	[2.95-null]	0		C71H117N22O19S1D11	11	0	0	1624.9446036000002	542.65492	546.6991379739136		-1	[2.8-3.1]	RORg RORE Complex HDX	20201206 RORgLBD RORg2	RORgLBD	RORg2	RORg2	30s	3	20201206_HisSUMO-RORg2_30_3.raw	2.868	3.068	198	220	542.488	547.176	544.3567	1	1	0.036176995	2.3728469370349106	73.72202870534473	FALSE	NA	NA	NA	NA	NA	NA
AKLPPKGKLRSLCSQ	3	443	457	[2.95-null]	0		C71H117N22O19S1D11	11	0	0	1624.9446036000002	542.65492	546.6991379739136		-1	[2.8-3.1]	RORg RORE Complex HDX	20201206 RORgLBD RORg2	RORgLBD	RORg2	RORg2	30s	1	20201206_HisSUMO-RORg2_30_1.raw	2.86	3.06	195	217	542.488	547.176	544.2865	1	1	0.036176995	2.7600970154809863	69.88127587402053	FALSE	NA	NA	NA	NA	NA	NA
AKLPPKGKLRSLCSQ	3	443	457	[2.95-null]	0		C71H117N22O19S1D11	11	0	0	1624.9446036000002	542.65492	546.6991379739136		-1	[2.8-3.1]	RORg RORE Complex HDX	20201206 RORgLBD RORg2	RORgLBD	RORg2	RORg2	30s	2	20201206_HisSUMO-RORg2_30_2.raw	2.86	3.06	198	221	542.488	547.176	544.3518	1	1	0.036176995	1.950597155	73.45394196925402	FALSE	NA	NA	NA	NA	NA	NA
AKLPPKGKLRSLCSQ	3	443	457	[2.95-null]	0		C71H117N22O19S1D11	11	0	0	1624.9446036000002	542.65492	546.6991379739136		-1	[2.8-3.1]	RORg RORE Complex HDX	20201206 RORgLBD RORg2	RORgLBD	RORg2	RORg2	60s	1	20201206_HisSUMO-RORg2_60_1.raw	2.812	3.012	193	215	542.488	547.176	544.5062	1	1	0.036176995	2.8872139790403764	81.90140973501607	FALSE	NA	NA	NA	NA	NA	NA
AKLPPKGKLRSLCSQ	3	443	457	[2.95-null]	0		C71H117N22O19S1D11	11	0	0	1624.9446036000002	542.65492	546.6991379739136		-1	[2.8-3.1]	RORg RORE Complex HDX	20201206 RORgLBD RORg2	RORgLBD	RORg2	RORg2	60s	2	20201206_HisSUMO-RORg2_60_2.raw	2.796	2.996	190	212	542.488	547.176	544.3659	1	1	0.036176995	NA	74.22537523024567	FALSE	NA	NA	NA	NA	NA	NA
AKLPPKGKLRSLCSQ	3	443	457	[2.95-null]	0		C71H117N22O19S1D11	11	0	0	1624.9446036000002	542.65492	546.6991379739136		-1	[2.8-3.1]	RORg RORE Complex HDX	20201206 RORgLBD RORg2	RORgLBD	RORg2	RORg2	60s	3	20201206_HisSUMO-RORg2_60_3.raw	2.78	2.98	188	210	542.488	547.176	544.5329	1	1	0.036176995	2.9763060192215494	83.36220888881061	FALSE	NA	NA	NA	NA	NA	NA
AKLPPKGKLRSLCSQ	3	443	457	[2.95-null]	0		C71H117N22O19S1D11	11	0	0	1624.9446036000002	542.65492	546.6991379739136		-1	[2.8-3.1]	RORg RORE Complex HDX	20201206 RORgLBD RORg2	RORgLBD	RORg2	RORg2	300s	3	20201206_HisSUMO-RORg2_300_3.raw	2.81	3.01	192	214	542.488	547.176	544.749	1	1	0.036176995	2.9989266227632436	95.18538106614818	FALSE	NA	NA	NA	NA	NA	NA
AKLPPKGKLRSLCSQ	3	443	457	[2.95-null]	0		C71H117N22O19S1D11	11	0	0	1624.9446036000002	542.65492	546.6991379739136		-1	[2.8-3.1]	RORg RORE Complex HDX	20201206 RORgLBD RORg2	RORgLBD	RORg2	RORg2	300s	2	20201206_HisSUMO-RORg2_300_2.raw	2.777	2.977	185	207	542.488	547.176	544.4505	1	1	0.036176995	3.495551911549721	78.85397479620175	FALSE	NA	NA	NA	NA	NA	NA
AKLPPKGKLRSLCSQ	3	443	457	[2.95-null]	0		C71H117N22O19S1D11	11	0	0	1624.9446036000002	542.65492	546.6991379739136		-1	[2.8-3.1]	RORg RORE Complex HDX	20201206 RORgLBD RORg2	RORgLBD	RORg2	RORg2	300s	1	20201206_HisSUMO-RORg2_300_1.raw	2.849	3.049	194	216	542.488	547.176	544.4378	1	1	0.036176995	4.400675991376015	78.15913774552085	FALSE	NA	NA	NA	NA	NA	NA
AKLPPKGKLRSLCSQ	3	443	457	[2.95-null]	0		C71H117N22O19S1D11	11	0	0	1624.9446036000002	542.65492	546.6991379739136		-1	[2.8-3.1]	RORg RORE Complex HDX	20201206 RORgLBD RORg2	RORgLBD	RORg2	RORg2	900s	1	20201206_HisSUMO-RORg2_900_1.raw	2.86	3.06	194	216	542.488	547.176	544.6331	1	1	0.036176995	2.869633798	88.84430908394708	FALSE	NA	NA	NA	NA	NA	NA
AKLPPKGKLRSLCSQ	3	443	457	[2.95-null]	0		C71H117N22O19S1D11	11	0	0	1624.9446036000002	542.65492	546.6991379739136		-1	[2.8-3.1]	RORg RORE Complex HDX	20201206 RORgLBD RORg2	RORgLBD	RORg2	RORg2	900s	2	20201206_HisSUMO-RORg2_900_2.raw	2.855	3.055	196	218	542.488	547.176	544.6472	1	1	0.036176995	2.4388890221608617	89.61574234493872	FALSE	NA	NA	NA	NA	NA	NA
AKLPPKGKLRSLCSQ	3	443	457	[2.95-null]	0		C71H117N22O19S1D11	11	0	0	1624.9446036000002	542.65492	546.6991379739136		-1	[2.8-3.1]	RORg RORE Complex HDX	20201206 RORgLBD RORg2	RORgLBD	RORg2	RORg2	900s	3	20201206_HisSUMO-RORg2_900_3.raw	2.84	3.04	193	215	542.488	547.176	544.681	1	1	0.036176995	2.081960123689596	91.46499371	FALSE	NA	NA	NA	NA	NA	NA
AKLPPKGKLRSLCSQ	3	443	457	[2.95-null]	0		C71H117N22O19S1D11	11	0	0	1624.9446036000002	542.65492	546.6991379739136		-1	[2.8-3.1]	RORg RORE Complex HDX	20201206 RORgLBD RORg2	RORgLBD	RORg2	RORg2	3600s	3	20201206_HisSUMO-RORg2_3600_3.raw	2.81	3.01	193	215	542.488	547.176	544.5033	1	1	0.036176995	3.5515236533268144	81.74274615651036	FALSE	NA	NA	NA	NA	NA	NA
AKLPPKGKLRSLCSQ	3	443	457	[2.95-null]	0		C71H117N22O19S1D11	11	0	0	1624.9446036000002	542.65492	546.6991379739136		-1	[2.8-3.1]	RORg RORE Complex HDX	20201206 RORgLBD RORg2	RORgLBD	RORg2	RORg2	3600s	1	20201206_HisSUMO-RORg2_3600_1.raw	2.859	3.059	195	217	542.488	547.176	544.4486	1	1	0.036176995	7.997989031987117	78.75002279649476	FALSE	NA	NA	NA	NA	NA	NA
AKLPPKGKLRSLCSQ	3	443	457	[2.95-null]	0		C71H117N22O19S1D11	11	0	0	1624.9446036000002	542.65492	546.6991379739136		-1	[2.8-3.1]	RORg RORE Complex HDX	20201206 RORgLBD RORg2	RORgLBD	RORg2	RORg2	3600s	2	20201206_HisSUMO-RORg2_3600_2.raw	2.857	3.057	196	218	542.488	547.176	544.6717	1	1	0.036176995	2.3011081941976106	90.95617602538604	FALSE	NA	NA	NA	NA	NA	NA
AKLPPKGKLRSLCSQ	3	443	457	[2.95-null]	0		C71H117N22O19S1D11	11	0	0	1624.9446036000002	542.65492	546.6991379739136		-1	[2.8-3.1]	RORg RORE Complex HDX	20201206 RORgLBD RORg2	RORgLBD	RORg2	RORg2	999999s	2	20201204_RORg2_DMAX_REP5.raw	2.821	3.021	192	214	542.488	547.176	544.8246	1	1	0.036176995	3.2228089881936812	99.32157642295934	FALSE	NA	NA	NA	NA	NA	NA
AKLPPKGKLRSLCSQ	3	443	457	[2.95-null]	0		C71H117N22O19S1D11	11	0	0	1624.9446036000002	542.65492	546.6991379739136		-1	[2.8-3.1]	RORg RORE Complex HDX	20201206 RORgLBD RORg2	RORgLBD	RORg2	RORg2	999999s	3	20201204_RORg2_DMAX_REP6.raw	2.785	2.985	188	210	542.488	547.176	544.8324	1	1	0.036176995	3.4157105126708744	99.74832673754953	FALSE	NA	NA	NA	NA	NA	NA
AKLPPKGKLRSLCSQ	3	443	457	[2.95-null]	0		C71H117N22O19S1D11	11	0	0	1624.9446036000002	542.65492	546.6991379739136		-1	[2.8-3.1]	RORg RORE Complex HDX	20201206 RORgLBD RORg2	RORgLBD	RORg2	RORg2	999999s	1	20201204_RORg2_DMAX_REP4.raw	2.848	3.048	195	217	542.488	547.176	544.8701	1	1	0.036176995	2.9680414448893933	101.8109533	FALSE	NA	NA	NA	NA	NA	NA
AKLPPKGKLRSLCSQHVERL	4	443	462	[3.45-null]	0		C99H158N32O26S1D16	16	0	0	2259.2996677999995	565.831636	570.2188723116037		-1	[3.2-3.6]	RORg RORE Complex HDX	20201206 RORgLBD RORg2	RORgLBD	RORg2	RORgLBD	0s	1	20201206_HisSUMO-RORgLBD_t0_1.raw	3.395	3.595	253	275	565.707	567.209	566.1951	1	1	0.037722109	1.436767497	-0.127736636	FALSE	NA	NA	NA	NA	NA	NA
AKLPPKGKLRSLCSQHVERL	4	443	462	[3.45-null]	0		C99H158N32O26S1D16	16	0	0	2259.2996677999995	565.831636	570.2188723116037		-1	[3.2-3.6]	RORg RORE Complex HDX	20201206 RORgLBD RORg2	RORgLBD	RORg2	RORgLBD	0s	2	20201206_HisSUMO-RORgLBD_t0_3.raw	3.234	3.434	235	257	565.707	567.209	566.1986	1	1	0.037722109	1.3807082398816946	0.042039906	FALSE	NA	NA	NA	NA	NA	NA
AKLPPKGKLRSLCSQHVERL	4	443	462	[3.45-null]	0		C99H158N32O26S1D16	16	0	0	2259.2996677999995	565.831636	570.2188723116037		-1	[3.2-3.6]	RORg RORE Complex HDX	20201206 RORgLBD RORg2	RORgLBD	RORg2	RORgLBD	10s	1	20201206_HisSUMO-RORgLBD_10_1.raw	3.242	3.442	238	259	565.707	570.229	567.3203	1	1	0.037722109	3.4791711239487717	54.45299615173103	FALSE	NA	NA	NA	NA	NA	NA
AKLPPKGKLRSLCSQHVERL	4	443	462	[3.45-null]	0		C99H158N32O26S1D16	16	0	0	2259.2996677999995	565.831636	570.2188723116037		-1	[3.2-3.6]	RORg RORE Complex HDX	20201206 RORgLBD RORg2	RORgLBD	RORg2	RORgLBD	10s	3	20201206_HisSUMO-RORgLBD_10_3.raw	3.237	3.437	237	259	565.707	570.229	567.329	1	1	0.037722109	3.0114733670459373	54.87501212689402	FALSE	NA	NA	NA	NA	NA	NA
AKLPPKGKLRSLCSQHVERL	4	443	462	[3.45-null]	0		C99H158N32O26S1D16	16	0	0	2259.2996677999995	565.831636	570.2188723116037		-1	[3.2-3.6]	RORg RORE Complex HDX	20201206 RORgLBD RORg2	RORgLBD	RORg2	RORgLBD	10s	2	20201206_HisSUMO-RORgLBD_10_2.raw	3.209	3.409	235	257	565.707	570.229	567.3133	1	1	0.037722109	2.919929434	54.11344306826813	FALSE	NA	NA	NA	NA	NA	NA
AKLPPKGKLRSLCSQHVERL	4	443	462	[3.45-null]	0		C99H158N32O26S1D16	16	0	0	2259.2996677999995	565.831636	570.2188723116037		-1	[3.2-3.6]	RORg RORE Complex HDX	20201206 RORgLBD RORg2	RORgLBD	RORg2	RORgLBD	30s	3	20201206_HisSUMO-RORgLBD_30_3.raw	3.229	3.429	237	259	565.707	570.229	567.6722	1	1	0.037722109	1.2462925520791477	71.52281473337075	FALSE	NA	NA	NA	NA	NA	NA
AKLPPKGKLRSLCSQHVERL	4	443	462	[3.45-null]	0		C99H158N32O26S1D16	16	0	0	2259.2996677999995	565.831636	570.2188723116037		-1	[3.2-3.6]	RORg RORE Complex HDX	20201206 RORgLBD RORg2	RORgLBD	RORg2	RORgLBD	30s	2	20201206_HisSUMO-RORgLBD_30_2.raw	3.146	3.346	230	252	565.707	570.229	567.692	1	1	0.037722109	1.3584259616808543	72.48326488	FALSE	NA	NA	NA	NA	NA	NA
AKLPPKGKLRSLCSQHVERL	4	443	462	[3.45-null]	0		C99H158N32O26S1D16	16	0	0	2259.2996677999995	565.831636	570.2188723116037		-1	[3.2-3.6]	RORg RORE Complex HDX	20201206 RORgLBD RORg2	RORgLBD	RORg2	RORgLBD	30s	1	20201206_HisSUMO-RORgLBD_30_1.raw	3.257	3.457	239	260	565.707	570.229	567.6775	1	1	0.037722109	2.308744617304366	71.77990492513906	FALSE	NA	NA	NA	NA	NA	NA
AKLPPKGKLRSLCSQHVERL	4	443	462	[3.45-null]	0		C99H158N32O26S1D16	16	0	0	2259.2996677999995	565.831636	570.2188723116037		-1	[3.2-3.6]	RORg RORE Complex HDX	20201206 RORgLBD RORg2	RORgLBD	RORg2	RORgLBD	60s	3	20201206_HisSUMO-RORgLBD_60_3.raw	3.149	3.349	229	251	565.707	570.229	567.8044	1	1	0.037722109	3.1904185343631197	77.93551725253236	FALSE	NA	NA	NA	NA	NA	NA
AKLPPKGKLRSLCSQHVERL	4	443	462	[3.45-null]	0		C99H158N32O26S1D16	16	0	0	2259.2996677999995	565.831636	570.2188723116037		-1	[3.2-3.6]	RORg RORE Complex HDX	20201206 RORgLBD RORg2	RORgLBD	RORg2	RORgLBD	60s	2	20201206_HisSUMO-RORgLBD_60_2.raw	3.248	3.448	239	260	565.707	570.229	567.9064	1	1	0.037722109	1.5799491610386336	82.88329075445571	FALSE	NA	NA	NA	NA	NA	NA
AKLPPKGKLRSLCSQHVERL	4	443	462	[3.45-null]	0		C99H158N32O26S1D16	16	0	0	2259.2996677999995	565.831636	570.2188723116037		-1	[3.2-3.6]	RORg RORE Complex HDX	20201206 RORgLBD RORg2	RORgLBD	RORg2	RORgLBD	60s	1	20201206_HisSUMO-RORgLBD_60_1.raw	3.226	3.426	236	258	565.707	570.229	567.8103	1	1	0.037722109	2.3714353521384406	78.22171199	FALSE	NA	NA	NA	NA	NA	NA
AKLPPKGKLRSLCSQHVERL	4	443	462	[3.45-null]	0		C99H158N32O26S1D16	16	0	0	2259.2996677999995	565.831636	570.2188723116037		-1	[3.2-3.6]	RORg RORE Complex HDX	20201206 RORgLBD RORg2	RORgLBD	RORg2	RORgLBD	300s	1	20201206_HisSUMO-RORgLBD_300_1.raw	3.241	3.441	238	259	565.707	570.229	567.9482	1	1	0.037722109	1.711585386892015	84.91090773858163	FALSE	NA	NA	NA	NA	NA	NA
AKLPPKGKLRSLCSQHVERL	4	443	462	[3.45-null]	0		C99H158N32O26S1D16	16	0	0	2259.2996677999995	565.831636	570.2188723116037		-1	[3.2-3.6]	RORg RORE Complex HDX	20201206 RORgLBD RORg2	RORgLBD	RORg2	RORgLBD	300s	2	20201206_HisSUMO-RORgLBD_300_2.raw	3.217	3.417	236	258	565.707	570.229	568.1569	1	1	0.037722109	1.4266206268767805	95.03444038418162	FALSE	NA	NA	NA	NA	NA	NA
AKLPPKGKLRSLCSQHVERL	4	443	462	[3.45-null]	0		C99H158N32O26S1D16	16	0	0	2259.2996677999995	565.831636	570.2188723116037		-1	[3.2-3.6]	RORg RORE Complex HDX	20201206 RORgLBD RORg2	RORgLBD	RORg2	RORgLBD	300s	3	20201206_HisSUMO-RORgLBD_300_3.raw	3.19	3.39	232	254	565.707	570.229	568.0087	1	1	0.037722109	1.600407280621674	87.84561653	FALSE	NA	NA	NA	NA	NA	NA
AKLPPKGKLRSLCSQHVERL	4	443	462	[3.45-null]	0		C99H158N32O26S1D16	16	0	0	2259.2996677999995	565.831636	570.2188723116037		-1	[3.2-3.6]	RORg RORE Complex HDX	20201206 RORgLBD RORg2	RORgLBD	RORg2	RORgLBD	900s	3	20201206_HisSUMO-RORgLBD_900_3.raw	3.237	3.437	236	258	565.707	570.229	567.9109	1	1	0.037722109	18.262259767575493	83.10157487954098	FALSE	NA	NA	NA	NA	NA	NA
AKLPPKGKLRSLCSQHVERL	4	443	462	[3.45-null]	0		C99H158N32O26S1D16	16	0	0	2259.2996677999995	565.831636	570.2188723116037		-1	[3.2-3.6]	RORg RORE Complex HDX	20201206 RORgLBD RORg2	RORgLBD	RORg2	RORgLBD	900s	2	20201206_HisSUMO-RORgLBD_900_2.raw	3.197	3.397	232	254	565.707	570.229	567.9801	1	1	0.037722109	1.5533674894124945	86.45829964751447	FALSE	NA	NA	NA	NA	NA	NA
AKLPPKGKLRSLCSQHVERL	4	443	462	[3.45-null]	0		C99H158N32O26S1D16	16	0	0	2259.2996677999995	565.831636	570.2188723116037		-1	[3.2-3.6]	RORg RORE Complex HDX	20201206 RORgLBD RORg2	RORgLBD	RORg2	RORgLBD	900s	1	20201206_HisSUMO-RORgLBD_900_1.raw	3.277	3.477	240	262	565.707	570.229	567.8203	1	1	0.037722109	14.51640637487964	78.70678782783177	FALSE	NA	NA	NA	NA	NA	NA
AKLPPKGKLRSLCSQHVERL	4	443	462	[3.45-null]	0		C99H158N32O26S1D16	16	0	0	2259.2996677999995	565.831636	570.2188723116037		-1	[3.2-3.6]	RORg RORE Complex HDX	20201206 RORgLBD RORg2	RORgLBD	RORg2	RORgLBD	3600s	2	20201206_HisSUMO-RORgLBD_3600_2.raw	3.245	3.445	238	259	565.707	570.229	567.9895	1	1	0.037722109	2.201945706922936	86.91427093102651	FALSE	NA	NA	NA	NA	NA	NA
AKLPPKGKLRSLCSQHVERL	4	443	462	[3.45-null]	0		C99H158N32O26S1D16	16	0	0	2259.2996677999995	565.831636	570.2188723116037		-1	[3.2-3.6]	RORg RORE Complex HDX	20201206 RORgLBD RORg2	RORgLBD	RORg2	RORgLBD	3600s	3	20201206_HisSUMO-RORgLBD_3600_3.raw	3.157	3.357	229	250	565.707	570.229	567.9848	1	1	0.037722109	1.6361805062894448	86.68628528926773	FALSE	NA	NA	NA	NA	NA	NA
AKLPPKGKLRSLCSQHVERL	4	443	462	[3.45-null]	0		C99H158N32O26S1D16	16	0	0	2259.2996677999995	565.831636	570.2188723116037		-1	[3.2-3.6]	RORg RORE Complex HDX	20201206 RORgLBD RORg2	RORgLBD	RORg2	RORgLBD	3600s	1	20201206_HisSUMO-RORgLBD_3600_1.raw	3.213	3.413	233	255	565.707	570.229	567.9064	1	1	0.037722109	2.219245007	82.88329075445571	FALSE	NA	NA	NA	NA	NA	NA
AKLPPKGKLRSLCSQHVERL	4	443	462	[3.45-null]	0		C99H158N32O26S1D16	16	0	0	2259.2996677999995	565.831636	570.2188723116037		-1	[3.2-3.6]	RORg RORE Complex HDX	20201206 RORgLBD RORg2	RORgLBD	RORg2	RORgLBD	999999s	3	20201204_RORg2_DMAX_REP3.raw	3.256	3.456	239	260	565.707	570.229	568.254	1	1	0.037722109	1.8732992799983845	99.74452673	FALSE	NA	NA	NA	NA	NA	NA
AKLPPKGKLRSLCSQHVERL	4	443	462	[3.45-null]	0		C99H158N32O26S1D16	16	0	0	2259.2996677999995	565.831636	570.2188723116037		-1	[3.2-3.6]	RORg RORE Complex HDX	20201206 RORgLBD RORg2	RORgLBD	RORg2	RORgLBD	999999s	2	20201204_RORg2_DMAX_REP2.raw	3.248	3.448	236	257	565.707	570.229	568.2564	1	1	0.037722109	NA	99.86094492772735	FALSE	NA	NA	NA	NA	NA	NA
AKLPPKGKLRSLCSQHVERL	4	443	462	[3.45-null]	0		C99H158N32O26S1D16	16	0	0	2259.2996677999995	565.831636	570.2188723116037		-1	[3.2-3.6]	RORg RORE Complex HDX	20201206 RORgLBD RORg2	RORgLBD	RORg2	RORgLBD	999999s	1	20201204_RORg2_DMAX_REP1.raw	3.23	3.43	234	256	565.707	570.229	568.2621	1	1	0.037722109	4.696145207855182	100.13743815283718	FALSE	NA	NA	NA	NA	NA	NA
AKLPPKGKLRSLCSQHVERL	4	443	462	[3.45-null]	0		C99H158N32O26S1D16	16	0	0	2259.2996677999995	565.831636	570.2188723116037		-1	[3.2-3.6]	RORg RORE Complex HDX	20201206 RORgLBD RORg2	RORgLBD	RORg2	RORg2	0s	1	20201206_HisSUMO-RORg2_t0_2.raw	3.275	3.475	240	262	565.707	567.209	566.1995	1	1	0.037722109	1.5715961723822398	0.085696731	FALSE	NA	NA	NA	NA	NA	NA
AKLPPKGKLRSLCSQHVERL	4	443	462	[3.45-null]	0		C99H158N32O26S1D16	16	0	0	2259.2996677999995	565.831636	570.2188723116037		-1	[3.2-3.6]	RORg RORE Complex HDX	20201206 RORgLBD RORg2	RORgLBD	RORg2	RORg2	10s	1	20201206_HisSUMO-RORg2_10_1.raw	3.223	3.423	236	258	565.707	570.229	567.2278	1	1	0.037722109	5.345081345686638	49.96604469165371	FALSE	NA	NA	NA	NA	NA	NA
AKLPPKGKLRSLCSQHVERL	4	443	462	[3.45-null]	0		C99H158N32O26S1D16	16	0	0	2259.2996677999995	565.831636	570.2188723116037		-1	[3.2-3.6]	RORg RORE Complex HDX	20201206 RORgLBD RORg2	RORgLBD	RORg2	RORg2	10s	3	20201206_HisSUMO-RORg2_10_3.raw	3.245	3.445	238	259	565.707	570.229	567.138	1	1	0.037722109	4.961774192167791	45.61006370662755	FALSE	NA	NA	NA	NA	NA	NA
AKLPPKGKLRSLCSQHVERL	4	443	462	[3.45-null]	0		C99H158N32O26S1D16	16	0	0	2259.2996677999995	565.831636	570.2188723116037		-1	[3.2-3.6]	RORg RORE Complex HDX	20201206 RORgLBD RORg2	RORgLBD	RORg2	RORg2	10s	2	20201206_HisSUMO-RORg2_10_2.raw	3.261	3.461	238	259	565.707	570.229	567.1571	1	1	0.037722109	4.0444704143891945	46.536558548653645	FALSE	NA	NA	NA	NA	NA	NA
AKLPPKGKLRSLCSQHVERL	4	443	462	[3.45-null]	0		C99H158N32O26S1D16	16	0	0	2259.2996677999995	565.831636	570.2188723116037		-1	[3.2-3.6]	RORg RORE Complex HDX	20201206 RORgLBD RORg2	RORgLBD	RORg2	RORg2	30s	3	20201206_HisSUMO-RORg2_30_3.raw	3.262	3.462	241	262	565.707	570.229	567.5275	1	1	0.037722109	2.7419898326537546	64.50376742230995	FALSE	NA	NA	NA	NA	NA	NA
AKLPPKGKLRSLCSQHVERL	4	443	462	[3.45-null]	0		C99H158N32O26S1D16	16	0	0	2259.2996677999995	565.831636	570.2188723116037		-1	[3.2-3.6]	RORg RORE Complex HDX	20201206 RORgLBD RORg2	RORgLBD	RORg2	RORg2	30s	2	20201206_HisSUMO-RORg2_30_2.raw	3.254	3.454	242	263	565.707	570.229	567.5481	1	1	0.037722109	3.0077195402807053	65.50302363936262	FALSE	NA	NA	NA	NA	NA	NA
AKLPPKGKLRSLCSQHVERL	4	443	462	[3.45-null]	0		C99H158N32O26S1D16	16	0	0	2259.2996677999995	565.831636	570.2188723116037		-1	[3.2-3.6]	RORg RORE Complex HDX	20201206 RORgLBD RORg2	RORgLBD	RORg2	RORg2	30s	1	20201206_HisSUMO-RORg2_30_1.raw	3.262	3.462	239	260	565.707	570.229	567.4734	1	1	0.037722109	4.065598538871311	61.87950716295283	FALSE	NA	NA	NA	NA	NA	NA
AKLPPKGKLRSLCSQHVERL	4	443	462	[3.45-null]	0		C99H158N32O26S1D16	16	0	0	2259.2996677999995	565.831636	570.2188723116037		-1	[3.2-3.6]	RORg RORE Complex HDX	20201206 RORgLBD RORg2	RORgLBD	RORg2	RORg2	60s	3	20201206_HisSUMO-RORg2_60_3.raw	3.154	3.354	228	250	565.707	570.229	567.7602	1	1	0.037722109	3.6270876517018524	75.79148206836832	FALSE	NA	NA	NA	NA	NA	NA
AKLPPKGKLRSLCSQHVERL	4	443	462	[3.45-null]	0		C99H158N32O26S1D16	16	0	0	2259.2996677999995	565.831636	570.2188723116037		-1	[3.2-3.6]	RORg RORE Complex HDX	20201206 RORgLBD RORg2	RORgLBD	RORg2	RORg2	60s	2	20201206_HisSUMO-RORg2_60_2.raw	3.19	3.39	232	254	565.707	570.229	567.552	1	1	0.037722109	5.445660003392515	65.69220321443835	FALSE	NA	NA	NA	NA	NA	NA
AKLPPKGKLRSLCSQHVERL	4	443	462	[3.45-null]	0		C99H158N32O26S1D16	16	0	0	2259.2996677999995	565.831636	570.2188723116037		-1	[3.2-3.6]	RORg RORE Complex HDX	20201206 RORgLBD RORg2	RORgLBD	RORg2	RORg2	60s	1	20201206_HisSUMO-RORg2_60_1.raw	3.197	3.397	234	256	565.707	570.229	567.7442	1	1	0.037722109	2.9506458635831807	75.01536073	FALSE	NA	NA	NA	NA	NA	NA
AKLPPKGKLRSLCSQHVERL	4	443	462	[3.45-null]	0		C99H158N32O26S1D16	16	0	0	2259.2996677999995	565.831636	570.2188723116037		-1	[3.2-3.6]	RORg RORE Complex HDX	20201206 RORgLBD RORg2	RORgLBD	RORg2	RORg2	300s	1	20201206_HisSUMO-RORg2_300_1.raw	3.245	3.445	237	258	565.707	570.229	567.6483	1	1	0.037722109	3.5282212362993923	70.36348349125188	FALSE	NA	NA	NA	NA	NA	NA
AKLPPKGKLRSLCSQHVERL	4	443	462	[3.45-null]	0		C99H158N32O26S1D16	16	0	0	2259.2996677999995	565.831636	570.2188723116037		-1	[3.2-3.6]	RORg RORE Complex HDX	20201206 RORgLBD RORg2	RORgLBD	RORg2	RORg2	300s	2	20201206_HisSUMO-RORg2_300_2.raw	3.173	3.373	229	251	565.707	570.229	567.7039	1	1	0.037722109	4.502789817404733	73.06050512563557	FALSE	NA	NA	NA	NA	NA	NA
AKLPPKGKLRSLCSQHVERL	4	443	462	[3.45-null]	0		C99H158N32O26S1D16	16	0	0	2259.2996677999995	565.831636	570.2188723116037		-1	[3.2-3.6]	RORg RORE Complex HDX	20201206 RORgLBD RORg2	RORgLBD	RORg2	RORg2	300s	3	20201206_HisSUMO-RORg2_300_3.raw	3.223	3.423	236	258	565.707	570.229	567.9706	1	1	0.037722109	2.8261320923029145	85.99747760566841	FALSE	NA	NA	NA	NA	NA	NA
AKLPPKGKLRSLCSQHVERL	4	443	462	[3.45-null]	0		C99H158N32O26S1D16	16	0	0	2259.2996677999995	565.831636	570.2188723116037		-1	[3.2-3.6]	RORg RORE Complex HDX	20201206 RORgLBD RORg2	RORgLBD	RORg2	RORg2	900s	3	20201206_HisSUMO-RORg2_900_3.raw	3.241	3.441	236	257	565.707	570.229	567.9039	1	1	0.037722109	1.8949267427718672	82.76202179607809	FALSE	NA	NA	NA	NA	NA	NA
AKLPPKGKLRSLCSQHVERL	4	443	462	[3.45-null]	0		C99H158N32O26S1D16	16	0	0	2259.2996677999995	565.831636	570.2188723116037		-1	[3.2-3.6]	RORg RORE Complex HDX	20201206 RORgLBD RORg2	RORgLBD	RORg2	RORg2	900s	2	20201206_HisSUMO-RORg2_900_2.raw	3.246	3.446	238	259	565.707	570.229	567.8873	1	1	0.037722109	12.872599248104242	81.95679591242963	FALSE	NA	NA	NA	NA	NA	NA
AKLPPKGKLRSLCSQHVERL	4	443	462	[3.45-null]	0		C99H158N32O26S1D16	16	0	0	2259.2996677999995	565.831636	570.2188723116037		-1	[3.2-3.6]	RORg RORE Complex HDX	20201206 RORgLBD RORg2	RORgLBD	RORg2	RORg2	900s	1	20201206_HisSUMO-RORg2_900_1.raw	3.252	3.452	237	259	565.707	570.229	567.876	1	1	0.037722109	2.517476553957886	81.40866022054948	FALSE	NA	NA	NA	NA	NA	NA
AKLPPKGKLRSLCSQHVERL	4	443	462	[3.45-null]	0		C99H158N32O26S1D16	16	0	0	2259.2996677999995	565.831636	570.2188723116037		-1	[3.2-3.6]	RORg RORE Complex HDX	20201206 RORgLBD RORg2	RORgLBD	RORg2	RORg2	3600s	2	20201206_HisSUMO-RORg2_3600_2.raw	3.26	3.46	240	261	565.707	570.229	567.9035	1	1	0.037722109	2.181576120263559	82.74261876273656	FALSE	NA	NA	NA	NA	NA	NA
AKLPPKGKLRSLCSQHVERL	4	443	462	[3.45-null]	0		C99H158N32O26S1D16	16	0	0	2259.2996677999995	565.831636	570.2188723116037		-1	[3.2-3.6]	RORg RORE Complex HDX	20201206 RORgLBD RORg2	RORgLBD	RORg2	RORg2	3600s	3	20201206_HisSUMO-RORg2_3600_3.raw	3.215	3.415	236	258	565.707	570.229	567.7524	1	1	0.037722109	4.061200186755103	75.41312291821687	FALSE	NA	NA	NA	NA	NA	NA
AKLPPKGKLRSLCSQHVERL	4	443	462	[3.45-null]	0		C99H158N32O26S1D16	16	0	0	2259.2996677999995	565.831636	570.2188723116037		-1	[3.2-3.6]	RORg RORE Complex HDX	20201206 RORgLBD RORg2	RORgLBD	RORg2	RORg2	3600s	1	20201206_HisSUMO-RORg2_3600_1.raw	3.251	3.451	238	260	565.707	570.229	567.696	1	1	0.037722109	6.0512617026730915	72.67729521715563	FALSE	NA	NA	NA	NA	NA	NA
AKLPPKGKLRSLCSQHVERL	4	443	462	[3.45-null]	0		C99H158N32O26S1D16	16	0	0	2259.2996677999995	565.831636	570.2188723116037		-1	[3.2-3.6]	RORg RORE Complex HDX	20201206 RORgLBD RORg2	RORgLBD	RORg2	RORg2	999999s	3	20201204_RORg2_DMAX_REP6.raw	3.197	3.397	232	254	565.707	570.229	568.2507	1	1	0.037722109	2.346644347241273	99.58445170262303	FALSE	NA	NA	NA	NA	NA	NA
AKLPPKGKLRSLCSQHVERL	4	443	462	[3.45-null]	0		C99H158N32O26S1D16	16	0	0	2259.2996677999995	565.831636	570.2188723116037		-1	[3.2-3.6]	RORg RORE Complex HDX	20201206 RORgLBD RORg2	RORgLBD	RORg2	RORg2	999999s	2	20201204_RORg2_DMAX_REP5.raw	3.215	3.415	234	256	565.707	570.229	568.2202	1	1	0.037722109	18.380098769809216	98.10497041037726	FALSE	NA	NA	NA	NA	NA	NA
AKLPPKGKLRSLCSQHVERL	4	443	462	[3.45-null]	0		C99H158N32O26S1D16	16	0	0	2259.2996677999995	565.831636	570.2188723116037		-1	[3.2-3.6]	RORg RORE Complex HDX	20201206 RORgLBD RORg2	RORgLBD	RORg2	RORg2	999999s	1	20201204_RORg2_DMAX_REP4.raw	3.269	3.469	240	262	565.707	570.229	568.3122	1	1	0.037722109	2.4899513598347984	102.56766807877905	FALSE	NA	NA	NA	NA	NA	NA
AKLPPKGKLRSLCSQHVERLQI	4	443	464	[3.85-null]	0		C110H175N35O29S1D18	18	0	0	2500.442298	626.1172939999999	631.0449356498992		-1	[3.7-4]	RORg RORE Complex HDX	20201206 RORgLBD RORg2	RORgLBD	RORg2	RORgLBD	0s	2	20201206_HisSUMO-RORgLBD_t0_3.raw	3.702	3.902	285	307	625.992	627.495	626.5017	1	1	0.041741152933333324	1.5835796825771074	0.17537632837000483	FALSE	NA	NA	NA	NA	NA	NA
AKLPPKGKLRSLCSQHVERLQI	4	443	464	[3.85-null]	0		C110H175N35O29S1D18	18	0	0	2500.442298	626.1172939999999	631.0449356498992		-1	[3.7-4]	RORg RORE Complex HDX	20201206 RORgLBD RORg2	RORgLBD	RORg2	RORgLBD	0s	1	20201206_HisSUMO-RORgLBD_t0_1.raw	3.807	4.007	297	319	625.992	627.495	626.5045	1	1	0.041741152933333324	1.0896486127920157	0.2922938806166747	FALSE	NA	NA	NA	NA	NA	NA
AKLPPKGKLRSLCSQHVERLQI	4	443	464	[3.85-null]	0		C110H175N35O29S1D18	18	0	0	2500.442298	626.1172939999999	631.0449356498992		-1	[3.7-4]	RORg RORE Complex HDX	20201206 RORgLBD RORg2	RORgLBD	RORg2	RORgLBD	10s	2	20201206_HisSUMO-RORgLBD_10_2.raw	3.656	3.856	283	305	625.992	634.403	628.0268	1	1	0.041741152933333324	5.7702180211234415	63.857861661481145	FALSE	NA	NA	NA	NA	NA	NA
AKLPPKGKLRSLCSQHVERLQI	4	443	464	[3.85-null]	0		C110H175N35O29S1D18	18	0	0	2500.442298	626.1172939999999	631.0449356498992		-1	[3.7-4]	RORg RORE Complex HDX	20201206 RORgLBD RORg2	RORgLBD	RORg2	RORgLBD	10s	3	20201206_HisSUMO-RORgLBD_10_3.raw	3.688	3.888	285	307	625.992	634.403	628.0143	1	1	0.041741152933333324	4.237227004142711	63.33590830323607	FALSE	NA	NA	NA	NA	NA	NA
AKLPPKGKLRSLCSQHVERLQI	4	443	464	[3.85-null]	0		C110H175N35O29S1D18	18	0	0	2500.442298	626.1172939999999	631.0449356498992		-1	[3.7-4]	RORg RORE Complex HDX	20201206 RORgLBD RORg2	RORgLBD	RORg2	RORgLBD	10s	1	20201206_HisSUMO-RORgLBD_10_1.raw	3.72	3.92	289	311	625.992	634.403	628.047	1	1	0.041741152933333324	5.387224723807807	64.70133828841169	FALSE	NA	NA	NA	NA	NA	NA
AKLPPKGKLRSLCSQHVERLQI	4	443	464	[3.85-null]	0		C110H175N35O29S1D18	18	0	0	2500.442298	626.1172939999999	631.0449356498992		-1	[3.7-4]	RORg RORE Complex HDX	20201206 RORgLBD RORg2	RORgLBD	RORg2	RORgLBD	30s	2	20201206_HisSUMO-RORgLBD_30_2.raw	3.606	3.806	279	301	625.992	634.403	628.3539	1	1	0.041741152933333324	2.2756314924492376	77.51633714011179	FALSE	NA	NA	NA	NA	NA	NA
AKLPPKGKLRSLCSQHVERLQI	4	443	464	[3.85-null]	0		C110H175N35O29S1D18	18	0	0	2500.442298	626.1172939999999	631.0449356498992		-1	[3.7-4]	RORg RORE Complex HDX	20201206 RORgLBD RORg2	RORgLBD	RORg2	RORgLBD	30s	3	20201206_HisSUMO-RORgLBD_30_3.raw	3.68	3.88	286	307	625.992	634.403	628.3801	1	1	0.041741152933333324	3.080129510230441	78.61035137900016	FALSE	NA	NA	NA	NA	NA	NA
AKLPPKGKLRSLCSQHVERLQI	4	443	464	[3.85-null]	0		C110H175N35O29S1D18	18	0	0	2500.442298	626.1172939999999	631.0449356498992		-1	[3.7-4]	RORg RORE Complex HDX	20201206 RORgLBD RORg2	RORgLBD	RORg2	RORgLBD	30s	1	20201206_HisSUMO-RORgLBD_30_1.raw	3.722	3.922	288	310	625.992	634.403	628.3941	1	1	0.041741152933333324	3.133073664846276	79.19493914023826	FALSE	NA	NA	NA	NA	NA	NA
AKLPPKGKLRSLCSQHVERLQI	4	443	464	[3.85-null]	0		C110H175N35O29S1D18	18	0	0	2500.442298	626.1172939999999	631.0449356498992		-1	[3.7-4]	RORg RORE Complex HDX	20201206 RORgLBD RORg2	RORgLBD	RORg2	RORgLBD	60s	2	20201206_HisSUMO-RORgLBD_60_2.raw	3.717	3.917	289	311	625.992	634.403	628.6369	1	1	0.041741152933333324	15.315367466733704	89.33336117	FALSE	NA	NA	NA	NA	NA	NA
AKLPPKGKLRSLCSQHVERLQI	4	443	464	[3.85-null]	0		C110H175N35O29S1D18	18	0	0	2500.442298	626.1172939999999	631.0449356498992		-1	[3.7-4]	RORg RORE Complex HDX	20201206 RORgLBD RORg2	RORgLBD	RORg2	RORgLBD	60s	1	20201206_HisSUMO-RORgLBD_60_1.raw	3.686	3.886	285	307	625.992	634.403	628.5697	1	1	0.041741152933333324	1.871740182349013	86.52733991690644	FALSE	NA	NA	NA	NA	NA	NA
AKLPPKGKLRSLCSQHVERLQI	4	443	464	[3.85-null]	0		C110H175N35O29S1D18	18	0	0	2500.442298	626.1172939999999	631.0449356498992		-1	[3.7-4]	RORg RORE Complex HDX	20201206 RORgLBD RORg2	RORgLBD	RORg2	RORgLBD	60s	3	20201206_HisSUMO-RORgLBD_60_3.raw	3.627	3.827	280	302	625.992	634.403	628.5069	1	1	0.041741152933333324	1.7354333346517266	83.90504624506725	FALSE	NA	NA	NA	NA	NA	NA
AKLPPKGKLRSLCSQHVERLQI	4	443	464	[3.85-null]	0		C110H175N35O29S1D18	18	0	0	2500.442298	626.1172939999999	631.0449356498992		-1	[3.7-4]	RORg RORE Complex HDX	20201206 RORgLBD RORg2	RORgLBD	RORg2	RORgLBD	300s	1	20201206_HisSUMO-RORgLBD_300_1.raw	3.718	3.918	289	311	625.992	634.403	628.6118	1	1	0.041741152933333324	2.536327951518645	88.28527882748567	FALSE	NA	NA	NA	NA	NA	NA
AKLPPKGKLRSLCSQHVERLQI	4	443	464	[3.85-null]	0		C110H175N35O29S1D18	18	0	0	2500.442298	626.1172939999999	631.0449356498992		-1	[3.7-4]	RORg RORE Complex HDX	20201206 RORgLBD RORg2	RORgLBD	RORg2	RORgLBD	300s	3	20201206_HisSUMO-RORgLBD_300_3.raw	3.686	3.886	285	307	625.992	634.403	628.6772	1	1	0.041741152933333324	NA	91.01613879783692	FALSE	NA	NA	NA	NA	NA	NA
AKLPPKGKLRSLCSQHVERLQI	4	443	464	[3.85-null]	0		C110H175N35O29S1D18	18	0	0	2500.442298	626.1172939999999	631.0449356498992		-1	[3.7-4]	RORg RORE Complex HDX	20201206 RORgLBD RORg2	RORgLBD	RORg2	RORgLBD	300s	2	20201206_HisSUMO-RORgLBD_300_2.raw	3.704	3.904	288	310	625.992	634.403	628.8106	1	1	0.041741152933333324	2.044673642995196	96.58642503706095	FALSE	NA	NA	NA	NA	NA	NA
AKLPPKGKLRSLCSQHVERLQI	4	443	464	[3.85-null]	0		C110H175N35O29S1D18	18	0	0	2500.442298	626.1172939999999	631.0449356498992		-1	[3.7-4]	RORg RORE Complex HDX	20201206 RORgLBD RORg2	RORgLBD	RORg2	RORgLBD	900s	1	20201206_HisSUMO-RORgLBD_900_1.raw	3.724	3.924	288	310	625.992	634.403	628.5072	1	1	0.041741152933333324	6.495087969115397	83.91757313	FALSE	NA	NA	NA	NA	NA	NA
AKLPPKGKLRSLCSQHVERLQI	4	443	464	[3.85-null]	0		C110H175N35O29S1D18	18	0	0	2500.442298	626.1172939999999	631.0449356498992		-1	[3.7-4]	RORg RORE Complex HDX	20201206 RORgLBD RORg2	RORgLBD	RORg2	RORgLBD	900s	2	20201206_HisSUMO-RORgLBD_900_2.raw	3.653	3.853	281	303	625.992	634.403	628.6921	1	1	0.041741152933333324	16.325989304772868	91.63830720086892	FALSE	NA	NA	NA	NA	NA	NA
AKLPPKGKLRSLCSQHVERLQI	4	443	464	[3.85-null]	0		C110H175N35O29S1D18	18	0	0	2500.442298	626.1172939999999	631.0449356498992		-1	[3.7-4]	RORg RORE Complex HDX	20201206 RORgLBD RORg2	RORgLBD	RORg2	RORgLBD	900s	3	20201206_HisSUMO-RORgLBD_900_3.raw	3.697	3.897	285	307	625.992	634.403	628.6505	1	1	0.041741152933333324	3.2956224033960058	89.90124642461912	FALSE	NA	NA	NA	NA	NA	NA
AKLPPKGKLRSLCSQHVERLQI	4	443	464	[3.85-null]	0		C110H175N35O29S1D18	18	0	0	2500.442298	626.1172939999999	631.0449356498992		-1	[3.7-4]	RORg RORE Complex HDX	20201206 RORgLBD RORg2	RORgLBD	RORg2	RORgLBD	3600s	2	20201206_HisSUMO-RORgLBD_3600_2.raw	3.705	3.905	287	309	625.992	634.403	628.6049	1	1	0.041741152933333324	2.209758790533068	87.99716057373394	FALSE	NA	NA	NA	NA	NA	NA
AKLPPKGKLRSLCSQHVERLQI	4	443	464	[3.85-null]	0		C110H175N35O29S1D18	18	0	0	2500.442298	626.1172939999999	631.0449356498992		-1	[3.7-4]	RORg RORE Complex HDX	20201206 RORgLBD RORg2	RORgLBD	RORg2	RORgLBD	3600s	3	20201206_HisSUMO-RORgLBD_3600_3.raw	3.617	3.817	278	300	625.992	634.403	628.6611	1	1	0.041741152933333324	18.287952588517744	90.34386287	FALSE	NA	NA	NA	NA	NA	NA
AKLPPKGKLRSLCSQHVERLQI	4	443	464	[3.85-null]	0		C110H175N35O29S1D18	18	0	0	2500.442298	626.1172939999999	631.0449356498992		-1	[3.7-4]	RORg RORE Complex HDX	20201206 RORgLBD RORg2	RORgLBD	RORg2	RORgLBD	3600s	1	20201206_HisSUMO-RORgLBD_3600_1.raw	3.66	3.86	281	302	625.992	634.403	628.6104	1	1	0.041741152933333324	2.754653569179526	88.22682005136234	FALSE	NA	NA	NA	NA	NA	NA
AKLPPKGKLRSLCSQHVERLQI	4	443	464	[3.85-null]	0		C110H175N35O29S1D18	18	0	0	2500.442298	626.1172939999999	631.0449356498992		-1	[3.7-4]	RORg RORE Complex HDX	20201206 RORgLBD RORg2	RORgLBD	RORg2	RORgLBD	999999s	2	20201204_RORg2_DMAX_REP2.raw	3.704	3.904	285	307	625.992	634.403	628.9108	1	1	0.041741152933333324	NA	100.77040315677519	FALSE	NA	NA	NA	NA	NA	NA
AKLPPKGKLRSLCSQHVERLQI	4	443	464	[3.85-null]	0		C110H175N35O29S1D18	18	0	0	2500.442298	626.1172939999999	631.0449356498992		-1	[3.7-4]	RORg RORE Complex HDX	20201206 RORgLBD RORg2	RORgLBD	RORg2	RORgLBD	999999s	1	20201204_RORg2_DMAX_REP1.raw	3.681	3.881	282	304	625.992	634.403	628.8572	1	1	0.041741152933333324	NA	98.53226715660973	FALSE	NA	NA	NA	NA	NA	NA
AKLPPKGKLRSLCSQHVERLQI	4	443	464	[3.85-null]	0		C110H175N35O29S1D18	18	0	0	2500.442298	626.1172939999999	631.0449356498992		-1	[3.7-4]	RORg RORE Complex HDX	20201206 RORgLBD RORg2	RORgLBD	RORg2	RORgLBD	999999s	3	20201204_RORg2_DMAX_REP3.raw	3.709	3.909	287	309	625.992	634.403	628.9277	1	1	0.041741152933333324	NA	101.47608409712488	FALSE	NA	NA	NA	NA	NA	NA
AKLPPKGKLRSLCSQHVERLQI	4	443	464	[3.85-null]	0		C110H175N35O29S1D18	18	0	0	2500.442298	626.1172939999999	631.0449356498992		-1	[3.7-4]	RORg RORE Complex HDX	20201206 RORgLBD RORg2	RORgLBD	RORg2	RORg2	0s	1	20201206_HisSUMO-RORg2_t0_2.raw	3.705	3.905	286	308	625.992	627.495	626.4863	1	1	0.041741152933333324	1.8603356217467386	-0.467670209	FALSE	NA	NA	NA	NA	NA	NA
AKLPPKGKLRSLCSQHVERLQI	4	443	464	[3.85-null]	0		C110H175N35O29S1D18	18	0	0	2500.442298	626.1172939999999	631.0449356498992		-1	[3.7-4]	RORg RORE Complex HDX	20201206 RORgLBD RORg2	RORgLBD	RORg2	RORg2	10s	2	20201206_HisSUMO-RORg2_10_2.raw	3.708	3.908	285	307	625.992	634.403	627.6	1	1	0.041741152933333324	2.5437045910759077	46.036286197465685	FALSE	NA	NA	NA	NA	NA	NA
AKLPPKGKLRSLCSQHVERLQI	4	443	464	[3.85-null]	0		C110H175N35O29S1D18	18	0	0	2500.442298	626.1172939999999	631.0449356498992		-1	[3.7-4]	RORg RORE Complex HDX	20201206 RORgLBD RORg2	RORgLBD	RORg2	RORg2	10s	3	20201206_HisSUMO-RORg2_10_3.raw	3.696	3.896	286	308	625.992	634.403	627.5814	1	1	0.041741152933333324	3.6118824260070475	45.259619600393094	FALSE	NA	NA	NA	NA	NA	NA
AKLPPKGKLRSLCSQHVERLQI	4	443	464	[3.85-null]	0		C110H175N35O29S1D18	18	0	0	2500.442298	626.1172939999999	631.0449356498992		-1	[3.7-4]	RORg RORE Complex HDX	20201206 RORgLBD RORg2	RORgLBD	RORg2	RORg2	10s	1	20201206_HisSUMO-RORg2_10_1.raw	3.67	3.87	285	306	625.992	634.403	627.6749	1	1	0.041741152933333324	5.7545675567272205	49.16383072008547	FALSE	NA	NA	NA	NA	NA	NA
AKLPPKGKLRSLCSQHVERLQI	4	443	464	[3.85-null]	0		C110H175N35O29S1D18	18	0	0	2500.442298	626.1172939999999	631.0449356498992		-1	[3.7-4]	RORg RORE Complex HDX	20201206 RORgLBD RORg2	RORgLBD	RORg2	RORg2	30s	2	20201206_HisSUMO-RORg2_30_2.raw	3.725	3.925	292	314	625.992	634.403	628.0564	1	1	0.041741152933333324	NA	65.09384721	FALSE	NA	NA	NA	NA	NA	NA
AKLPPKGKLRSLCSQHVERLQI	4	443	464	[3.85-null]	0		C110H175N35O29S1D18	18	0	0	2500.442298	626.1172939999999	631.0449356498992		-1	[3.7-4]	RORg RORE Complex HDX	20201206 RORgLBD RORg2	RORgLBD	RORg2	RORg2	30s	3	20201206_HisSUMO-RORg2_30_3.raw	3.709	3.909	288	310	625.992	634.403	628.0146	1	1	0.041741152933333324	3.2957258172374013	63.34843518383087	FALSE	NA	NA	NA	NA	NA	NA
AKLPPKGKLRSLCSQHVERLQI	4	443	464	[3.85-null]	0		C110H175N35O29S1D18	18	0	0	2500.442298	626.1172939999999	631.0449356498992		-1	[3.7-4]	RORg RORE Complex HDX	20201206 RORgLBD RORg2	RORgLBD	RORg2	RORg2	30s	1	20201206_HisSUMO-RORg2_30_1.raw	3.714	3.914	287	309	625.992	634.403	627.9791	1	1	0.041741152933333324	7.770325921357736	61.86608764640858	FALSE	NA	NA	NA	NA	NA	NA
AKLPPKGKLRSLCSQHVERLQI	4	443	464	[3.85-null]	0		C110H175N35O29S1D18	18	0	0	2500.442298	626.1172939999999	631.0449356498992		-1	[3.7-4]	RORg RORE Complex HDX	20201206 RORgLBD RORg2	RORgLBD	RORg2	RORg2	60s	2	20201206_HisSUMO-RORg2_60_2.raw	3.655	3.855	282	304	625.992	634.403	628.1474	1	1	0.041741152933333324	13.998046988984576	68.89366766	FALSE	NA	NA	NA	NA	NA	NA
AKLPPKGKLRSLCSQHVERLQI	4	443	464	[3.85-null]	0		C110H175N35O29S1D18	18	0	0	2500.442298	626.1172939999999	631.0449356498992		-1	[3.7-4]	RORg RORE Complex HDX	20201206 RORgLBD RORg2	RORgLBD	RORg2	RORg2	60s	1	20201206_HisSUMO-RORg2_60_1.raw	3.681	3.881	286	308	625.992	634.403	628.2806	1	1	0.041741152933333324	NA	74.45560264734996	FALSE	NA	NA	NA	NA	NA	NA
AKLPPKGKLRSLCSQHVERLQI	4	443	464	[3.85-null]	0		C110H175N35O29S1D18	18	0	0	2500.442298	626.1172939999999	631.0449356498992		-1	[3.7-4]	RORg RORE Complex HDX	20201206 RORgLBD RORg2	RORgLBD	RORg2	RORg2	60s	3	20201206_HisSUMO-RORg2_60_3.raw	3.681	3.881	284	306	625.992	634.403	628.3239	1	1	0.041741152933333324	NA	76.26364908	FALSE	NA	NA	NA	NA	NA	NA
AKLPPKGKLRSLCSQHVERLQI	4	443	464	[3.85-null]	0		C110H175N35O29S1D18	18	0	0	2500.442298	626.1172939999999	631.0449356498992		-1	[3.7-4]	RORg RORE Complex HDX	20201206 RORgLBD RORg2	RORgLBD	RORg2	RORg2	300s	1	20201206_HisSUMO-RORg2_300_1.raw	3.683	3.883	284	306	625.992	634.403	628.245	1	1	0.041741152933333324	5.189265692422374	72.96907948305798	FALSE	NA	NA	NA	NA	NA	NA
AKLPPKGKLRSLCSQHVERLQI	4	443	464	[3.85-null]	0		C110H175N35O29S1D18	18	0	0	2500.442298	626.1172939999999	631.0449356498992		-1	[3.7-4]	RORg RORE Complex HDX	20201206 RORgLBD RORg2	RORgLBD	RORg2	RORg2	300s	3	20201206_HisSUMO-RORg2_300_3.raw	3.683	3.883	285	307	625.992	634.403	628.6355	1	1	0.041741152933333324	NA	89.27490239472218	FALSE	NA	NA	NA	NA	NA	NA
AKLPPKGKLRSLCSQHVERLQI	4	443	464	[3.85-null]	0		C110H175N35O29S1D18	18	0	0	2500.442298	626.1172939999999	631.0449356498992		-1	[3.7-4]	RORg RORE Complex HDX	20201206 RORgLBD RORg2	RORgLBD	RORg2	RORg2	300s	2	20201206_HisSUMO-RORg2_300_2.raw	3.599	3.799	275	297	625.992	634.403	628.3221	1	1	0.041741152933333324	3.9226172842681977	76.18848779673007	FALSE	NA	NA	NA	NA	NA	NA
AKLPPKGKLRSLCSQHVERLQI	4	443	464	[3.85-null]	0		C110H175N35O29S1D18	18	0	0	2500.442298	626.1172939999999	631.0449356498992		-1	[3.7-4]	RORg RORE Complex HDX	20201206 RORgLBD RORg2	RORgLBD	RORg2	RORg2	900s	1	20201206_HisSUMO-RORg2_900_1.raw	3.723	3.923	288	310	625.992	634.403	628.5081	1	1	0.041741152933333324	3.5277117562990594	83.95515376746071	FALSE	NA	NA	NA	NA	NA	NA
AKLPPKGKLRSLCSQHVERLQI	4	443	464	[3.85-null]	0		C110H175N35O29S1D18	18	0	0	2500.442298	626.1172939999999	631.0449356498992		-1	[3.7-4]	RORg RORE Complex HDX	20201206 RORgLBD RORg2	RORgLBD	RORg2	RORg2	900s	2	20201206_HisSUMO-RORg2_900_2.raw	3.697	3.897	286	308	625.992	634.403	628.5885	1	1	0.041741152933333324	NA	87.31235777	FALSE	NA	NA	NA	NA	NA	NA
AKLPPKGKLRSLCSQHVERLQI	4	443	464	[3.85-null]	0		C110H175N35O29S1D18	18	0	0	2500.442298	626.1172939999999	631.0449356498992		-1	[3.7-4]	RORg RORE Complex HDX	20201206 RORgLBD RORg2	RORgLBD	RORg2	RORg2	900s	3	20201206_HisSUMO-RORg2_900_3.raw	3.674	3.874	283	304	625.992	634.403	628.5472	1	1	0.041741152933333324	3.0565159308354377	85.58782387205866	FALSE	NA	NA	NA	NA	NA	NA
AKLPPKGKLRSLCSQHVERLQI	4	443	464	[3.85-null]	0		C110H175N35O29S1D18	18	0	0	2500.442298	626.1172939999999	631.0449356498992		-1	[3.7-4]	RORg RORE Complex HDX	20201206 RORgLBD RORg2	RORgLBD	RORg2	RORg2	3600s	2	20201206_HisSUMO-RORg2_3600_2.raw	3.694	3.894	286	308	625.992	634.403	628.603	1	1	0.041741152933333324	NA	87.91782366327642	FALSE	NA	NA	NA	NA	NA	NA
AKLPPKGKLRSLCSQHVERLQI	4	443	464	[3.85-null]	0		C110H175N35O29S1D18	18	0	0	2500.442298	626.1172939999999	631.0449356498992		-1	[3.7-4]	RORg RORE Complex HDX	20201206 RORgLBD RORg2	RORgLBD	RORg2	RORg2	3600s	3	20201206_HisSUMO-RORg2_3600_3.raw	3.684	3.884	286	308	625.992	634.403	628.3711	1	1	0.041741152933333324	NA	78.23454496106105	FALSE	NA	NA	NA	NA	NA	NA
AKLPPKGKLRSLCSQHVERLQI	4	443	464	[3.85-null]	0		C110H175N35O29S1D18	18	0	0	2500.442298	626.1172939999999	631.0449356498992		-1	[3.7-4]	RORg RORE Complex HDX	20201206 RORgLBD RORg2	RORgLBD	RORg2	RORg2	3600s	1	20201206_HisSUMO-RORg2_3600_1.raw	3.727	3.927	290	312	625.992	634.403	628.3436	1	1	0.041741152933333324	3.489421746	77.08624757291902	FALSE	NA	NA	NA	NA	NA	NA
AKLPPKGKLRSLCSQHVERLQI	4	443	464	[3.85-null]	0		C110H175N35O29S1D18	18	0	0	2500.442298	626.1172939999999	631.0449356498992		-1	[3.7-4]	RORg RORE Complex HDX	20201206 RORgLBD RORg2	RORgLBD	RORg2	RORg2	999999s	2	20201204_RORg2_DMAX_REP5.raw	3.684	3.884	284	306	625.992	634.403	628.9144	1	1	0.041741152933333324	NA	100.92072572395084	FALSE	NA	NA	NA	NA	NA	NA
AKLPPKGKLRSLCSQHVERLQI	4	443	464	[3.85-null]	0		C110H175N35O29S1D18	18	0	0	2500.442298	626.1172939999999	631.0449356498992		-1	[3.7-4]	RORg RORE Complex HDX	20201206 RORgLBD RORg2	RORgLBD	RORg2	RORg2	999999s	1	20201204_RORg2_DMAX_REP4.raw	3.69	3.89	285	307	625.992	634.403	628.921	1	1	0.041741152933333324	NA	101.19631709710777	FALSE	NA	NA	NA	NA	NA	NA
AKLPPKGKLRSLCSQHVERLQI	4	443	464	[3.85-null]	0		C110H175N35O29S1D18	18	0	0	2500.442298	626.1172939999999	631.0449356498992		-1	[3.7-4]	RORg RORE Complex HDX	20201206 RORgLBD RORg2	RORgLBD	RORg2	RORg2	999999s	3	20201204_RORg2_DMAX_REP6.raw	3.684	3.884	284	306	625.992	634.403	628.823	1	1	0.041741152933333324	NA	97.10420276844108	FALSE	NA	NA	NA	NA	NA	NA
AKLPPKGKLRSLCSQHVERLQIFQHLHPIVVQ	4	443	474	[4.5-null]	0		C168H252N51O41S1D27	27	0	0	3699.103358	925.782558	933.1662605656904		-1	[4.2-5.7]	RORg RORE Complex HDX	20201206 RORgLBD RORg2	RORgLBD	RORg2	RORgLBD	0s	1	20201206_HisSUMO-RORgLBD_t0_1.raw	4.25	4.5	345	372	925.658	927.662	927.399	1	1	0.061718837	NA	21.615647900772558	FALSE	NA	NA	NA	NA	NA	NA
AKLPPKGKLRSLCSQHVERLQIFQHLHPIVVQ	4	443	474	[4.5-null]	0		C168H252N51O41S1D27	27	0	0	3699.103358	925.782558	933.1662605656904		-1	[4.2-5.7]	RORg RORE Complex HDX	20201206 RORgLBD RORg2	RORgLBD	RORg2	RORgLBD	0s	2	20201206_HisSUMO-RORgLBD_t0_3.raw	4.25	4.5	344	372	925.658	927.662	926.3885	1	1	0.061718837	1.4254493605044152	-10.91082714	FALSE	NA	NA	NA	NA	NA	NA
AKLPPKGKLRSLCSQHVERLQIFQHLHPIVVQ	4	443	474	[4.5-null]	0		C168H252N51O41S1D27	27	0	0	3699.103358	925.782558	933.1662605656904		-1	[4.2-5.7]	RORg RORE Complex HDX	20201206 RORgLBD RORg2	RORgLBD	RORg2	RORgLBD	10s	3	20201206_HisSUMO-RORgLBD_10_3.raw	4.2	4.6	340	384	925.658	932.443	928.1144	1	1	0.061718837	16.62858420887653	44.643297818693846	FALSE	NA	NA	NA	NA	NA	NA
AKLPPKGKLRSLCSQHVERLQIFQHLHPIVVQ	4	443	474	[4.5-null]	0		C168H252N51O41S1D27	27	0	0	3699.103358	925.782558	933.1662605656904		-1	[4.2-5.7]	RORg RORE Complex HDX	20201206 RORgLBD RORg2	RORgLBD	RORg2	RORgLBD	10s	1	20201206_HisSUMO-RORgLBD_10_1.raw	4.2	4.6	341	385	925.658	932.443	928.1841	1	1	0.061718837	14.117248388414273	46.88683597815242	FALSE	NA	NA	NA	NA	NA	NA
AKLPPKGKLRSLCSQHVERLQIFQHLHPIVVQ	4	443	474	[4.5-null]	0		C168H252N51O41S1D27	27	0	0	3699.103358	925.782558	933.1662605656904		-1	[4.2-5.7]	RORg RORE Complex HDX	20201206 RORgLBD RORg2	RORgLBD	RORg2	RORgLBD	10s	2	20201206_HisSUMO-RORgLBD_10_2.raw	4.2	4.6	342	386	925.658	932.443	928.1595	1	1	0.061718837	NA	46.09499898069645	FALSE	NA	NA	NA	NA	NA	NA
AKLPPKGKLRSLCSQHVERLQIFQHLHPIVVQ	4	443	474	[4.5-null]	0		C168H252N51O41S1D27	27	0	0	3699.103358	925.782558	933.1662605656904		-1	[4.2-5.7]	RORg RORE Complex HDX	20201206 RORgLBD RORg2	RORgLBD	RORg2	RORgLBD	30s	1	20201206_HisSUMO-RORgLBD_30_1.raw	4.2	4.6	340	383	925.658	932.443	928.8083	1	1	0.061718837	NA	66.97889507623401	FALSE	NA	NA	NA	NA	NA	NA
AKLPPKGKLRSLCSQHVERLQIFQHLHPIVVQ	4	443	474	[4.5-null]	0		C168H252N51O41S1D27	27	0	0	3699.103358	925.782558	933.1662605656904		-1	[4.2-5.7]	RORg RORE Complex HDX	20201206 RORgLBD RORg2	RORgLBD	RORg2	RORgLBD	30s	2	20201206_HisSUMO-RORgLBD_30_2.raw	4.2	4.6	344	388	925.658	932.443	928.8441	1	1	0.061718837	NA	68.13124322700477	FALSE	NA	NA	NA	NA	NA	NA
AKLPPKGKLRSLCSQHVERLQIFQHLHPIVVQ	4	443	474	[4.5-null]	0		C168H252N51O41S1D27	27	0	0	3699.103358	925.782558	933.1662605656904		-1	[4.2-5.7]	RORg RORE Complex HDX	20201206 RORgLBD RORg2	RORgLBD	RORg2	RORgLBD	30s	3	20201206_HisSUMO-RORgLBD_30_3.raw	4.2	4.6	341	385	925.658	932.443	928.8681	1	1	0.061718837	NA	68.90376712696298	FALSE	NA	NA	NA	NA	NA	NA
AKLPPKGKLRSLCSQHVERLQIFQHLHPIVVQ	4	443	474	[4.5-null]	0		C168H252N51O41S1D27	27	0	0	3699.103358	925.782558	933.1662605656904		-1	[4.2-5.7]	RORg RORE Complex HDX	20201206 RORgLBD RORg2	RORgLBD	RORg2	RORgLBD	60s	1	20201206_HisSUMO-RORgLBD_60_1.raw	4.2	4.6	341	385	925.658	932.443	929.0325	1	1	0.061718837	NA	74.19555584167647	FALSE	NA	NA	NA	NA	NA	NA
AKLPPKGKLRSLCSQHVERLQIFQHLHPIVVQ	4	443	474	[4.5-null]	0		C168H252N51O41S1D27	27	0	0	3699.103358	925.782558	933.1662605656904		-1	[4.2-5.7]	RORg RORE Complex HDX	20201206 RORgLBD RORg2	RORgLBD	RORg2	RORgLBD	60s	2	20201206_HisSUMO-RORgLBD_60_2.raw	4.2	4.6	341	385	925.658	932.443	929.3042	1	1	0.061718837	16.521622263245924	82.94117015911992	FALSE	NA	NA	NA	NA	NA	NA
AKLPPKGKLRSLCSQHVERLQIFQHLHPIVVQ	4	443	474	[4.5-null]	0		C168H252N51O41S1D27	27	0	0	3699.103358	925.782558	933.1662605656904		-1	[4.2-5.7]	RORg RORE Complex HDX	20201206 RORgLBD RORg2	RORgLBD	RORg2	RORgLBD	60s	3	20201206_HisSUMO-RORgLBD_60_3.raw	4.2	4.6	342	386	925.658	932.443	929.0431	1	1	0.061718837	NA	74.53675389748985	FALSE	NA	NA	NA	NA	NA	NA
AKLPPKGKLRSLCSQHVERLQIFQHLHPIVVQ	4	443	474	[4.5-null]	0		C168H252N51O41S1D27	27	0	0	3699.103358	925.782558	933.1662605656904		-1	[4.2-5.7]	RORg RORE Complex HDX	20201206 RORgLBD RORg2	RORgLBD	RORg2	RORgLBD	300s	1	20201206_HisSUMO-RORgLBD_300_1.raw	4.2	4.6	341	385	925.658	932.443	929.2779	1	1	0.061718837	NA	82.09461271874935	FALSE	NA	NA	NA	NA	NA	NA
AKLPPKGKLRSLCSQHVERLQIFQHLHPIVVQ	4	443	474	[4.5-null]	0		C168H252N51O41S1D27	27	0	0	3699.103358	925.782558	933.1662605656904		-1	[4.2-5.7]	RORg RORE Complex HDX	20201206 RORgLBD RORg2	RORgLBD	RORg2	RORgLBD	300s	2	20201206_HisSUMO-RORgLBD_300_2.raw	4.2	4.6	341	385	925.658	932.443	929.6066	1	1	0.061718837	NA	92.67497129859032	FALSE	NA	NA	NA	NA	NA	NA
AKLPPKGKLRSLCSQHVERLQIFQHLHPIVVQ	4	443	474	[4.5-null]	0		C168H252N51O41S1D27	27	0	0	3699.103358	925.782558	933.1662605656904		-1	[4.2-5.7]	RORg RORE Complex HDX	20201206 RORgLBD RORg2	RORgLBD	RORg2	RORgLBD	300s	3	20201206_HisSUMO-RORgLBD_300_3.raw	4.2	4.6	341	385	925.658	932.443	929.3981	1	1	0.061718837	NA	85.96366991770506	FALSE	NA	NA	NA	NA	NA	NA
AKLPPKGKLRSLCSQHVERLQIFQHLHPIVVQ	4	443	474	[4.5-null]	0		C168H252N51O41S1D27	27	0	0	3699.103358	925.782558	933.1662605656904		-1	[4.2-5.7]	RORg RORE Complex HDX	20201206 RORgLBD RORg2	RORgLBD	RORg2	RORgLBD	900s	2	20201206_HisSUMO-RORgLBD_900_2.raw	4.2	4.6	340	384	925.658	932.443	929.3634	1	1	0.061718837	NA	84.84672911234748	FALSE	NA	NA	NA	NA	NA	NA
AKLPPKGKLRSLCSQHVERLQIFQHLHPIVVQ	4	443	474	[4.5-null]	0		C168H252N51O41S1D27	27	0	0	3699.103358	925.782558	933.1662605656904		-1	[4.2-5.7]	RORg RORE Complex HDX	20201206 RORgLBD RORg2	RORgLBD	RORg2	RORgLBD	900s	1	20201206_HisSUMO-RORgLBD_900_1.raw	4.5	5	373	428	925.658	932.443	928.2615	1	1	0.061718837	NA	49.37822555551789	TRUE	NA	NA	NA	NA	NA	NA
AKLPPKGKLRSLCSQHVERLQIFQHLHPIVVQ	4	443	474	[4.5-null]	0		C168H252N51O41S1D27	27	0	0	3699.103358	925.782558	933.1662605656904		-1	[4.2-5.7]	RORg RORE Complex HDX	20201206 RORgLBD RORg2	RORgLBD	RORg2	RORgLBD	900s	3	20201206_HisSUMO-RORgLBD_900_3.raw	4.2	4.6	339	383	925.658	932.443	929.2306	1	1	0.061718837	NA	80.57209686591307	FALSE	NA	NA	NA	NA	NA	NA
AKLPPKGKLRSLCSQHVERLQIFQHLHPIVVQ	4	443	474	[4.5-null]	0		C168H252N51O41S1D27	27	0	0	3699.103358	925.782558	933.1662605656904		-1	[4.2-5.7]	RORg RORE Complex HDX	20201206 RORgLBD RORg2	RORgLBD	RORg2	RORgLBD	3600s	2	20201206_HisSUMO-RORgLBD_3600_2.raw	4.2	4.6	341	384	925.658	932.443	929.3856	1	1	0.061718837	NA	85.56131371980871	FALSE	NA	NA	NA	NA	NA	NA
AKLPPKGKLRSLCSQHVERLQIFQHLHPIVVQ	4	443	474	[4.5-null]	0		C168H252N51O41S1D27	27	0	0	3699.103358	925.782558	933.1662605656904		-1	[4.2-5.7]	RORg RORE Complex HDX	20201206 RORgLBD RORg2	RORgLBD	RORg2	RORgLBD	3600s	1	20201206_HisSUMO-RORgLBD_3600_1.raw	4.2	4.6	340	383	925.658	932.443	929.2844	1	1	0.061718837	10.693378875871588	82.30383794	FALSE	NA	NA	NA	NA	NA	NA
AKLPPKGKLRSLCSQHVERLQIFQHLHPIVVQ	4	443	474	[4.5-null]	0		C168H252N51O41S1D27	27	0	0	3699.103358	925.782558	933.1662605656904		-1	[4.2-5.7]	RORg RORE Complex HDX	20201206 RORgLBD RORg2	RORgLBD	RORg2	RORgLBD	3600s	3	20201206_HisSUMO-RORgLBD_3600_3.raw	4.2	4.6	341	385	925.658	932.443	929.3905	1	1	0.061718837	8.474086206662758	85.71903734938417	FALSE	NA	NA	NA	NA	NA	NA
AKLPPKGKLRSLCSQHVERLQIFQHLHPIVVQ	4	443	474	[4.5-null]	0		C168H252N51O41S1D27	27	0	0	3699.103358	925.782558	933.1662605656904		-1	[4.2-5.7]	RORg RORE Complex HDX	20201206 RORgLBD RORg2	RORgLBD	RORg2	RORgLBD	999999s	3	20201204_RORg2_DMAX_REP3.raw	4.2	4.6	340	383	925.658	932.443	929.832	1	1	0.061718837	NA	99.93025825903199	FALSE	NA	NA	NA	NA	NA	NA
AKLPPKGKLRSLCSQHVERLQIFQHLHPIVVQ	4	443	474	[4.5-null]	0		C168H252N51O41S1D27	27	0	0	3699.103358	925.782558	933.1662605656904		-1	[4.2-5.7]	RORg RORE Complex HDX	20201206 RORgLBD RORg2	RORgLBD	RORg2	RORgLBD	999999s	2	20201204_RORg2_DMAX_REP2.raw	4.2	4.6	338	381	925.658	932.443	929.8852	1	1	0.061718837	NA	101.64268623727455	FALSE	NA	NA	NA	NA	NA	NA
AKLPPKGKLRSLCSQHVERLQIFQHLHPIVVQ	4	443	474	[4.5-null]	0		C168H252N51O41S1D27	27	0	0	3699.103358	925.782558	933.1662605656904		-1	[4.2-5.7]	RORg RORE Complex HDX	20201206 RORgLBD RORg2	RORgLBD	RORg2	RORgLBD	999999s	1	20201204_RORg2_DMAX_REP1.raw	4.2	4.6	338	381	925.658	932.443	929.6722	1	1	0.061718837	2.1737935861354667	94.78653662514323	FALSE	NA	NA	NA	NA	NA	NA
AKLPPKGKLRSLCSQHVERLQIFQHLHPIVVQ	4	443	474	[4.5-null]	0		C168H252N51O41S1D27	27	0	0	3699.103358	925.782558	933.1662605656904		-1	[4.2-5.7]	RORg RORE Complex HDX	20201206 RORgLBD RORg2	RORgLBD	RORg2	RORg2	0s	1	20201206_HisSUMO-RORg2_t0_2.raw	4.25	4.5	345	372	925.658	927.662	926.3949	1	1	0.061718837	1.766921319095093	-10.70482076	FALSE	NA	NA	NA	NA	NA	NA
AKLPPKGKLRSLCSQHVERLQIFQHLHPIVVQ	4	443	474	[4.5-null]	0		C168H252N51O41S1D27	27	0	0	3699.103358	925.782558	933.1662605656904		-1	[4.2-5.7]	RORg RORE Complex HDX	20201206 RORgLBD RORg2	RORgLBD	RORg2	RORg2	10s	3	20201206_HisSUMO-RORg2_10_3.raw	4.2	4.6	340	383	925.658	932.443	927.8698	1	1	0.061718837	6.304562526042932	36.769991738287096	FALSE	NA	NA	NA	NA	NA	NA
AKLPPKGKLRSLCSQHVERLQIFQHLHPIVVQ	4	443	474	[4.5-null]	0		C168H252N51O41S1D27	27	0	0	3699.103358	925.782558	933.1662605656904		-1	[4.2-5.7]	RORg RORE Complex HDX	20201206 RORgLBD RORg2	RORgLBD	RORg2	RORg2	10s	1	20201206_HisSUMO-RORg2_10_1.raw	4.2	4.6	341	385	925.658	932.443	928.0207	1	1	0.061718837	NA	41.62723575927341	FALSE	NA	NA	NA	NA	NA	NA
AKLPPKGKLRSLCSQHVERLQIFQHLHPIVVQ	4	443	474	[4.5-null]	0		C168H252N51O41S1D27	27	0	0	3699.103358	925.782558	933.1662605656904		-1	[4.2-5.7]	RORg RORE Complex HDX	20201206 RORgLBD RORg2	RORgLBD	RORg2	RORg2	10s	2	20201206_HisSUMO-RORg2_10_2.raw	4.2	4.6	338	381	925.658	932.443	927.8444	1	1	0.061718837	7.464034784533795	35.95240394416134	FALSE	NA	NA	NA	NA	NA	NA
AKLPPKGKLRSLCSQHVERLQIFQHLHPIVVQ	4	443	474	[4.5-null]	0		C168H252N51O41S1D27	27	0	0	3699.103358	925.782558	933.1662605656904		-1	[4.2-5.7]	RORg RORE Complex HDX	20201206 RORgLBD RORg2	RORgLBD	RORg2	RORg2	30s	1	20201206_HisSUMO-RORg2_30_1.raw	4.2	4.6	339	383	925.658	932.443	928.515	1	1	0.061718837	6.366817451383338	57.53800924882707	FALSE	NA	NA	NA	NA	NA	NA
AKLPPKGKLRSLCSQHVERLQIFQHLHPIVVQ	4	443	474	[4.5-null]	0		C168H252N51O41S1D27	27	0	0	3699.103358	925.782558	933.1662605656904		-1	[4.2-5.7]	RORg RORE Complex HDX	20201206 RORgLBD RORg2	RORgLBD	RORg2	RORg2	30s	2	20201206_HisSUMO-RORg2_30_2.raw	4.2	4.6	343	386	925.658	932.443	928.6208	1	1	0.061718837	4.310412473630033	60.94355210781079	FALSE	NA	NA	NA	NA	NA	NA
AKLPPKGKLRSLCSQHVERLQIFQHLHPIVVQ	4	443	474	[4.5-null]	0		C168H252N51O41S1D27	27	0	0	3699.103358	925.782558	933.1662605656904		-1	[4.2-5.7]	RORg RORE Complex HDX	20201206 RORgLBD RORg2	RORgLBD	RORg2	RORg2	30s	3	20201206_HisSUMO-RORg2_30_3.raw	4.2	4.6	341	384	925.658	932.443	928.5947	1	1	0.061718837	11.273020378423574	60.10343236660492	FALSE	NA	NA	NA	NA	NA	NA
AKLPPKGKLRSLCSQHVERLQIFQHLHPIVVQ	4	443	474	[4.5-null]	0		C168H252N51O41S1D27	27	0	0	3699.103358	925.782558	933.1662605656904		-1	[4.2-5.7]	RORg RORE Complex HDX	20201206 RORgLBD RORg2	RORgLBD	RORg2	RORg2	60s	1	20201206_HisSUMO-RORg2_60_1.raw	4.2	4.6	342	386	925.658	932.443	928.802	1	1	0.061718837	NA	66.77610755249466	FALSE	NA	NA	NA	NA	NA	NA
AKLPPKGKLRSLCSQHVERLQIFQHLHPIVVQ	4	443	474	[4.5-null]	0		C168H252N51O41S1D27	27	0	0	3699.103358	925.782558	933.1662605656904		-1	[4.2-5.7]	RORg RORE Complex HDX	20201206 RORgLBD RORg2	RORgLBD	RORg2	RORg2	60s	2	20201206_HisSUMO-RORg2_60_2.raw	4.2	4.6	341	384	925.658	932.443	928.6452	1	1	0.061718837	6.198109563212693	61.728951406102055	FALSE	NA	NA	NA	NA	NA	NA
AKLPPKGKLRSLCSQHVERLQIFQHLHPIVVQ	4	443	474	[4.5-null]	0		C168H252N51O41S1D27	27	0	0	3699.103358	925.782558	933.1662605656904		-1	[4.2-5.7]	RORg RORE Complex HDX	20201206 RORgLBD RORg2	RORgLBD	RORg2	RORg2	60s	3	20201206_HisSUMO-RORg2_60_3.raw	4.2	4.6	340	383	925.658	932.443	928.9157	1	1	0.061718837	3.7121966112740985	70.43593952854631	FALSE	NA	NA	NA	NA	NA	NA
AKLPPKGKLRSLCSQHVERLQIFQHLHPIVVQ	4	443	474	[4.5-null]	0		C168H252N51O41S1D27	27	0	0	3699.103358	925.782558	933.1662605656904		-1	[4.2-5.7]	RORg RORE Complex HDX	20201206 RORgLBD RORg2	RORgLBD	RORg2	RORg2	300s	1	20201206_HisSUMO-RORg2_300_1.raw	4.2	4.6	340	383	925.658	932.443	928.7095	1	1	0.061718837	NA	63.79867168807342	FALSE	NA	NA	NA	NA	NA	NA
AKLPPKGKLRSLCSQHVERLQIFQHLHPIVVQ	4	443	474	[4.5-null]	0		C168H252N51O41S1D27	27	0	0	3699.103358	925.782558	933.1662605656904		-1	[4.2-5.7]	RORg RORE Complex HDX	20201206 RORgLBD RORg2	RORgLBD	RORg2	RORg2	300s	2	20201206_HisSUMO-RORg2_300_2.raw	4.2	4.6	340	384	925.658	932.443	928.9096	1	1	0.061718837	NA	70.23958970397167	FALSE	NA	NA	NA	NA	NA	NA
AKLPPKGKLRSLCSQHVERLQIFQHLHPIVVQ	4	443	474	[4.5-null]	0		C168H252N51O41S1D27	27	0	0	3699.103358	925.782558	933.1662605656904		-1	[4.2-5.7]	RORg RORE Complex HDX	20201206 RORgLBD RORg2	RORgLBD	RORg2	RORg2	300s	3	20201206_HisSUMO-RORg2_300_3.raw	4.2	4.6	341	384	925.658	932.443	929.2784	1	1	0.061718837	10.767736234555604	82.11070696666476	FALSE	NA	NA	NA	NA	NA	NA
AKLPPKGKLRSLCSQHVERLQIFQHLHPIVVQ	4	443	474	[4.5-null]	0		C168H252N51O41S1D27	27	0	0	3699.103358	925.782558	933.1662605656904		-1	[4.2-5.7]	RORg RORE Complex HDX	20201206 RORgLBD RORg2	RORgLBD	RORg2	RORg2	900s	2	20201206_HisSUMO-RORg2_900_2.raw	4.2	4.6	340	383	925.658	932.443	929.1295	1	1	0.061718837	NA	77.31783993734011	FALSE	NA	NA	NA	NA	NA	NA
AKLPPKGKLRSLCSQHVERLQIFQHLHPIVVQ	4	443	474	[4.5-null]	0		C168H252N51O41S1D27	27	0	0	3699.103358	925.782558	933.1662605656904		-1	[4.2-5.7]	RORg RORE Complex HDX	20201206 RORgLBD RORg2	RORgLBD	RORg2	RORg2	900s	1	20201206_HisSUMO-RORg2_900_1.raw	4.2	4.6	340	383	925.658	932.443	929.2026	1	1	0.061718837	NA	79.67081898262789	FALSE	NA	NA	NA	NA	NA	NA
AKLPPKGKLRSLCSQHVERLQIFQHLHPIVVQ	4	443	474	[4.5-null]	0		C168H252N51O41S1D27	27	0	0	3699.103358	925.782558	933.1662605656904		-1	[4.2-5.7]	RORg RORE Complex HDX	20201206 RORgLBD RORg2	RORgLBD	RORg2	RORg2	900s	3	20201206_HisSUMO-RORg2_900_3.raw	4.2	4.6	339	382	925.658	932.443	929.2624	1	1	0.061718837	1.8818027304156308	81.59569103335686	FALSE	NA	NA	NA	NA	NA	NA
AKLPPKGKLRSLCSQHVERLQIFQHLHPIVVQ	4	443	474	[4.5-null]	0		C168H252N51O41S1D27	27	0	0	3699.103358	925.782558	933.1662605656904		-1	[4.2-5.7]	RORg RORE Complex HDX	20201206 RORgLBD RORg2	RORgLBD	RORg2	RORg2	3600s	2	20201206_HisSUMO-RORg2_3600_2.raw	4.2	4.6	340	384	925.658	932.443	929.2934	1	1	0.061718837	2.1769771268560336	82.59353440413818	FALSE	NA	NA	NA	NA	NA	NA
AKLPPKGKLRSLCSQHVERLQIFQHLHPIVVQ	4	443	474	[4.5-null]	0		C168H252N51O41S1D27	27	0	0	3699.103358	925.782558	933.1662605656904		-1	[4.2-5.7]	RORg RORE Complex HDX	20201206 RORgLBD RORg2	RORgLBD	RORg2	RORg2	3600s	1	20201206_HisSUMO-RORg2_3600_1.raw	4.2	4.6	341	385	925.658	932.443	928.9673	1	1	0.061718837	NA	72.09686591345663	FALSE	NA	NA	NA	NA	NA	NA
AKLPPKGKLRSLCSQHVERLQIFQHLHPIVVQ	4	443	474	[4.5-null]	0		C168H252N51O41S1D27	27	0	0	3699.103358	925.782558	933.1662605656904		-1	[4.2-5.7]	RORg RORE Complex HDX	20201206 RORgLBD RORg2	RORgLBD	RORg2	RORg2	3600s	3	20201206_HisSUMO-RORg2_3600_3.raw	4.2	4.6	342	385	925.658	932.443	929.0501	1	1	0.061718837	10.590911306250982	74.76207336831297	FALSE	NA	NA	NA	NA	NA	NA
AKLPPKGKLRSLCSQHVERLQIFQHLHPIVVQ	4	443	474	[4.5-null]	0		C168H252N51O41S1D27	27	0	0	3699.103358	925.782558	933.1662605656904		-1	[4.2-5.7]	RORg RORE Complex HDX	20201206 RORgLBD RORg2	RORgLBD	RORg2	RORg2	999999s	3	20201204_RORg2_DMAX_REP6.raw	4.2	4.6	339	383	925.658	932.443	929.8022	1	1	0.061718837	1.9296669582734325	98.97104108324984	FALSE	NA	NA	NA	NA	NA	NA
AKLPPKGKLRSLCSQHVERLQIFQHLHPIVVQ	4	443	474	[4.5-null]	0		C168H252N51O41S1D27	27	0	0	3699.103358	925.782558	933.1662605656904		-1	[4.2-5.7]	RORg RORE Complex HDX	20201206 RORgLBD RORg2	RORgLBD	RORg2	RORg2	999999s	2	20201204_RORg2_DMAX_REP5.raw	4.2	4.6	339	380	925.658	932.443	929.9028	1	1	0.061718837	NA	102.2092037639074	FALSE	NA	NA	NA	NA	NA	NA
AKLPPKGKLRSLCSQHVERLQIFQHLHPIVVQ	4	443	474	[4.5-null]	0		C168H252N51O41S1D27	27	0	0	3699.103358	925.782558	933.1662605656904		-1	[4.2-5.7]	RORg RORE Complex HDX	20201206 RORgLBD RORg2	RORgLBD	RORg2	RORg2	999999s	1	20201204_RORg2_DMAX_REP4.raw	4.2	4.6	340	383	925.658	932.443	929.9106	1	1	0.061718837	NA	102.46027403139665	FALSE	NA	NA	NA	NA	NA	NA
AKRLSGF	2	314	320	[3.65-null]	0		C35H54N11O9D5	5	0	0	777.4496862999999	389.731563	392.48584730731733		-1	[2.5-3.4]	RORg RORE Complex HDX	20201206 RORgLBD RORg2	RORgLBD	RORg2	RORgLBD	0s	1	20201206_HisSUMO-RORgLBD_t0_1.raw	2.467	2.667	153	175	389.482	390.984	389.9569	1	1	0.025982104199999998	0.7361884823889436	-0.037871615	FALSE	NA	NA	NA	NA	NA	NA
AKRLSGF	2	314	320	[3.65-null]	0		C35H54N11O9D5	5	0	0	777.4496862999999	389.731563	392.48584730731733		-1	[2.5-3.4]	RORg RORE Complex HDX	20201206 RORgLBD RORg2	RORgLBD	RORg2	RORgLBD	0s	2	20201206_HisSUMO-RORgLBD_t0_3.raw	2.441	2.641	150	172	389.482	390.984	389.9575	1	1	0.025982104199999998	0.9676535098893363	0.037871615	FALSE	NA	NA	NA	NA	NA	NA
AKRLSGF	2	314	320	[3.65-null]	0		C35H54N11O9D5	5	0	0	777.4496862999999	389.731563	392.48584730731733		-1	[2.5-3.4]	RORg RORE Complex HDX	20201206 RORgLBD RORg2	RORgLBD	RORg2	RORgLBD	10s	3	20201206_HisSUMO-RORgLBD_10_3.raw	2.425	2.625	150	172	389.482	393.498	390.4593	1	1	0.025982104199999998	3.017765028370078	63.384460013884905	FALSE	NA	NA	NA	NA	NA	NA
AKRLSGF	2	314	320	[3.65-null]	0		C35H54N11O9D5	5	0	0	777.4496862999999	389.731563	392.48584730731733		-1	[2.5-3.4]	RORg RORE Complex HDX	20201206 RORgLBD RORg2	RORgLBD	RORg2	RORgLBD	10s	2	20201206_HisSUMO-RORgLBD_10_2.raw	2.438	2.638	152	174	389.482	393.498	390.4682	1	1	0.025982104199999998	3.5308626961778566	64.50798459888014	FALSE	NA	NA	NA	NA	NA	NA
AKRLSGF	2	314	320	[3.65-null]	0		C35H54N11O9D5	5	0	0	777.4496862999999	389.731563	392.48584730731733		-1	[2.5-3.4]	RORg RORE Complex HDX	20201206 RORgLBD RORg2	RORgLBD	RORg2	RORgLBD	10s	1	20201206_HisSUMO-RORgLBD_10_1.raw	2.456	2.656	153	175	389.482	393.498	390.4431	1	1	0.025982104199999998	2.653085677904611	61.339392791771736	FALSE	NA	NA	NA	NA	NA	NA
AKRLSGF	2	314	320	[3.65-null]	0		C35H54N11O9D5	5	0	0	777.4496862999999	389.731563	392.48584730731733		-1	[2.5-3.4]	RORg RORE Complex HDX	20201206 RORgLBD RORg2	RORgLBD	RORg2	RORgLBD	30s	1	20201206_HisSUMO-RORgLBD_30_1.raw	2.458	2.658	152	174	389.482	393.498	390.4953	1	1	0.025982104199999998	3.242548995992716	67.92905384081185	FALSE	NA	NA	NA	NA	NA	NA
AKRLSGF	2	314	320	[3.65-null]	0		C35H54N11O9D5	5	0	0	777.4496862999999	389.731563	392.48584730731733		-1	[2.5-3.4]	RORg RORE Complex HDX	20201206 RORgLBD RORg2	RORgLBD	RORg2	RORgLBD	30s	2	20201206_HisSUMO-RORgLBD_30_2.raw	2.378	2.578	147	169	389.482	393.498	390.5384	1	1	0.025982104199999998	4.4083068607846805	73.36994256	FALSE	NA	NA	NA	NA	NA	NA
AKRLSGF	2	314	320	[3.65-null]	0		C35H54N11O9D5	5	0	0	777.4496862999999	389.731563	392.48584730731733		-1	[2.5-3.4]	RORg RORE Complex HDX	20201206 RORgLBD RORg2	RORgLBD	RORg2	RORgLBD	30s	3	20201206_HisSUMO-RORgLBD_30_3.raw	2.439	2.639	152	174	389.482	393.498	390.5262	1	1	0.025982104199999998	4.310001984224086	71.82983020892789	FALSE	NA	NA	NA	NA	NA	NA
AKRLSGF	2	314	320	[3.65-null]	0		C35H54N11O9D5	5	0	0	777.4496862999999	389.731563	392.48584730731733		-1	[2.5-3.4]	RORg RORE Complex HDX	20201206 RORgLBD RORg2	RORgLBD	RORg2	RORgLBD	60s	3	20201206_HisSUMO-RORgLBD_60_3.raw	2.391	2.591	148	170	389.482	393.498	390.5211	1	1	0.025982104199999998	4.140656955953563	71.18601275010984	FALSE	NA	NA	NA	NA	NA	NA
AKRLSGF	2	314	320	[3.65-null]	0		C35H54N11O9D5	5	0	0	777.4496862999999	389.731563	392.48584730731733		-1	[2.5-3.4]	RORg RORE Complex HDX	20201206 RORgLBD RORg2	RORgLBD	RORg2	RORgLBD	60s	1	20201206_HisSUMO-RORgLBD_60_1.raw	2.42	2.62	149	170	389.482	393.498	390.4733	1	1	0.025982104199999998	3.3284429948678906	65.15180205769103	FALSE	NA	NA	NA	NA	NA	NA
AKRLSGF	2	314	320	[3.65-null]	0		C35H54N11O9D5	5	0	0	777.4496862999999	389.731563	392.48584730731733		-1	[2.5-3.4]	RORg RORE Complex HDX	20201206 RORgLBD RORg2	RORgLBD	RORg2	RORgLBD	60s	2	20201206_HisSUMO-RORgLBD_60_2.raw	2.463	2.663	155	177	389.482	393.498	390.5403	1	1	0.025982104199999998	4.619340288194122	73.60979612	FALSE	NA	NA	NA	NA	NA	NA
AKRLSGF	2	314	320	[3.65-null]	0		C35H54N11O9D5	5	0	0	777.4496862999999	389.731563	392.48584730731733		-1	[2.5-3.4]	RORg RORE Complex HDX	20201206 RORgLBD RORg2	RORgLBD	RORg2	RORgLBD	300s	2	20201206_HisSUMO-RORgLBD_300_2.raw	2.442	2.642	153	175	389.482	393.498	390.5519	1	1	0.025982104199999998	2.7244687909080776	75.07416524648042	FALSE	NA	NA	NA	NA	NA	NA
AKRLSGF	2	314	320	[3.65-null]	0		C35H54N11O9D5	5	0	0	777.4496862999999	389.731563	392.48584730731733		-1	[2.5-3.4]	RORg RORE Complex HDX	20201206 RORgLBD RORg2	RORgLBD	RORg2	RORgLBD	300s	3	20201206_HisSUMO-RORgLBD_300_3.raw	2.427	2.627	150	172	389.482	393.498	390.4988	1	1	0.025982104199999998	3.7782117869496177	68.37088935176696	FALSE	NA	NA	NA	NA	NA	NA
AKRLSGF	2	314	320	[3.65-null]	0		C35H54N11O9D5	5	0	0	777.4496862999999	389.731563	392.48584730731733		-1	[2.5-3.4]	RORg RORE Complex HDX	20201206 RORgLBD RORg2	RORgLBD	RORg2	RORgLBD	300s	1	20201206_HisSUMO-RORgLBD_300_1.raw	2.453	2.653	152	174	389.482	393.498	390.4601	1	1	0.025982104199999998	3.223731727	63.485450987819966	FALSE	NA	NA	NA	NA	NA	NA
AKRLSGF	2	314	320	[3.65-null]	0		C35H54N11O9D5	5	0	0	777.4496862999999	389.731563	392.48584730731733		-1	[2.5-3.4]	RORg RORE Complex HDX	20201206 RORgLBD RORg2	RORgLBD	RORg2	RORgLBD	900s	3	20201206_HisSUMO-RORgLBD_900_3.raw	3.21	3.41	233	255	389.482	393.498	390.5093	1	1	0.025982104199999998	9.467615713	69.69639588461796	FALSE	NA	NA	NA	NA	NA	NA
AKRLSGF	2	314	320	[3.65-null]	0		C35H54N11O9D5	5	0	0	777.4496862999999	389.731563	392.48584730731733		-1	[2.5-3.4]	RORg RORE Complex HDX	20201206 RORgLBD RORg2	RORgLBD	RORg2	RORgLBD	900s	2	20201206_HisSUMO-RORgLBD_900_2.raw	2.439	2.639	152	173	389.482	393.498	390.4646	1	1	0.025982104199999998	3.429448702577708	64.05352521618673	FALSE	NA	NA	NA	NA	NA	NA
AKRLSGF	2	314	320	[3.65-null]	0		C35H54N11O9D5	5	0	0	777.4496862999999	389.731563	392.48584730731733		-1	[2.5-3.4]	RORg RORE Complex HDX	20201206 RORgLBD RORg2	RORgLBD	RORg2	RORgLBD	900s	1	20201206_HisSUMO-RORgLBD_900_1.raw	2.451	2.651	151	173	389.482	393.498	390.378	1	1	0.025982104199999998	3.123025041645386	53.12125228807545	FALSE	NA	NA	NA	NA	NA	NA
AKRLSGF	2	314	320	[3.65-null]	0		C35H54N11O9D5	5	0	0	777.4496862999999	389.731563	392.48584730731733		-1	[2.5-3.4]	RORg RORE Complex HDX	20201206 RORgLBD RORg2	RORgLBD	RORg2	RORgLBD	3600s	1	20201206_HisSUMO-RORgLBD_3600_1.raw	2.432	2.632	149	171	389.482	393.498	390.4508	1	1	0.025982104199999998	2.785273891848146	62.31143091586438	FALSE	NA	NA	NA	NA	NA	NA
AKRLSGF	2	314	320	[3.65-null]	0		C35H54N11O9D5	5	0	0	777.4496862999999	389.731563	392.48584730731733		-1	[2.5-3.4]	RORg RORE Complex HDX	20201206 RORgLBD RORg2	RORgLBD	RORg2	RORgLBD	3600s	2	20201206_HisSUMO-RORgLBD_3600_2.raw	2.509	2.709	159	181	389.482	393.498	390.465	1	1	0.025982104199999998	3.6310399195510614	64.10402070314709	FALSE	NA	NA	NA	NA	NA	NA
AKRLSGF	2	314	320	[3.65-null]	0		C35H54N11O9D5	5	0	0	777.4496862999999	389.731563	392.48584730731733		-1	[2.5-3.4]	RORg RORE Complex HDX	20201206 RORgLBD RORg2	RORgLBD	RORg2	RORgLBD	3600s	3	20201206_HisSUMO-RORgLBD_3600_3.raw	2.397	2.597	147	169	389.482	393.498	390.4853	1	1	0.025982104199999998	3.5249657559449505	66.66666666666667	FALSE	NA	NA	NA	NA	NA	NA
AKRLSGF	2	314	320	[3.65-null]	0		C35H54N11O9D5	5	0	0	777.4496862999999	389.731563	392.48584730731733		-1	[2.5-3.4]	RORg RORE Complex HDX	20201206 RORgLBD RORg2	RORgLBD	RORg2	RORgLBD	999999s	3	20201204_RORg2_DMAX_REP3.raw	2.476	2.676	155	177	389.482	393.498	390.7531	1	1	0.010000000000000002	10.852832346103122	100.47339519030803	FALSE	NA	NA	NA	NA	NA	NA
AKRLSGF	2	314	320	[3.65-null]	0		C35H54N11O9D5	5	0	0	777.4496862999999	389.731563	392.48584730731733		-1	[2.5-3.4]	RORg RORE Complex HDX	20201206 RORgLBD RORg2	RORgLBD	RORg2	RORgLBD	999999s	2	20201204_RORg2_DMAX_REP2.raw	2.424	2.624	148	169	389.482	393.498	390.7079	1	1	0.010000000000000002	10.600719991742618	94.76740516	FALSE	NA	NA	NA	NA	NA	NA
AKRLSGF	2	314	320	[3.65-null]	0		C35H54N11O9D5	5	0	0	777.4496862999999	389.731563	392.48584730731733		-1	[2.5-3.4]	RORg RORE Complex HDX	20201206 RORgLBD RORg2	RORgLBD	RORg2	RORgLBD	999999s	1	20201204_RORg2_DMAX_REP1.raw	2.442	2.642	150	172	389.482	393.498	390.5739	1	1	0.010000000000000002	6.018089545360566	77.85141702960124	FALSE	NA	NA	NA	NA	NA	NA
AKRLSGF	2	314	320	[3.65-null]	0		C35H54N11O9D5	5	0	0	777.4496862999999	389.731563	392.48584730731733		-1	[2.5-3.4]	RORg RORE Complex HDX	20201206 RORgLBD RORg2	RORgLBD	RORg2	RORg2	0s	1	20201206_HisSUMO-RORg2_t0_2.raw	2.462	2.662	152	174	389.482	390.984	389.9875	1	1	0.025982104199999998	1.254945337	3.825033137664759	TRUE	NA	NA	NA	NA	NA	NA
AKRLSGF	2	314	320	[3.65-null]	0		C35H54N11O9D5	5	0	0	777.4496862999999	389.731563	392.48584730731733		-1	[2.5-3.4]	RORg RORE Complex HDX	20201206 RORgLBD RORg2	RORgLBD	RORg2	RORg2	10s	3	20201206_HisSUMO-RORg2_10_3.raw	2.495	2.695	157	179	389.482	393.498	390.4052	1	1	0.025982104199999998	1.469238604406834	56.554945401752626	FALSE	NA	NA	NA	NA	NA	NA
AKRLSGF	2	314	320	[3.65-null]	0		C35H54N11O9D5	5	0	0	777.4496862999999	389.731563	392.48584730731733		-1	[2.5-3.4]	RORg RORE Complex HDX	20201206 RORgLBD RORg2	RORgLBD	RORg2	RORg2	10s	2	20201206_HisSUMO-RORg2_10_2.raw	2.443	2.643	149	171	389.482	393.498	390.412	1	1	0.025982104199999998	2.4468525832567236	57.413368680171914	FALSE	NA	NA	NA	NA	NA	NA
AKRLSGF	2	314	320	[3.65-null]	0		C35H54N11O9D5	5	0	0	777.4496862999999	389.731563	392.48584730731733		-1	[2.5-3.4]	RORg RORE Complex HDX	20201206 RORgLBD RORg2	RORgLBD	RORg2	RORg2	10s	1	20201206_HisSUMO-RORg2_10_1.raw	2.431	2.631	150	172	389.482	393.498	390.4012	1	1	0.025982104199999998	2.148130456166388	56.04999053209886	FALSE	NA	NA	NA	NA	NA	NA
AKRLSGF	2	314	320	[3.65-null]	0		C35H54N11O9D5	5	0	0	777.4496862999999	389.731563	392.48584730731733		-1	[2.5-3.4]	RORg RORE Complex HDX	20201206 RORgLBD RORg2	RORgLBD	RORg2	RORg2	30s	1	20201206_HisSUMO-RORg2_30_1.raw	2.452	2.652	150	172	389.482	393.498	390.4261	1	1	0.025982104199999998	1.4290855845722406	59.1933346	FALSE	NA	NA	NA	NA	NA	NA
AKRLSGF	2	314	320	[3.65-null]	0		C35H54N11O9D5	5	0	0	777.4496862999999	389.731563	392.48584730731733		-1	[2.5-3.4]	RORg RORE Complex HDX	20201206 RORgLBD RORg2	RORgLBD	RORg2	RORg2	30s	2	20201206_HisSUMO-RORg2_30_2.raw	2.471	2.671	155	177	389.482	393.498	390.4691	1	1	0.025982104199999998	3.318258854	64.62159944	FALSE	NA	NA	NA	NA	NA	NA
AKRLSGF	2	314	320	[3.65-null]	0		C35H54N11O9D5	5	0	0	777.4496862999999	389.731563	392.48584730731733		-1	[2.5-3.4]	RORg RORE Complex HDX	20201206 RORgLBD RORg2	RORgLBD	RORg2	RORg2	30s	3	20201206_HisSUMO-RORg2_30_3.raw	2.464	2.664	155	177	389.482	393.498	390.4769	1	1	0.025982104199999998	3.153601348613846	65.60626144038443	FALSE	NA	NA	NA	NA	NA	NA
AKRLSGF	2	314	320	[3.65-null]	0		C35H54N11O9D5	5	0	0	777.4496862999999	389.731563	392.48584730731733		-1	[2.5-3.4]	RORg RORE Complex HDX	20201206 RORgLBD RORg2	RORgLBD	RORg2	RORg2	60s	3	20201206_HisSUMO-RORg2_60_3.raw	2.387	2.587	146	168	389.482	393.498	390.517	1	1	0.025982104199999998	4.042524769933155	70.66843401	FALSE	NA	NA	NA	NA	NA	NA
AKRLSGF	2	314	320	[3.65-null]	0		C35H54N11O9D5	5	0	0	777.4496862999999	389.731563	392.48584730731733		-1	[2.5-3.4]	RORg RORE Complex HDX	20201206 RORgLBD RORg2	RORgLBD	RORg2	RORg2	60s	1	20201206_HisSUMO-RORg2_60_1.raw	2.401	2.601	148	170	389.482	393.498	390.4533	1	1	0.025982104199999998	3.190050004425076	62.62702770940067	FALSE	NA	NA	NA	NA	NA	NA
AKRLSGF	2	314	320	[3.65-null]	0		C35H54N11O9D5	5	0	0	777.4496862999999	389.731563	392.48584730731733		-1	[2.5-3.4]	RORg RORE Complex HDX	20201206 RORgLBD RORg2	RORgLBD	RORg2	RORg2	60s	2	20201206_HisSUMO-RORg2_60_2.raw	2.394	2.594	146	168	389.482	393.498	390.4344	1	1	0.025982104199999998	2.066041634156749	60.241115950260266	FALSE	NA	NA	NA	NA	NA	NA
AKRLSGF	2	314	320	[3.65-null]	0		C35H54N11O9D5	5	0	0	777.4496862999999	389.731563	392.48584730731733		-1	[2.5-3.4]	RORg RORE Complex HDX	20201206 RORgLBD RORg2	RORgLBD	RORg2	RORg2	300s	2	20201206_HisSUMO-RORg2_300_2.raw	2.372	2.572	141	163	389.482	393.498	390.4247	1	1	0.025982104199999998	1.748914242278968	59.01660039133715	FALSE	NA	NA	NA	NA	NA	NA
AKRLSGF	2	314	320	[3.65-null]	0		C35H54N11O9D5	5	0	0	777.4496862999999	389.731563	392.48584730731733		-1	[2.5-3.4]	RORg RORE Complex HDX	20201206 RORgLBD RORg2	RORgLBD	RORg2	RORg2	300s	3	20201206_HisSUMO-RORg2_300_3.raw	2.409	2.609	148	170	389.482	393.498	390.4811	1	1	0.025982104199999998	3.485857917503102	66.13646405352914	FALSE	NA	NA	NA	NA	NA	NA
AKRLSGF	2	314	320	[3.65-null]	0		C35H54N11O9D5	5	0	0	777.4496862999999	389.731563	392.48584730731733		-1	[2.5-3.4]	RORg RORE Complex HDX	20201206 RORgLBD RORg2	RORgLBD	RORg2	RORg2	300s	1	20201206_HisSUMO-RORg2_300_1.raw	2.452	2.652	150	172	389.482	393.498	390.4225	1	1	0.025982104199999998	1.4015390405229924	58.73887521303009	FALSE	NA	NA	NA	NA	NA	NA
AKRLSGF	2	314	320	[3.65-null]	0		C35H54N11O9D5	5	0	0	777.4496862999999	389.731563	392.48584730731733		-1	[2.5-3.4]	RORg RORE Complex HDX	20201206 RORgLBD RORg2	RORgLBD	RORg2	RORg2	900s	3	20201206_HisSUMO-RORg2_900_3.raw	2.441	2.641	150	172	389.482	393.498	390.4268	1	1	0.025982104199999998	2.2129529213633985	59.28170169791309	FALSE	NA	NA	NA	NA	NA	NA
AKRLSGF	2	314	320	[3.65-null]	0		C35H54N11O9D5	5	0	0	777.4496862999999	389.731563	392.48584730731733		-1	[2.5-3.4]	RORg RORE Complex HDX	20201206 RORgLBD RORg2	RORgLBD	RORg2	RORg2	900s	2	20201206_HisSUMO-RORg2_900_2.raw	2.463	2.663	153	175	389.482	393.498	390.3768	1	1	0.025982104199999998	3.516695029739699	52.96976582718004	FALSE	NA	NA	NA	NA	NA	NA
AKRLSGF	2	314	320	[3.65-null]	0		C35H54N11O9D5	5	0	0	777.4496862999999	389.731563	392.48584730731733		-1	[2.5-3.4]	RORg RORE Complex HDX	20201206 RORgLBD RORg2	RORgLBD	RORg2	RORg2	900s	1	20201206_HisSUMO-RORg2_900_1.raw	2.45	2.65	149	171	389.482	393.498	390.4114	1	1	0.025982104199999998	1.6023669762403001	57.337625449727796	FALSE	NA	NA	NA	NA	NA	NA
AKRLSGF	2	314	320	[3.65-null]	0		C35H54N11O9D5	5	0	0	777.4496862999999	389.731563	392.48584730731733		-1	[2.5-3.4]	RORg RORE Complex HDX	20201206 RORgLBD RORg2	RORgLBD	RORg2	RORg2	3600s	1	20201206_HisSUMO-RORg2_3600_1.raw	2.453	2.653	150	172	389.482	393.498	390.3942	1	1	0.025982104199999998	1.7139801011129592	55.16631951	FALSE	NA	NA	NA	NA	NA	NA
AKRLSGF	2	314	320	[3.65-null]	0		C35H54N11O9D5	5	0	0	777.4496862999999	389.731563	392.48584730731733		-1	[2.5-3.4]	RORg RORE Complex HDX	20201206 RORgLBD RORg2	RORgLBD	RORg2	RORg2	3600s	2	20201206_HisSUMO-RORg2_3600_2.raw	2.47	2.67	154	176	389.482	393.498	390.4158	1	1	0.025982104199999998	1.3993640091545978	57.89307580634909	FALSE	NA	NA	NA	NA	NA	NA
AKRLSGF	2	314	320	[3.65-null]	0		C35H54N11O9D5	5	0	0	777.4496862999999	389.731563	392.48584730731733		-1	[2.5-3.4]	RORg RORE Complex HDX	20201206 RORgLBD RORg2	RORgLBD	RORg2	RORg2	3600s	3	20201206_HisSUMO-RORg2_3600_3.raw	2.416	2.616	150	172	389.482	393.498	390.3989	1	1	0.025982104199999998	1.7003356815599702	55.75964148204633	FALSE	NA	NA	NA	NA	NA	NA
AKRLSGF	2	314	320	[3.65-null]	0		C35H54N11O9D5	5	0	0	777.4496862999999	389.731563	392.48584730731733		-1	[2.5-3.4]	RORg RORE Complex HDX	20201206 RORgLBD RORg2	RORgLBD	RORg2	RORg2	999999s	3	20201204_RORg2_DMAX_REP6.raw	2.399	2.599	147	169	389.482	393.498	390.8315	1	1	0.010000000000000002	5.2230605943257755	110.37051063561366	FALSE	NA	NA	NA	NA	NA	NA
AKRLSGF	2	314	320	[3.65-null]	0		C35H54N11O9D5	5	0	0	777.4496862999999	389.731563	392.48584730731733		-1	[2.5-3.4]	RORg RORE Complex HDX	20201206 RORgLBD RORg2	RORgLBD	RORg2	RORg2	999999s	2	20201204_RORg2_DMAX_REP5.raw	2.434	2.634	151	172	389.482	393.498	390.8123	1	1	0.010000000000000002	8.342706216742036	107.9467272612512	FALSE	NA	NA	NA	NA	NA	NA
AKRLSGF	2	314	320	[3.65-null]	0		C35H54N11O9D5	5	0	0	777.4496862999999	389.731563	392.48584730731733		-1	[2.5-3.4]	RORg RORE Complex HDX	20201206 RORgLBD RORg2	RORgLBD	RORg2	RORg2	999999s	1	20201204_RORg2_DMAX_REP4.raw	2.453	2.653	153	175	389.482	393.498	390.8174	1	1	0.010000000000000002	10.327811102065064	108.59054472006925	FALSE	NA	NA	NA	NA	NA	NA
AVKFGRMSKKQRDSL	4	79	93	[3.0-null]	0		C75H118N25O21S1D13	13	0	0	1749.967125	438.49850100000003	442.0509149733919		-1	[2.9-3.1]	RORg RORE Complex HDX	20201206 RORgLBD RORg2	RORgLBD	RORg2	RORgLBD	0s	2	20201206_HisSUMO-RORgLBD_t0_3.raw	2.888	3.088	198	220	438.374	439.625	439.2414	1	1	0.029233233400000003	NA	31.899521806765694	TRUE	NA	NA	NA	NA	NA	NA
AVKFGRMSKKQRDSL	4	79	93	[3.0-null]	0		C75H118N25O21S1D13	13	0	0	1749.967125	438.49850100000003	442.0509149733919		-1	[2.9-3.1]	RORg RORE Complex HDX	20201206 RORgLBD RORg2	RORgLBD	RORg2	RORgLBD	0s	1	20201206_HisSUMO-RORgLBD_t0_1.raw	3.067	3.267	218	240	438.374	439.625	438.9267	1	1	0.029233233400000003	NA	10.14230569798998	TRUE	NA	NA	NA	NA	NA	NA
AVKFGRMSKKQRDSL	4	79	93	[3.0-null]	0		C75H118N25O21S1D13	13	0	0	1749.967125	438.49850100000003	442.0509149733919		-1	[2.9-3.1]	RORg RORE Complex HDX	20201206 RORgLBD RORg2	RORgLBD	RORg2	RORgLBD	10s	3	20201206_HisSUMO-RORgLBD_10_3.raw	2.891	3.091	200	222	438.374	441.89	439.553	1	1	0.029233233400000003	NA	53.44241516	TRUE	NA	NA	NA	NA	NA	NA
AVKFGRMSKKQRDSL	4	79	93	[3.0-null]	0		C75H118N25O21S1D13	13	0	0	1749.967125	438.49850100000003	442.0509149733919		-1	[2.9-3.1]	RORg RORE Complex HDX	20201206 RORgLBD RORg2	RORgLBD	RORg2	RORgLBD	10s	1	20201206_HisSUMO-RORgLBD_10_1.raw	2.962	3.162	208	230	438.374	441.89	439.6108	1	1	0.029233233400000003	NA	57.43849743619372	TRUE	NA	NA	NA	NA	NA	NA
AVKFGRMSKKQRDSL	4	79	93	[3.0-null]	0		C75H118N25O21S1D13	13	0	0	1749.967125	438.49850100000003	442.0509149733919		-1	[2.9-3.1]	RORg RORE Complex HDX	20201206 RORgLBD RORg2	RORgLBD	RORg2	RORgLBD	10s	2	20201206_HisSUMO-RORgLBD_10_2.raw	2.837	3.037	196	217	438.374	441.89	439.7731	1	1	0.029233233400000003	NA	68.65933052947135	TRUE	NA	NA	NA	NA	NA	NA
AVKFGRMSKKQRDSL	4	79	93	[3.0-null]	0		C75H118N25O21S1D13	13	0	0	1749.967125	438.49850100000003	442.0509149733919		-1	[2.9-3.1]	RORg RORE Complex HDX	20201206 RORgLBD RORg2	RORgLBD	RORg2	RORgLBD	30s	1	20201206_HisSUMO-RORgLBD_30_1.raw	2.907	3.107	201	222	438.374	441.89	439.6059	1	1	0.029233233400000003	NA	57.09972921588166	TRUE	NA	NA	NA	NA	NA	NA
AVKFGRMSKKQRDSL	4	79	93	[3.0-null]	0		C75H118N25O21S1D13	13	0	0	1749.967125	438.49850100000003	442.0509149733919		-1	[2.9-3.1]	RORg RORE Complex HDX	20201206 RORgLBD RORg2	RORgLBD	RORg2	RORgLBD	30s	2	20201206_HisSUMO-RORgLBD_30_2.raw	2.987	3.187	213	235	438.374	441.89	440.2462	1	1	0.029233233400000003	NA	101.36774788269982	TRUE	NA	NA	NA	NA	NA	NA
AVKFGRMSKKQRDSL	4	79	93	[3.0-null]	0		C75H118N25O21S1D13	13	0	0	1749.967125	438.49850100000003	442.0509149733919		-1	[2.9-3.1]	RORg RORE Complex HDX	20201206 RORgLBD RORg2	RORgLBD	RORg2	RORgLBD	30s	3	20201206_HisSUMO-RORgLBD_30_3.raw	2.839	3.039	196	217	438.374	441.89	439.9772	1	1	0.029233233400000003	NA	82.77006395114442	TRUE	NA	NA	NA	NA	NA	NA
AVKFGRMSKKQRDSL	4	79	93	[3.0-null]	0		C75H118N25O21S1D13	13	0	0	1749.967125	438.49850100000003	442.0509149733919		-1	[2.9-3.1]	RORg RORE Complex HDX	20201206 RORgLBD RORg2	RORgLBD	RORg2	RORgLBD	60s	1	20201206_HisSUMO-RORgLBD_60_1.raw	2.884	3.084	199	221	438.374	441.89	439.5752	1	1	0.029233233400000003	NA	54.97724261105195	TRUE	NA	NA	NA	NA	NA	NA
AVKFGRMSKKQRDSL	4	79	93	[3.0-null]	0		C75H118N25O21S1D13	13	0	0	1749.967125	438.49850100000003	442.0509149733919		-1	[2.9-3.1]	RORg RORE Complex HDX	20201206 RORgLBD RORg2	RORgLBD	RORg2	RORgLBD	60s	3	20201206_HisSUMO-RORgLBD_60_3.raw	3.012	3.212	215	236	438.374	441.89	440.3114	1	1	0.029233233400000003	NA	105.8754393040287	TRUE	NA	NA	NA	NA	NA	NA
AVKFGRMSKKQRDSL	4	79	93	[3.0-null]	0		C75H118N25O21S1D13	13	0	0	1749.967125	438.49850100000003	442.0509149733919		-1	[2.9-3.1]	RORg RORE Complex HDX	20201206 RORgLBD RORg2	RORgLBD	RORg2	RORgLBD	60s	2	20201206_HisSUMO-RORgLBD_60_2.raw	2.893	3.093	201	223	438.374	441.89	439.7461	1	1	0.029233233400000003	NA	66.79264849916747	TRUE	NA	NA	NA	NA	NA	NA
AVKFGRMSKKQRDSL	4	79	93	[3.0-null]	0		C75H118N25O21S1D13	13	0	0	1749.967125	438.49850100000003	442.0509149733919		-1	[2.9-3.1]	RORg RORE Complex HDX	20201206 RORgLBD RORg2	RORgLBD	RORg2	RORgLBD	300s	2	20201206_HisSUMO-RORgLBD_300_2.raw	2.881	3.081	200	222	438.374	441.89	439.7574	1	1	0.029233233400000003	NA	67.57388949703616	TRUE	NA	NA	NA	NA	NA	NA
AVKFGRMSKKQRDSL	4	79	93	[3.0-null]	0		C75H118N25O21S1D13	13	0	0	1749.967125	438.49850100000003	442.0509149733919		-1	[2.9-3.1]	RORg RORE Complex HDX	20201206 RORgLBD RORg2	RORgLBD	RORg2	RORgLBD	300s	1	20201206_HisSUMO-RORgLBD_300_1.raw	2.916	3.116	203	224	438.374	441.89	439.7316	1	1	0.029233233400000003	NA	65.79017111252244	TRUE	NA	NA	NA	NA	NA	NA
AVKFGRMSKKQRDSL	4	79	93	[3.0-null]	0		C75H118N25O21S1D13	13	0	0	1749.967125	438.49850100000003	442.0509149733919		-1	[2.9-3.1]	RORg RORE Complex HDX	20201206 RORgLBD RORg2	RORgLBD	RORg2	RORgLBD	300s	3	20201206_HisSUMO-RORgLBD_300_3.raw	3.031	3.231	215	237	438.374	441.89	440.3865	1	1	0.029233233400000003	NA	111.0675808031371	TRUE	NA	NA	NA	NA	NA	NA
AVKFGRMSKKQRDSL	4	79	93	[3.0-null]	0		C75H118N25O21S1D13	13	0	0	1749.967125	438.49850100000003	442.0509149733919		-1	[2.9-3.1]	RORg RORE Complex HDX	20201206 RORgLBD RORg2	RORgLBD	RORg2	RORgLBD	900s	3	20201206_HisSUMO-RORgLBD_900_3.raw	2.94	3.14	204	226	438.374	441.89	439.4893	1	1	0.029233233400000003	NA	49.03842829982435	TRUE	NA	NA	NA	NA	NA	NA
AVKFGRMSKKQRDSL	4	79	93	[3.0-null]	0		C75H118N25O21S1D13	13	0	0	1749.967125	438.49850100000003	442.0509149733919		-1	[2.9-3.1]	RORg RORE Complex HDX	20201206 RORgLBD RORg2	RORgLBD	RORg2	RORgLBD	900s	2	20201206_HisSUMO-RORgLBD_900_2.raw	2.869	3.069	197	219	438.374	441.89	439.6023	1	1	0.029233233400000003	NA	56.85083827850729	TRUE	NA	NA	NA	NA	NA	NA
AVKFGRMSKKQRDSL	4	79	93	[3.0-null]	0		C75H118N25O21S1D13	13	0	0	1749.967125	438.49850100000003	442.0509149733919		-1	[2.9-3.1]	RORg RORE Complex HDX	20201206 RORgLBD RORg2	RORgLBD	RORg2	RORgLBD	900s	1	20201206_HisSUMO-RORgLBD_900_1.raw	2.953	3.153	205	227	438.374	441.89	439.4686	1	1	0.029233233400000003	NA	47.60730540992171	TRUE	NA	NA	NA	NA	NA	NA
AVKFGRMSKKQRDSL	4	79	93	[3.0-null]	0		C75H118N25O21S1D13	13	0	0	1749.967125	438.49850100000003	442.0509149733919		-1	[2.9-3.1]	RORg RORE Complex HDX	20201206 RORgLBD RORg2	RORgLBD	RORg2	RORgLBD	3600s	3	20201206_HisSUMO-RORgLBD_3600_3.raw	3.019	3.219	214	236	438.374	441.89	440.5845	1	1	0.029233233400000003	NA	124.75658235870404	TRUE	NA	NA	NA	NA	NA	NA
AVKFGRMSKKQRDSL	4	79	93	[3.0-null]	0		C75H118N25O21S1D13	13	0	0	1749.967125	438.49850100000003	442.0509149733919		-1	[2.9-3.1]	RORg RORE Complex HDX	20201206 RORgLBD RORg2	RORgLBD	RORg2	RORgLBD	3600s	1	20201206_HisSUMO-RORgLBD_3600_1.raw	2.885	3.085	198	220	438.374	441.89	439.5074	1	1	0.029233233400000003	NA	50.28979662384376	TRUE	NA	NA	NA	NA	NA	NA
AVKFGRMSKKQRDSL	4	79	93	[3.0-null]	0		C75H118N25O21S1D13	13	0	0	1749.967125	438.49850100000003	442.0509149733919		-1	[2.9-3.1]	RORg RORE Complex HDX	20201206 RORgLBD RORg2	RORgLBD	RORg2	RORgLBD	3600s	2	20201206_HisSUMO-RORgLBD_3600_2.raw	2.837	3.037	195	216	438.374	441.89	440.1026	1	1	0.029233233400000003	NA	91.43976493633865	TRUE	NA	NA	NA	NA	NA	NA
AVKFGRMSKKQRDSL	4	79	93	[3.0-null]	0		C75H118N25O21S1D13	13	0	0	1749.967125	438.49850100000003	442.0509149733919		-1	[2.9-3.1]	RORg RORE Complex HDX	20201206 RORgLBD RORg2	RORgLBD	RORg2	RORgLBD	999999s	1	20201204_RORg2_DMAX_REP1.raw	2.865	3.065	195	217	438.374	441.89	440.2315	1	1	0.01	4.885336962803975	100.35144322175577	FALSE	NA	NA	NA	NA	NA	NA
AVKFGRMSKKQRDSL	4	79	93	[3.0-null]	0		C75H118N25O21S1D13	13	0	0	1749.967125	438.49850100000003	442.0509149733919		-1	[2.9-3.1]	RORg RORE Complex HDX	20201206 RORgLBD RORg2	RORgLBD	RORg2	RORgLBD	999999s	3	20201204_RORg2_DMAX_REP3.raw	2.862	3.062	196	218	438.374	441.89	440.2024	1	1	0.01	3.3191395921120286	98.33957481131816	FALSE	NA	NA	NA	NA	NA	NA
AVKFGRMSKKQRDSL	4	79	93	[3.0-null]	0		C75H118N25O21S1D13	13	0	0	1749.967125	438.49850100000003	442.0509149733919		-1	[2.9-3.1]	RORg RORE Complex HDX	20201206 RORgLBD RORg2	RORgLBD	RORg2	RORgLBD	999999s	2	20201204_RORg2_DMAX_REP2.raw	2.856	3.056	194	216	438.374	441.89	440.2223	1	1	0.01	3.9236985301213316	99.71538860402475	FALSE	NA	NA	NA	NA	NA	NA
AVKFGRMSKKQRDSL	4	79	93	[3.0-null]	0		C75H118N25O21S1D13	13	0	0	1749.967125	438.49850100000003	442.0509149733919		-1	[2.9-3.1]	RORg RORE Complex HDX	20201206 RORgLBD RORg2	RORgLBD	RORg2	RORg2	0s	1	20201206_HisSUMO-RORg2_t0_2.raw	2.89	3.09	199	221	438.374	439.625	438.78	1	1	0.029233233400000003	2.3768703366484942	0	FALSE	NA	NA	NA	NA	NA	NA
AVKFGRMSKKQRDSL	4	79	93	[3.0-null]	0		C75H118N25O21S1D13	13	0	0	1749.967125	438.49850100000003	442.0509149733919		-1	[2.9-3.1]	RORg RORE Complex HDX	20201206 RORgLBD RORg2	RORgLBD	RORg2	RORg2	10s	3	20201206_HisSUMO-RORg2_10_3.raw	2.88	3.08	199	221	438.374	441.89	440.0129	1	1	0.01	2.6880281669911117	85.23823241343766	FALSE	NA	NA	NA	NA	NA	NA
AVKFGRMSKKQRDSL	4	79	93	[3.0-null]	0		C75H118N25O21S1D13	13	0	0	1749.967125	438.49850100000003	442.0509149733919		-1	[2.9-3.1]	RORg RORE Complex HDX	20201206 RORgLBD RORg2	RORgLBD	RORg2	RORg2	10s	1	20201206_HisSUMO-RORg2_10_1.raw	2.886	3.086	200	222	438.374	441.89	440.1921	1	1	0.01	2.3187659256033535	97.62747018	FALSE	NA	NA	NA	NA	NA	NA
AVKFGRMSKKQRDSL	4	79	93	[3.0-null]	0		C75H118N25O21S1D13	13	0	0	1749.967125	438.49850100000003	442.0509149733919		-1	[2.9-3.1]	RORg RORE Complex HDX	20201206 RORgLBD RORg2	RORgLBD	RORg2	RORg2	10s	2	20201206_HisSUMO-RORg2_10_2.raw	2.867	3.067	195	217	438.374	441.89	440.103	1	1	0.01	2.705628668710082	91.46741948493667	FALSE	NA	NA	NA	NA	NA	NA
AVKFGRMSKKQRDSL	4	79	93	[3.0-null]	0		C75H118N25O21S1D13	13	0	0	1749.967125	438.49850100000003	442.0509149733919		-1	[2.9-3.1]	RORg RORE Complex HDX	20201206 RORgLBD RORg2	RORgLBD	RORg2	RORg2	30s	1	20201206_HisSUMO-RORg2_30_1.raw	2.871	3.071	196	218	438.374	441.89	440.2054	1	1	0.01	2.480235238288928	98.54698393	FALSE	NA	NA	NA	NA	NA	NA
AVKFGRMSKKQRDSL	4	79	93	[3.0-null]	0		C75H118N25O21S1D13	13	0	0	1749.967125	438.49850100000003	442.0509149733919		-1	[2.9-3.1]	RORg RORE Complex HDX	20201206 RORgLBD RORg2	RORgLBD	RORg2	RORg2	30s	2	20201206_HisSUMO-RORg2_30_2.raw	2.873	3.073	200	222	438.374	441.89	440.2494	1	1	0.01	2.2580570848224353	101.58898427147616	FALSE	NA	NA	NA	NA	NA	NA
AVKFGRMSKKQRDSL	4	79	93	[3.0-null]	0		C75H118N25O21S1D13	13	0	0	1749.967125	438.49850100000003	442.0509149733919		-1	[2.9-3.1]	RORg RORE Complex HDX	20201206 RORgLBD RORg2	RORgLBD	RORg2	RORg2	30s	3	20201206_HisSUMO-RORg2_30_3.raw	2.886	3.086	200	222	438.374	441.89	440.2102	1	1	0.01	2.3031054794380137	98.87883850896002	FALSE	NA	NA	NA	NA	NA	NA
AVKFGRMSKKQRDSL	4	79	93	[3.0-null]	0		C75H118N25O21S1D13	13	0	0	1749.967125	438.49850100000003	442.0509149733919		-1	[2.9-3.1]	RORg RORE Complex HDX	20201206 RORgLBD RORg2	RORgLBD	RORg2	RORg2	60s	1	20201206_HisSUMO-RORg2_60_1.raw	2.843	3.043	197	218	438.374	441.89	440.3178	1	1	0.01	3.662445656518563	106.3179120815814	FALSE	NA	NA	NA	NA	NA	NA
AVKFGRMSKKQRDSL	4	79	93	[3.0-null]	0		C75H118N25O21S1D13	13	0	0	1749.967125	438.49850100000003	442.0509149733919		-1	[2.9-3.1]	RORg RORE Complex HDX	20201206 RORgLBD RORg2	RORgLBD	RORg2	RORg2	60s	3	20201206_HisSUMO-RORg2_60_3.raw	2.791	2.991	189	211	438.374	441.89	440.3243	1	1	0.01	2.102524062430579	106.76729849628556	FALSE	NA	NA	NA	NA	NA	NA
AVKFGRMSKKQRDSL	4	79	93	[3.0-null]	0		C75H118N25O21S1D13	13	0	0	1749.967125	438.49850100000003	442.0509149733919		-1	[2.9-3.1]	RORg RORE Complex HDX	20201206 RORgLBD RORg2	RORgLBD	RORg2	RORg2	60s	2	20201206_HisSUMO-RORg2_60_2.raw	2.813	3.013	192	214	438.374	441.89	440.2392	1	1	0.01	3.0431591530165343	100.88379328225008	FALSE	NA	NA	NA	NA	NA	NA
AVKFGRMSKKQRDSL	4	79	93	[3.0-null]	0		C75H118N25O21S1D13	13	0	0	1749.967125	438.49850100000003	442.0509149733919		-1	[2.9-3.1]	RORg RORE Complex HDX	20201206 RORgLBD RORg2	RORgLBD	RORg2	RORg2	300s	2	20201206_HisSUMO-RORg2_300_2.raw	2.812	3.012	189	211	438.374	441.89	440.0745	1	1	0.01	2.0666189576908938	89.49703289739217	FALSE	NA	NA	NA	NA	NA	NA
AVKFGRMSKKQRDSL	4	79	93	[3.0-null]	0		C75H118N25O21S1D13	13	0	0	1749.967125	438.49850100000003	442.0509149733919		-1	[2.9-3.1]	RORg RORE Complex HDX	20201206 RORgLBD RORg2	RORgLBD	RORg2	RORg2	300s	1	20201206_HisSUMO-RORg2_300_1.raw	2.921	3.121	202	224	438.374	441.89	440.2159	1	1	0.01	2.3864404113401796	99.27291582646814	FALSE	NA	NA	NA	NA	NA	NA
AVKFGRMSKKQRDSL	4	79	93	[3.0-null]	0		C75H118N25O21S1D13	13	0	0	1749.967125	438.49850100000003	442.0509149733919		-1	[2.9-3.1]	RORg RORE Complex HDX	20201206 RORgLBD RORg2	RORgLBD	RORg2	RORg2	300s	3	20201206_HisSUMO-RORg2_300_3.raw	2.829	3.029	194	215	438.374	441.89	440.3333	1	1	0.01	2.0036870476817423	107.38952583972149	FALSE	NA	NA	NA	NA	NA	NA
AVKFGRMSKKQRDSL	4	79	93	[3.0-null]	0		C75H118N25O21S1D13	13	0	0	1749.967125	438.49850100000003	442.0509149733919		-1	[2.9-3.1]	RORg RORE Complex HDX	20201206 RORgLBD RORg2	RORgLBD	RORg2	RORg2	900s	3	20201206_HisSUMO-RORg2_900_3.raw	2.85	3.05	194	216	438.374	441.89	440.1373	1	1	0.01	3.266242180518699	93.83879702713682	FALSE	NA	NA	NA	NA	NA	NA
AVKFGRMSKKQRDSL	4	79	93	[3.0-null]	0		C75H118N25O21S1D13	13	0	0	1749.967125	438.49850100000003	442.0509149733919		-1	[2.9-3.1]	RORg RORE Complex HDX	20201206 RORgLBD RORg2	RORgLBD	RORg2	RORg2	900s	2	20201206_HisSUMO-RORg2_900_2.raw	2.864	3.064	197	219	438.374	441.89	440.159	1	1	0.01	3.7271839829541498	95.33905629	FALSE	NA	NA	NA	NA	NA	NA
AVKFGRMSKKQRDSL	4	79	93	[3.0-null]	0		C75H118N25O21S1D13	13	0	0	1749.967125	438.49850100000003	442.0509149733919		-1	[2.9-3.1]	RORg RORE Complex HDX	20201206 RORgLBD RORg2	RORgLBD	RORg2	RORg2	900s	1	20201206_HisSUMO-RORg2_900_1.raw	2.896	3.096	198	220	438.374	441.89	440.1525	1	1	0.01	2.328929209734679	94.88966987382643	FALSE	NA	NA	NA	NA	NA	NA
AVKFGRMSKKQRDSL	4	79	93	[3.0-null]	0		C75H118N25O21S1D13	13	0	0	1749.967125	438.49850100000003	442.0509149733919		-1	[2.9-3.1]	RORg RORE Complex HDX	20201206 RORgLBD RORg2	RORgLBD	RORg2	RORg2	3600s	3	20201206_HisSUMO-RORg2_3600_3.raw	2.812	3.012	193	215	438.374	441.89	440.0865	1	1	0.01	4.041014836275882	90.32666935530544	FALSE	NA	NA	NA	NA	NA	NA
AVKFGRMSKKQRDSL	4	79	93	[3.0-null]	0		C75H118N25O21S1D13	13	0	0	1749.967125	438.49850100000003	442.0509149733919		-1	[2.9-3.1]	RORg RORE Complex HDX	20201206 RORgLBD RORg2	RORgLBD	RORg2	RORg2	3600s	1	20201206_HisSUMO-RORg2_3600_1.raw	2.913	3.113	201	223	438.374	441.89	440.1114	1	1	0.01	2.4071063990271675	92.04816500547557	FALSE	NA	NA	NA	NA	NA	NA
AVKFGRMSKKQRDSL	4	79	93	[3.0-null]	0		C75H118N25O21S1D13	13	0	0	1749.967125	438.49850100000003	442.0509149733919		-1	[2.9-3.1]	RORg RORE Complex HDX	20201206 RORgLBD RORg2	RORgLBD	RORg2	RORg2	3600s	2	20201206_HisSUMO-RORg2_3600_2.raw	2.883	3.083	199	221	438.374	441.89	440.1468	1	1	0.01	2.0402674330619486	94.49559255631833	FALSE	NA	NA	NA	NA	NA	NA
AVKFGRMSKKQRDSL	4	79	93	[3.0-null]	0		C75H118N25O21S1D13	13	0	0	1749.967125	438.49850100000003	442.0509149733919		-1	[2.9-3.1]	RORg RORE Complex HDX	20201206 RORgLBD RORg2	RORgLBD	RORg2	RORg2	999999s	1	20201204_RORg2_DMAX_REP4.raw	2.857	3.057	196	218	438.374	441.89	440.2623	1	1	0.01	4.401521356080889	102.48084346373302	FALSE	NA	NA	NA	NA	NA	NA
AVKFGRMSKKQRDSL	4	79	93	[3.0-null]	0		C75H118N25O21S1D13	13	0	0	1749.967125	438.49850100000003	442.0509149733919		-1	[2.9-3.1]	RORg RORE Complex HDX	20201206 RORgLBD RORg2	RORgLBD	RORg2	RORg2	999999s	3	20201204_RORg2_DMAX_REP6.raw	2.803	3.003	190	212	438.374	441.89	440.2055	1	1	0.01	3.562296945326081	98.55389756294304	FALSE	NA	NA	NA	NA	NA	NA
AVKFGRMSKKQRDSL	4	79	93	[3.0-null]	0		C75H118N25O21S1D13	13	0	0	1749.967125	438.49850100000003	442.0509149733919		-1	[2.9-3.1]	RORg RORE Complex HDX	20201206 RORgLBD RORg2	RORgLBD	RORg2	RORg2	999999s	2	20201204_RORg2_DMAX_REP5.raw	2.83	3.03	193	214	438.374	441.89	440.2345	1	1	0.01	3.070380415	100.55885233623704	FALSE	NA	NA	NA	NA	NA	NA
AYSCTRQQNCPIDRTSRNRCQHCRLQKC	5	43	70	[2.85-null]	0		C132H197N52O42S5D25	25	0	0	3367.543617	674.515443	680.0137387413075		-1	[2.8-3]	RORg RORE Complex HDX	20201206 RORgLBD RORg2	RORgLBD	RORg2	RORgLBD	0s	1	20201206_HisSUMO-RORgLBD_t0_1.raw	-0.1	0.1	1	1	674.415	676.017	-1	1	1	0.044967696	NA	-27718.50085	TRUE	NA	NA	NA	NA	NA	NA
AYSCTRQQNCPIDRTSRNRCQHCRLQKC	5	43	70	[2.85-null]	0		C132H197N52O42S5D25	25	0	0	3367.543617	674.515443	680.0137387413075		-1	[2.8-3]	RORg RORE Complex HDX	20201206 RORgLBD RORg2	RORgLBD	RORg2	RORgLBD	0s	2	20201206_HisSUMO-RORgLBD_t0_3.raw	2.777	2.977	186	208	674.415	676.017	675.3306	1	1	0.044967696	NA	14.552736070202645	TRUE	NA	NA	NA	NA	NA	NA
AYSCTRQQNCPIDRTSRNRCQHCRLQKC	5	43	70	[2.85-null]	0		C132H197N52O42S5D25	25	0	0	3367.543617	674.515443	680.0137387413075		-1	[2.8-3]	RORg RORE Complex HDX	20201206 RORgLBD RORg2	RORgLBD	RORg2	RORgLBD	10s	1	20201206_HisSUMO-RORgLBD_10_1.raw	2.86	3.06	197	219	674.415	679.239	677.4146	1	1	0.044967696	NA	100.00751761513878	TRUE	NA	NA	NA	NA	NA	NA
AYSCTRQQNCPIDRTSRNRCQHCRLQKC	5	43	70	[2.85-null]	0		C132H197N52O42S5D25	25	0	0	3367.543617	674.515443	680.0137387413075		-1	[2.8-3]	RORg RORE Complex HDX	20201206 RORgLBD RORg2	RORgLBD	RORg2	RORgLBD	10s	3	20201206_HisSUMO-RORgLBD_10_3.raw	2.838	3.038	195	216	674.415	679.239	677.465	1	1	0.044967696	NA	102.07417835883928	TRUE	NA	NA	NA	NA	NA	NA
AYSCTRQQNCPIDRTSRNRCQHCRLQKC	5	43	70	[2.85-null]	0		C132H197N52O42S5D25	25	0	0	3367.543617	674.515443	680.0137387413075		-1	[2.8-3]	RORg RORE Complex HDX	20201206 RORgLBD RORg2	RORgLBD	RORg2	RORgLBD	10s	2	20201206_HisSUMO-RORgLBD_10_2.raw	2.837	3.037	196	217	674.415	679.239	677.4517	1	1	0.044967696	NA	101.5288095514718	TRUE	NA	NA	NA	NA	NA	NA
AYSCTRQQNCPIDRTSRNRCQHCRLQKC	5	43	70	[2.85-null]	0		C132H197N52O42S5D25	25	0	0	3367.543617	674.515443	680.0137387413075		-1	[2.8-3]	RORg RORE Complex HDX	20201206 RORgLBD RORg2	RORgLBD	RORg2	RORgLBD	30s	3	20201206_HisSUMO-RORgLBD_30_3.raw	2.856	3.056	197	219	674.415	679.239	677.3956	1	1	0.044967696	NA	99.22841932	TRUE	NA	NA	NA	NA	NA	NA
AYSCTRQQNCPIDRTSRNRCQHCRLQKC	5	43	70	[2.85-null]	0		C132H197N52O42S5D25	25	0	0	3367.543617	674.515443	680.0137387413075		-1	[2.8-3]	RORg RORE Complex HDX	20201206 RORgLBD RORg2	RORgLBD	RORg2	RORgLBD	30s	2	20201206_HisSUMO-RORgLBD_30_2.raw	2.774	2.974	190	212	674.415	679.239	677.441	1	1	0.044967696	NA	101.09005419517393	TRUE	NA	NA	NA	NA	NA	NA
AYSCTRQQNCPIDRTSRNRCQHCRLQKC	5	43	70	[2.85-null]	0		C132H197N52O42S5D25	25	0	0	3367.543617	674.515443	680.0137387413075		-1	[2.8-3]	RORg RORE Complex HDX	20201206 RORgLBD RORg2	RORgLBD	RORg2	RORgLBD	30s	1	20201206_HisSUMO-RORgLBD_30_1.raw	2.872	3.072	197	219	674.415	679.239	677.4557	1	1	0.044967696	NA	101.6928302454168	TRUE	NA	NA	NA	NA	NA	NA
AYSCTRQQNCPIDRTSRNRCQHCRLQKC	5	43	70	[2.85-null]	0		C132H197N52O42S5D25	25	0	0	3367.543617	674.515443	680.0137387413075		-1	[2.8-3]	RORg RORE Complex HDX	20201206 RORgLBD RORg2	RORgLBD	RORg2	RORgLBD	60s	3	20201206_HisSUMO-RORgLBD_60_3.raw	2.795	2.995	191	213	674.415	679.239	677.3917	1	1	0.044967696	NA	99.06849914231074	TRUE	NA	NA	NA	NA	NA	NA
AYSCTRQQNCPIDRTSRNRCQHCRLQKC	5	43	70	[2.85-null]	0		C132H197N52O42S5D25	25	0	0	3367.543617	674.515443	680.0137387413075		-1	[2.8-3]	RORg RORE Complex HDX	20201206 RORgLBD RORg2	RORgLBD	RORg2	RORgLBD	60s	2	20201206_HisSUMO-RORgLBD_60_2.raw	2.876	3.076	199	221	674.415	679.239	677.3994	1	1	0.044967696	NA	99.38423897815336	TRUE	NA	NA	NA	NA	NA	NA
AYSCTRQQNCPIDRTSRNRCQHCRLQKC	5	43	70	[2.85-null]	0		C132H197N52O42S5D25	25	0	0	3367.543617	674.515443	680.0137387413075		-1	[2.8-3]	RORg RORE Complex HDX	20201206 RORgLBD RORg2	RORgLBD	RORg2	RORgLBD	60s	1	20201206_HisSUMO-RORgLBD_60_1.raw	2.848	3.048	195	217	674.415	679.239	677.3896	1	1	0.044967696	NA	98.98238827798833	TRUE	NA	NA	NA	NA	NA	NA
AYSCTRQQNCPIDRTSRNRCQHCRLQKC	5	43	70	[2.85-null]	0		C132H197N52O42S5D25	25	0	0	3367.543617	674.515443	680.0137387413075		-1	[2.8-3]	RORg RORE Complex HDX	20201206 RORgLBD RORg2	RORgLBD	RORg2	RORgLBD	300s	1	20201206_HisSUMO-RORgLBD_300_1.raw	2.845	3.045	195	217	674.415	679.239	677.4185	1	1	0.044967696	NA	100.1674377917362	TRUE	NA	NA	NA	NA	NA	NA
AYSCTRQQNCPIDRTSRNRCQHCRLQKC	5	43	70	[2.85-null]	0		C132H197N52O42S5D25	25	0	0	3367.543617	674.515443	680.0137387413075		-1	[2.8-3]	RORg RORE Complex HDX	20201206 RORgLBD RORg2	RORgLBD	RORg2	RORgLBD	300s	3	20201206_HisSUMO-RORgLBD_300_3.raw	2.814	3.014	192	214	674.415	679.239	677.4502	1	1	0.044967696	NA	101.46730179124417	TRUE	NA	NA	NA	NA	NA	NA
AYSCTRQQNCPIDRTSRNRCQHCRLQKC	5	43	70	[2.85-null]	0		C132H197N52O42S5D25	25	0	0	3367.543617	674.515443	680.0137387413075		-1	[2.8-3]	RORg RORE Complex HDX	20201206 RORgLBD RORg2	RORgLBD	RORg2	RORgLBD	300s	2	20201206_HisSUMO-RORgLBD_300_2.raw	2.845	3.045	197	218	674.415	679.239	677.4687	1	1	0.044967696	NA	102.22589750073689	TRUE	NA	NA	NA	NA	NA	NA
AYSCTRQQNCPIDRTSRNRCQHCRLQKC	5	43	70	[2.85-null]	0		C132H197N52O42S5D25	25	0	0	3367.543617	674.515443	680.0137387413075		-1	[2.8-3]	RORg RORE Complex HDX	20201206 RORgLBD RORg2	RORgLBD	RORg2	RORgLBD	900s	2	20201206_HisSUMO-RORgLBD_900_2.raw	2.794	2.994	189	211	674.415	679.239	677.4484	1	1	0.044967696	NA	101.39349247896915	TRUE	NA	NA	NA	NA	NA	NA
AYSCTRQQNCPIDRTSRNRCQHCRLQKC	5	43	70	[2.85-null]	0		C132H197N52O42S5D25	25	0	0	3367.543617	674.515443	680.0137387413075		-1	[2.8-3]	RORg RORE Complex HDX	20201206 RORgLBD RORg2	RORgLBD	RORg2	RORgLBD	900s	3	20201206_HisSUMO-RORgLBD_900_3.raw	2.856	3.056	195	217	674.415	679.239	677.4106	1	1	0.044967696	NA	99.84349692119844	TRUE	NA	NA	NA	NA	NA	NA
AYSCTRQQNCPIDRTSRNRCQHCRLQKC	5	43	70	[2.85-null]	0		C132H197N52O42S5D25	25	0	0	3367.543617	674.515443	680.0137387413075		-1	[2.8-3]	RORg RORE Complex HDX	20201206 RORgLBD RORg2	RORgLBD	RORg2	RORgLBD	900s	1	20201206_HisSUMO-RORgLBD_900_1.raw	2.869	3.069	196	218	674.415	679.239	677.4016	1	1	0.044967696	NA	99.47445035982335	TRUE	NA	NA	NA	NA	NA	NA
AYSCTRQQNCPIDRTSRNRCQHCRLQKC	5	43	70	[2.85-null]	0		C132H197N52O42S5D25	25	0	0	3367.543617	674.515443	680.0137387413075		-1	[2.8-3]	RORg RORE Complex HDX	20201206 RORgLBD RORg2	RORgLBD	RORg2	RORgLBD	3600s	2	20201206_HisSUMO-RORgLBD_3600_2.raw	2.855	3.055	196	218	674.415	679.239	677.5078	1	1	0.044967696	NA	103.82919978404009	TRUE	NA	NA	NA	NA	NA	NA
AYSCTRQQNCPIDRTSRNRCQHCRLQKC	5	43	70	[2.85-null]	0		C132H197N52O42S5D25	25	0	0	3367.543617	674.515443	680.0137387413075		-1	[2.8-3]	RORg RORE Complex HDX	20201206 RORgLBD RORg2	RORgLBD	RORg2	RORgLBD	3600s	3	20201206_HisSUMO-RORgLBD_3600_3.raw	2.784	2.984	189	211	674.415	679.239	677.522	1	1	0.044967696	NA	104.41147324754508	TRUE	NA	NA	NA	NA	NA	NA
AYSCTRQQNCPIDRTSRNRCQHCRLQKC	5	43	70	[2.85-null]	0		C132H197N52O42S5D25	25	0	0	3367.543617	674.515443	680.0137387413075		-1	[2.8-3]	RORg RORE Complex HDX	20201206 RORgLBD RORg2	RORgLBD	RORg2	RORgLBD	3600s	1	20201206_HisSUMO-RORgLBD_3600_1.raw	2.828	3.028	192	213	674.415	679.239	677.4785	1	1	0.044967696	NA	102.62774820090192	TRUE	NA	NA	NA	NA	NA	NA
AYSCTRQQNCPIDRTSRNRCQHCRLQKC	5	43	70	[2.85-null]	0		C132H197N52O42S5D25	25	0	0	3367.543617	674.515443	680.0137387413075		-1	[2.8-3]	RORg RORE Complex HDX	20201206 RORgLBD RORg2	RORgLBD	RORg2	RORgLBD	999999s	3	20201204_RORg2_DMAX_REP3.raw	2.747	2.947	184	205	674.415	679.239	677.4137	1	1	0.044967696	NA	99.97061295900127	FALSE	NA	NA	NA	NA	NA	NA
AYSCTRQQNCPIDRTSRNRCQHCRLQKC	5	43	70	[2.85-null]	0		C132H197N52O42S5D25	25	0	0	3367.543617	674.515443	680.0137387413075		-1	[2.8-3]	RORg RORE Complex HDX	20201206 RORgLBD RORg2	RORgLBD	RORg2	RORgLBD	999999s	1	20201204_RORg2_DMAX_REP1.raw	2.81	3.01	190	211	674.415	679.239	677.4615	1	1	0.044967696	NA	101.93066025163682	FALSE	NA	NA	NA	NA	NA	NA
AYSCTRQQNCPIDRTSRNRCQHCRLQKC	5	43	70	[2.85-null]	0		C132H197N52O42S5D25	25	0	0	3367.543617	674.515443	680.0137387413075		-1	[2.8-3]	RORg RORE Complex HDX	20201206 RORgLBD RORg2	RORgLBD	RORg2	RORgLBD	999999s	2	20201204_RORg2_DMAX_REP2.raw	2.718	2.918	179	201	674.415	679.239	677.3928	1	1	0.044967696	NA	99.11360483314341	FALSE	NA	NA	NA	NA	NA	NA
AYSCTRQQNCPIDRTSRNRCQHCRLQKC	5	43	70	[2.85-null]	0		C132H197N52O42S5D25	25	0	0	3367.543617	674.515443	680.0137387413075		-1	[2.8-3]	RORg RORE Complex HDX	20201206 RORgLBD RORg2	RORgLBD	RORg2	RORg2	0s	1	20201206_HisSUMO-RORg2_t0_2.raw	2.779	2.979	187	209	674.415	676.017	674.9757	1	1	0.044967696	1.6263231485033998	0	FALSE	NA	NA	NA	NA	NA	NA
AYSCTRQQNCPIDRTSRNRCQHCRLQKC	5	43	70	[2.85-null]	0		C132H197N52O42S5D25	25	0	0	3367.543617	674.515443	680.0137387413075		-1	[2.8-3]	RORg RORE Complex HDX	20201206 RORgLBD RORg2	RORgLBD	RORg2	RORg2	10s	1	20201206_HisSUMO-RORg2_10_1.raw	2.859	3.059	197	219	674.415	679.239	676.7766	1	1	0.044967696	NA	73.84621693103905	TRUE	NA	NA	NA	NA	NA	NA
AYSCTRQQNCPIDRTSRNRCQHCRLQKC	5	43	70	[2.85-null]	0		C132H197N52O42S5D25	25	0	0	3367.543617	674.515443	680.0137387413075		-1	[2.8-3]	RORg RORE Complex HDX	20201206 RORgLBD RORg2	RORgLBD	RORg2	RORg2	10s	3	20201206_HisSUMO-RORg2_10_3.raw	2.731	2.931	183	205	674.415	679.239	676.4197	1	1	0.044967696	15.675622943528998	59.21147051386624	FALSE	NA	NA	NA	NA	NA	NA
AYSCTRQQNCPIDRTSRNRCQHCRLQKC	5	43	70	[2.85-null]	0		C132H197N52O42S5D25	25	0	0	3367.543617	674.515443	680.0137387413075		-1	[2.8-3]	RORg RORE Complex HDX	20201206 RORgLBD RORg2	RORgLBD	RORg2	RORg2	10s	2	20201206_HisSUMO-RORg2_10_2.raw	2.77	2.97	185	206	674.415	679.239	676.5968	1	1	0.044967696	19.607585650079272	66.47348673824638	FALSE	NA	NA	NA	NA	NA	NA
AYSCTRQQNCPIDRTSRNRCQHCRLQKC	5	43	70	[2.85-null]	0		C132H197N52O42S5D25	25	0	0	3367.543617	674.515443	680.0137387413075		-1	[2.8-3]	RORg RORE Complex HDX	20201206 RORgLBD RORg2	RORgLBD	RORg2	RORg2	30s	3	20201206_HisSUMO-RORg2_30_3.raw	2.757	2.957	187	208	674.415	679.239	676.7224	1	1	0.044967696	NA	71.62373652809336	FALSE	NA	NA	NA	NA	NA	NA
AYSCTRQQNCPIDRTSRNRCQHCRLQKC	5	43	70	[2.85-null]	0		C132H197N52O42S5D25	25	0	0	3367.543617	674.515443	680.0137387413075		-1	[2.8-3]	RORg RORE Complex HDX	20201206 RORgLBD RORg2	RORgLBD	RORg2	RORg2	30s	2	20201206_HisSUMO-RORg2_30_2.raw	2.79	2.99	191	213	674.415	679.239	676.8282	1	1	0.044967696	NA	75.96208388	FALSE	NA	NA	NA	NA	NA	NA
AYSCTRQQNCPIDRTSRNRCQHCRLQKC	5	43	70	[2.85-null]	0		C132H197N52O42S5D25	25	0	0	3367.543617	674.515443	680.0137387413075		-1	[2.8-3]	RORg RORE Complex HDX	20201206 RORgLBD RORg2	RORgLBD	RORg2	RORg2	30s	1	20201206_HisSUMO-RORg2_30_1.raw	2.79	2.99	187	209	674.415	679.239	676.845	1	1	0.044967696	NA	76.65097079748509	FALSE	NA	NA	NA	NA	NA	NA
AYSCTRQQNCPIDRTSRNRCQHCRLQKC	5	43	70	[2.85-null]	0		C132H197N52O42S5D25	25	0	0	3367.543617	674.515443	680.0137387413075		-1	[2.8-3]	RORg RORE Complex HDX	20201206 RORgLBD RORg2	RORgLBD	RORg2	RORg2	60s	3	20201206_HisSUMO-RORg2_60_3.raw	2.69	2.89	179	200	674.415	679.239	676.8948	1	1	0.044967696	NA	78.69302844	FALSE	NA	NA	NA	NA	NA	NA
AYSCTRQQNCPIDRTSRNRCQHCRLQKC	5	43	70	[2.85-null]	0		C132H197N52O42S5D25	25	0	0	3367.543617	674.515443	680.0137387413075		-1	[2.8-3]	RORg RORE Complex HDX	20201206 RORgLBD RORg2	RORgLBD	RORg2	RORg2	60s	2	20201206_HisSUMO-RORg2_60_2.raw	2.769	2.969	187	209	674.415	679.239	677.0083	1	1	0.044967696	NA	83.34711563	FALSE	NA	NA	NA	NA	NA	NA
AYSCTRQQNCPIDRTSRNRCQHCRLQKC	5	43	70	[2.85-null]	0		C132H197N52O42S5D25	25	0	0	3367.543617	674.515443	680.0137387413075		-1	[2.8-3]	RORg RORE Complex HDX	20201206 RORgLBD RORg2	RORgLBD	RORg2	RORg2	60s	1	20201206_HisSUMO-RORg2_60_1.raw	2.79	2.99	191	212	674.415	679.239	676.9222	1	1	0.044967696	NA	79.81657019060638	FALSE	NA	NA	NA	NA	NA	NA
AYSCTRQQNCPIDRTSRNRCQHCRLQKC	5	43	70	[2.85-null]	0		C132H197N52O42S5D25	25	0	0	3367.543617	674.515443	680.0137387413075		-1	[2.8-3]	RORg RORE Complex HDX	20201206 RORgLBD RORg2	RORgLBD	RORg2	RORg2	300s	1	20201206_HisSUMO-RORg2_300_1.raw	2.858	3.058	195	217	674.415	679.239	677.0194	1	1	0.044967696	NA	83.80227305	FALSE	NA	NA	NA	NA	NA	NA
AYSCTRQQNCPIDRTSRNRCQHCRLQKC	5	43	70	[2.85-null]	0		C132H197N52O42S5D25	25	0	0	3367.543617	674.515443	680.0137387413075		-1	[2.8-3]	RORg RORE Complex HDX	20201206 RORgLBD RORg2	RORgLBD	RORg2	RORg2	300s	3	20201206_HisSUMO-RORg2_300_3.raw	2.704	2.904	180	202	674.415	679.239	676.9918	1	1	0.044967696	NA	82.67053027	FALSE	NA	NA	NA	NA	NA	NA
AYSCTRQQNCPIDRTSRNRCQHCRLQKC	5	43	70	[2.85-null]	0		C132H197N52O42S5D25	25	0	0	3367.543617	674.515443	680.0137387413075		-1	[2.8-3]	RORg RORE Complex HDX	20201206 RORgLBD RORg2	RORgLBD	RORg2	RORg2	300s	2	20201206_HisSUMO-RORg2_300_2.raw	2.73	2.93	180	202	674.415	679.239	676.9324	1	1	0.044967696	NA	80.23482296016637	FALSE	NA	NA	NA	NA	NA	NA
AYSCTRQQNCPIDRTSRNRCQHCRLQKC	5	43	70	[2.85-null]	0		C132H197N52O42S5D25	25	0	0	3367.543617	674.515443	680.0137387413075		-1	[2.8-3]	RORg RORE Complex HDX	20201206 RORgLBD RORg2	RORgLBD	RORg2	RORg2	900s	2	20201206_HisSUMO-RORg2_900_2.raw	2.8	3	190	212	674.415	679.239	676.9596	1	1	0.044967696	NA	81.35016368	FALSE	NA	NA	NA	NA	NA	NA
AYSCTRQQNCPIDRTSRNRCQHCRLQKC	5	43	70	[2.85-null]	0		C132H197N52O42S5D25	25	0	0	3367.543617	674.515443	680.0137387413075		-1	[2.8-3]	RORg RORE Complex HDX	20201206 RORgLBD RORg2	RORgLBD	RORg2	RORg2	900s	3	20201206_HisSUMO-RORg2_900_3.raw	2.75	2.95	184	205	674.415	679.239	676.938	1	1	0.044967696	NA	80.46445193168658	FALSE	NA	NA	NA	NA	NA	NA
AYSCTRQQNCPIDRTSRNRCQHCRLQKC	5	43	70	[2.85-null]	0		C132H197N52O42S5D25	25	0	0	3367.543617	674.515443	680.0137387413075		-1	[2.8-3]	RORg RORE Complex HDX	20201206 RORgLBD RORg2	RORgLBD	RORg2	RORg2	900s	1	20201206_HisSUMO-RORg2_900_1.raw	2.85	3.05	193	215	674.415	679.239	677.0189	1	1	0.044967696	NA	83.78177046671016	FALSE	NA	NA	NA	NA	NA	NA
AYSCTRQQNCPIDRTSRNRCQHCRLQKC	5	43	70	[2.85-null]	0		C132H197N52O42S5D25	25	0	0	3367.543617	674.515443	680.0137387413075		-1	[2.8-3]	RORg RORE Complex HDX	20201206 RORgLBD RORg2	RORgLBD	RORg2	RORg2	3600s	2	20201206_HisSUMO-RORg2_3600_2.raw	2.79	2.99	189	211	674.415	679.239	677.0701	1	1	0.044967696	NA	85.88123534919593	FALSE	NA	NA	NA	NA	NA	NA
AYSCTRQQNCPIDRTSRNRCQHCRLQKC	5	43	70	[2.85-null]	0		C132H197N52O42S5D25	25	0	0	3367.543617	674.515443	680.0137387413075		-1	[2.8-3]	RORg RORE Complex HDX	20201206 RORgLBD RORg2	RORgLBD	RORg2	RORg2	3600s	3	20201206_HisSUMO-RORg2_3600_3.raw	2.73	2.93	185	206	674.415	679.239	677.0797	1	1	0.044967696	NA	86.27488501466114	FALSE	NA	NA	NA	NA	NA	NA
AYSCTRQQNCPIDRTSRNRCQHCRLQKC	5	43	70	[2.85-null]	0		C132H197N52O42S5D25	25	0	0	3367.543617	674.515443	680.0137387413075		-1	[2.8-3]	RORg RORE Complex HDX	20201206 RORgLBD RORg2	RORgLBD	RORg2	RORg2	3600s	1	20201206_HisSUMO-RORg2_3600_1.raw	2.877	3.077	197	219	674.415	679.239	677.1106	1	1	0.044967696	NA	87.54194487537919	TRUE	NA	NA	NA	NA	NA	NA
AYSCTRQQNCPIDRTSRNRCQHCRLQKC	5	43	70	[2.85-null]	0		C132H197N52O42S5D25	25	0	0	3367.543617	674.515443	680.0137387413075		-1	[2.8-3]	RORg RORE Complex HDX	20201206 RORgLBD RORg2	RORgLBD	RORg2	RORg2	999999s	3	20201204_RORg2_DMAX_REP6.raw	2.692	2.892	178	200	674.415	679.239	677.3653	1	1	0.044967696	NA	97.98596256228025	FALSE	NA	NA	NA	NA	NA	NA
AYSCTRQQNCPIDRTSRNRCQHCRLQKC	5	43	70	[2.85-null]	0		C132H197N52O42S5D25	25	0	0	3367.543617	674.515443	680.0137387413075		-1	[2.8-3]	RORg RORE Complex HDX	20201206 RORgLBD RORg2	RORgLBD	RORg2	RORg2	999999s	1	20201204_RORg2_DMAX_REP4.raw	2.742	2.942	184	205	674.415	679.239	677.4562	1	1	0.044967696	NA	101.71333283215935	FALSE	NA	NA	NA	NA	NA	NA
AYSCTRQQNCPIDRTSRNRCQHCRLQKC	5	43	70	[2.85-null]	0		C132H197N52O42S5D25	25	0	0	3367.543617	674.515443	680.0137387413075		-1	[2.8-3]	RORg RORE Complex HDX	20201206 RORgLBD RORg2	RORgLBD	RORg2	RORg2	999999s	2	20201204_RORg2_DMAX_REP5.raw	2.701	2.901	179	201	674.415	679.239	677.397	1	1	0.044967696	NA	99.28582656178823	FALSE	NA	NA	NA	NA	NA	NA
AYSCTRQQNCPIDRTSRNRCQHCRLQKCLA	6	43	72	[3.2-null]	0		C141H211N54O44S5D27	27	0	0	3551.6647866000003	592.950851	597.8879052273431		-1	[3-3.3]	RORg RORE Complex HDX	20201206 RORgLBD RORg2	RORgLBD	RORg2	RORgLBD	0s	1	20201206_HisSUMO-RORgLBD_t0_1.raw	3.173	3.373	230	251	592.868	594.202	593.2994	1	1	0.039530057	NA	-2.286318638	TRUE	NA	NA	NA	NA	NA	NA
AYSCTRQQNCPIDRTSRNRCQHCRLQKCLA	6	43	72	[3.2-null]	0		C141H211N54O44S5D27	27	0	0	3551.6647866000003	592.950851	597.8879052273431		-1	[3-3.3]	RORg RORE Complex HDX	20201206 RORgLBD RORg2	RORgLBD	RORg2	RORgLBD	0s	2	20201206_HisSUMO-RORgLBD_t0_3.raw	3.074	3.274	218	239	592.868	594.202	593.6872	1	1	0.039530057	NA	15.808260298153247	TRUE	NA	NA	NA	NA	NA	NA
AYSCTRQQNCPIDRTSRNRCQHCRLQKCLA	6	43	72	[3.2-null]	0		C141H211N54O44S5D27	27	0	0	3551.6647866000003	592.950851	597.8879052273431		-1	[3-3.3]	RORg RORE Complex HDX	20201206 RORgLBD RORg2	RORgLBD	RORg2	RORgLBD	10s	3	20201206_HisSUMO-RORgLBD_10_3.raw	3.183	3.383	231	253	592.868	597.054	595.1182	1	1	0.039530057	NA	82.57809644531518	TRUE	NA	NA	NA	NA	NA	NA
AYSCTRQQNCPIDRTSRNRCQHCRLQKCLA	6	43	72	[3.2-null]	0		C141H211N54O44S5D27	27	0	0	3551.6647866000003	592.950851	597.8879052273431		-1	[3-3.3]	RORg RORE Complex HDX	20201206 RORgLBD RORg2	RORgLBD	RORg2	RORgLBD	10s	1	20201206_HisSUMO-RORgLBD_10_1.raw	3.082	3.282	221	242	592.868	597.054	594.2868	1	1	0.039530057	NA	43.785334899018245	TRUE	NA	NA	NA	NA	NA	NA
AYSCTRQQNCPIDRTSRNRCQHCRLQKCLA	6	43	72	[3.2-null]	0		C141H211N54O44S5D27	27	0	0	3551.6647866000003	592.950851	597.8879052273431		-1	[3-3.3]	RORg RORE Complex HDX	20201206 RORgLBD RORg2	RORgLBD	RORg2	RORgLBD	10s	2	20201206_HisSUMO-RORgLBD_10_2.raw	3.174	3.374	232	253	592.868	597.054	595.4193	1	1	0.039530057	NA	96.62729117900575	TRUE	NA	NA	NA	NA	NA	NA
AYSCTRQQNCPIDRTSRNRCQHCRLQKCLA	6	43	72	[3.2-null]	0		C141H211N54O44S5D27	27	0	0	3551.6647866000003	592.950851	597.8879052273431		-1	[3-3.3]	RORg RORE Complex HDX	20201206 RORgLBD RORg2	RORgLBD	RORg2	RORgLBD	30s	1	20201206_HisSUMO-RORgLBD_30_1.raw	3.182	3.382	230	252	592.868	597.054	594.6288	1	1	0.039530057	NA	59.74290580211238	TRUE	NA	NA	NA	NA	NA	NA
AYSCTRQQNCPIDRTSRNRCQHCRLQKCLA	6	43	72	[3.2-null]	0		C141H211N54O44S5D27	27	0	0	3551.6647866000003	592.950851	597.8879052273431		-1	[3-3.3]	RORg RORE Complex HDX	20201206 RORgLBD RORg2	RORgLBD	RORg2	RORgLBD	30s	2	20201206_HisSUMO-RORgLBD_30_2.raw	3.146	3.346	230	252	592.868	597.054	595.6112	1	1	0.039530057	NA	105.58126151907715	TRUE	NA	NA	NA	NA	NA	NA
AYSCTRQQNCPIDRTSRNRCQHCRLQKCLA	6	43	72	[3.2-null]	0		C141H211N54O44S5D27	27	0	0	3551.6647866000003	592.950851	597.8879052273431		-1	[3-3.3]	RORg RORE Complex HDX	20201206 RORgLBD RORg2	RORgLBD	RORg2	RORgLBD	30s	3	20201206_HisSUMO-RORgLBD_30_3.raw	3.184	3.384	232	254	592.868	597.054	594.9163	1	1	0.039530057	NA	73.15753046480283	TRUE	NA	NA	NA	NA	NA	NA
AYSCTRQQNCPIDRTSRNRCQHCRLQKCLA	6	43	72	[3.2-null]	0		C141H211N54O44S5D27	27	0	0	3551.6647866000003	592.950851	597.8879052273431		-1	[3-3.3]	RORg RORE Complex HDX	20201206 RORgLBD RORg2	RORgLBD	RORg2	RORgLBD	60s	1	20201206_HisSUMO-RORgLBD_60_1.raw	3.097	3.297	222	244	592.868	597.054	594.0751	1	1	0.039530057	NA	33.90750519087674	TRUE	NA	NA	NA	NA	NA	NA
AYSCTRQQNCPIDRTSRNRCQHCRLQKCLA	6	43	72	[3.2-null]	0		C141H211N54O44S5D27	27	0	0	3551.6647866000003	592.950851	597.8879052273431		-1	[3-3.3]	RORg RORE Complex HDX	20201206 RORgLBD RORg2	RORgLBD	RORg2	RORgLBD	60s	2	20201206_HisSUMO-RORgLBD_60_2.raw	3.177	3.377	232	253	592.868	597.054	595.0305	1	1	0.039530057	NA	78.48605267864247	TRUE	NA	NA	NA	NA	NA	NA
AYSCTRQQNCPIDRTSRNRCQHCRLQKCLA	6	43	72	[3.2-null]	0		C141H211N54O44S5D27	27	0	0	3551.6647866000003	592.950851	597.8879052273431		-1	[3-3.3]	RORg RORE Complex HDX	20201206 RORgLBD RORg2	RORgLBD	RORg2	RORgLBD	60s	3	20201206_HisSUMO-RORgLBD_60_3.raw	3.105	3.305	224	246	592.868	597.054	595.3403	1	1	0.039530057	NA	92.94118562	TRUE	NA	NA	NA	NA	NA	NA
AYSCTRQQNCPIDRTSRNRCQHCRLQKCLA	6	43	72	[3.2-null]	0		C141H211N54O44S5D27	27	0	0	3551.6647866000003	592.950851	597.8879052273431		-1	[3-3.3]	RORg RORE Complex HDX	20201206 RORgLBD RORg2	RORgLBD	RORg2	RORgLBD	300s	2	20201206_HisSUMO-RORgLBD_300_2.raw	3.151	3.351	229	251	592.868	597.054	595.0911	1	1	0.039530057	NA	81.31362226	TRUE	NA	NA	NA	NA	NA	NA
AYSCTRQQNCPIDRTSRNRCQHCRLQKCLA	6	43	72	[3.2-null]	0		C141H211N54O44S5D27	27	0	0	3551.6647866000003	592.950851	597.8879052273431		-1	[3-3.3]	RORg RORE Complex HDX	20201206 RORgLBD RORg2	RORgLBD	RORg2	RORgLBD	300s	1	20201206_HisSUMO-RORgLBD_300_1.raw	3.058	3.258	218	240	592.868	597.054	594.3225	1	1	0.039530057	NA	45.45108133539486	TRUE	NA	NA	NA	NA	NA	NA
AYSCTRQQNCPIDRTSRNRCQHCRLQKCLA	6	43	72	[3.2-null]	0		C141H211N54O44S5D27	27	0	0	3551.6647866000003	592.950851	597.8879052273431		-1	[3-3.3]	RORg RORE Complex HDX	20201206 RORgLBD RORg2	RORgLBD	RORg2	RORgLBD	300s	3	20201206_HisSUMO-RORgLBD_300_3.raw	3.124	3.324	225	247	592.868	597.054	594.8547	1	1	0.039530057	NA	70.28330131968406	TRUE	NA	NA	NA	NA	NA	NA
AYSCTRQQNCPIDRTSRNRCQHCRLQKCLA	6	43	72	[3.2-null]	0		C141H211N54O44S5D27	27	0	0	3551.6647866000003	592.950851	597.8879052273431		-1	[3-3.3]	RORg RORE Complex HDX	20201206 RORgLBD RORg2	RORgLBD	RORg2	RORgLBD	900s	3	20201206_HisSUMO-RORgLBD_900_3.raw	3.175	3.375	230	251	592.868	597.054	594.7663	1	1	0.039530057	NA	66.15859585818335	TRUE	NA	NA	NA	NA	NA	NA
AYSCTRQQNCPIDRTSRNRCQHCRLQKCLA	6	43	72	[3.2-null]	0		C141H211N54O44S5D27	27	0	0	3551.6647866000003	592.950851	597.8879052273431		-1	[3-3.3]	RORg RORE Complex HDX	20201206 RORgLBD RORg2	RORgLBD	RORg2	RORgLBD	900s	1	20201206_HisSUMO-RORgLBD_900_1.raw	2.989	3.189	209	231	592.868	597.054	593.9039	1	1	0.039530057	NA	25.91938782652053	TRUE	NA	NA	NA	NA	NA	NA
AYSCTRQQNCPIDRTSRNRCQHCRLQKCLA	6	43	72	[3.2-null]	0		C141H211N54O44S5D27	27	0	0	3551.6647866000003	592.950851	597.8879052273431		-1	[3-3.3]	RORg RORE Complex HDX	20201206 RORgLBD RORg2	RORgLBD	RORg2	RORgLBD	900s	2	20201206_HisSUMO-RORgLBD_900_2.raw	3.179	3.379	231	252	592.868	597.054	595.4582	1	1	0.039530057	NA	98.44234822032325	TRUE	NA	NA	NA	NA	NA	NA
AYSCTRQQNCPIDRTSRNRCQHCRLQKCLA	6	43	72	[3.2-null]	0		C141H211N54O44S5D27	27	0	0	3551.6647866000003	592.950851	597.8879052273431		-1	[3-3.3]	RORg RORE Complex HDX	20201206 RORgLBD RORg2	RORgLBD	RORg2	RORgLBD	3600s	3	20201206_HisSUMO-RORgLBD_3600_3.raw	3.112	3.312	224	246	592.868	597.054	594.7253	1	1	0.039530057	NA	64.24555373237122	TRUE	NA	NA	NA	NA	NA	NA
AYSCTRQQNCPIDRTSRNRCQHCRLQKCLA	6	43	72	[3.2-null]	0		C141H211N54O44S5D27	27	0	0	3551.6647866000003	592.950851	597.8879052273431		-1	[3-3.3]	RORg RORE Complex HDX	20201206 RORgLBD RORg2	RORgLBD	RORg2	RORgLBD	3600s	1	20201206_HisSUMO-RORgLBD_3600_1.raw	3.177	3.377	230	251	592.868	597.054	595.2472	1	1	0.039530057	NA	88.59718020700976	TRUE	NA	NA	NA	NA	NA	NA
AYSCTRQQNCPIDRTSRNRCQHCRLQKCLA	6	43	72	[3.2-null]	0		C141H211N54O44S5D27	27	0	0	3551.6647866000003	592.950851	597.8879052273431		-1	[3-3.3]	RORg RORE Complex HDX	20201206 RORgLBD RORg2	RORgLBD	RORg2	RORgLBD	3600s	2	20201206_HisSUMO-RORgLBD_3600_2.raw	3.174	3.374	231	252	592.868	597.054	594.4944	1	1	0.039530057	NA	53.471860394584375	TRUE	NA	NA	NA	NA	NA	NA
AYSCTRQQNCPIDRTSRNRCQHCRLQKCLA	6	43	72	[3.2-null]	0		C141H211N54O44S5D27	27	0	0	3551.6647866000003	592.950851	597.8879052273431		-1	[3-3.3]	RORg RORE Complex HDX	20201206 RORgLBD RORg2	RORgLBD	RORg2	RORgLBD	999999s	3	20201204_RORg2_DMAX_REP3.raw	3.066	3.266	218	240	592.868	597.054	595.5068	1	1	0.039530057	NA	100.71000303286668	FALSE	NA	NA	NA	NA	NA	NA
AYSCTRQQNCPIDRTSRNRCQHCRLQKCLA	6	43	72	[3.2-null]	0		C141H211N54O44S5D27	27	0	0	3551.6647866000003	592.950851	597.8879052273431		-1	[3-3.3]	RORg RORE Complex HDX	20201206 RORgLBD RORg2	RORgLBD	RORg2	RORgLBD	999999s	2	20201204_RORg2_DMAX_REP2.raw	3.025	3.225	212	234	592.868	597.054	595.4893	1	1	0.039530057	1.326542550130237	99.89346066209237	FALSE	NA	NA	NA	NA	NA	NA
AYSCTRQQNCPIDRTSRNRCQHCRLQKCLA	6	43	72	[3.2-null]	0		C141H211N54O44S5D27	27	0	0	3551.6647866000003	592.950851	597.8879052273431		-1	[3-3.3]	RORg RORE Complex HDX	20201206 RORgLBD RORg2	RORgLBD	RORg2	RORgLBD	999999s	1	20201204_RORg2_DMAX_REP1.raw	3.025	3.225	212	234	592.868	597.054	595.5387	1	1	0.039530057	NA	102.19844312587234	FALSE	NA	NA	NA	NA	NA	NA
AYSCTRQQNCPIDRTSRNRCQHCRLQKCLA	6	43	72	[3.2-null]	0		C141H211N54O44S5D27	27	0	0	3551.6647866000003	592.950851	597.8879052273431		-1	[3-3.3]	RORg RORE Complex HDX	20201206 RORgLBD RORg2	RORgLBD	RORg2	RORg2	0s	1	20201206_HisSUMO-RORg2_t0_2.raw	3.076	3.276	219	240	592.868	594.202	593.3484	1	1	0.039530057	1.1035474222731578	0	FALSE	NA	NA	NA	NA	NA	NA
AYSCTRQQNCPIDRTSRNRCQHCRLQKCLA	6	43	72	[3.2-null]	0		C141H211N54O44S5D27	27	0	0	3551.6647866000003	592.950851	597.8879052273431		-1	[3-3.3]	RORg RORE Complex HDX	20201206 RORgLBD RORg2	RORgLBD	RORg2	RORg2	10s	3	20201206_HisSUMO-RORg2_10_3.raw	3.032	3.232	215	237	592.868	597.054	594.3552	1	1	0.039530057	2.6919695100557592	46.97684907963707	FALSE	NA	NA	NA	NA	NA	NA
AYSCTRQQNCPIDRTSRNRCQHCRLQKCLA	6	43	72	[3.2-null]	0		C141H211N54O44S5D27	27	0	0	3551.6647866000003	592.950851	597.8879052273431		-1	[3-3.3]	RORg RORE Complex HDX	20201206 RORgLBD RORg2	RORgLBD	RORg2	RORg2	10s	1	20201206_HisSUMO-RORg2_10_1.raw	3.103	3.303	223	245	592.868	597.054	594.5115	1	1	0.039530057	1.734378595205725	54.26973894	FALSE	NA	NA	NA	NA	NA	NA
AYSCTRQQNCPIDRTSRNRCQHCRLQKCLA	6	43	72	[3.2-null]	0		C141H211N54O44S5D27	27	0	0	3551.6647866000003	592.950851	597.8879052273431		-1	[3-3.3]	RORg RORE Complex HDX	20201206 RORgLBD RORg2	RORgLBD	RORg2	RORg2	10s	2	20201206_HisSUMO-RORg2_10_2.raw	3.044	3.244	214	236	592.868	597.054	594.5032	1	1	0.039530057	1.607154130951988	53.88246456	FALSE	NA	NA	NA	NA	NA	NA
AYSCTRQQNCPIDRTSRNRCQHCRLQKCLA	6	43	72	[3.2-null]	0		C141H211N54O44S5D27	27	0	0	3551.6647866000003	592.950851	597.8879052273431		-1	[3-3.3]	RORg RORE Complex HDX	20201206 RORgLBD RORg2	RORgLBD	RORg2	RORg2	30s	1	20201206_HisSUMO-RORg2_30_1.raw	3.063	3.263	217	239	592.868	597.054	594.6548	1	1	0.039530057	1.579422675908658	60.95605446726309	FALSE	NA	NA	NA	NA	NA	NA
AYSCTRQQNCPIDRTSRNRCQHCRLQKCLA	6	43	72	[3.2-null]	0		C141H211N54O44S5D27	27	0	0	3551.6647866000003	592.950851	597.8879052273431		-1	[3-3.3]	RORg RORE Complex HDX	20201206 RORgLBD RORg2	RORgLBD	RORg2	RORg2	30s	2	20201206_HisSUMO-RORg2_30_2.raw	3.064	3.264	221	243	592.868	597.054	594.6222	1	1	0.039530057	1.8536355828400948	59.434952679424114	FALSE	NA	NA	NA	NA	NA	NA
AYSCTRQQNCPIDRTSRNRCQHCRLQKCLA	6	43	72	[3.2-null]	0		C141H211N54O44S5D27	27	0	0	3551.6647866000003	592.950851	597.8879052273431		-1	[3-3.3]	RORg RORE Complex HDX	20201206 RORgLBD RORg2	RORgLBD	RORg2	RORg2	30s	3	20201206_HisSUMO-RORg2_30_3.raw	3.063	3.263	219	241	592.868	597.054	594.6204	1	1	0.039530057	1.4609845337579586	59.35096546414454	FALSE	NA	NA	NA	NA	NA	NA
AYSCTRQQNCPIDRTSRNRCQHCRLQKCLA	6	43	72	[3.2-null]	0		C141H211N54O44S5D27	27	0	0	3551.6647866000003	592.950851	597.8879052273431		-1	[3-3.3]	RORg RORE Complex HDX	20201206 RORgLBD RORg2	RORgLBD	RORg2	RORg2	60s	1	20201206_HisSUMO-RORg2_60_1.raw	3.047	3.247	218	240	592.868	597.054	594.7621	1	1	0.039530057	1.2515888244411266	65.96262568919941	FALSE	NA	NA	NA	NA	NA	NA
AYSCTRQQNCPIDRTSRNRCQHCRLQKCLA	6	43	72	[3.2-null]	0		C141H211N54O44S5D27	27	0	0	3551.6647866000003	592.950851	597.8879052273431		-1	[3-3.3]	RORg RORE Complex HDX	20201206 RORgLBD RORg2	RORgLBD	RORg2	RORg2	60s	2	20201206_HisSUMO-RORg2_60_2.raw	2.991	3.191	211	232	592.868	597.054	594.7352	1	1	0.039530057	1.746317243830993	64.70748341640892	FALSE	NA	NA	NA	NA	NA	NA
AYSCTRQQNCPIDRTSRNRCQHCRLQKCLA	6	43	72	[3.2-null]	0		C141H211N54O44S5D27	27	0	0	3551.6647866000003	592.950851	597.8879052273431		-1	[3-3.3]	RORg RORE Complex HDX	20201206 RORgLBD RORg2	RORgLBD	RORg2	RORg2	60s	3	20201206_HisSUMO-RORg2_60_3.raw	2.959	3.159	207	229	592.868	597.054	594.7601	1	1	0.039530057	7.137978211491167	65.86930656110805	FALSE	NA	NA	NA	NA	NA	NA
AYSCTRQQNCPIDRTSRNRCQHCRLQKCLA	6	43	72	[3.2-null]	0		C141H211N54O44S5D27	27	0	0	3551.6647866000003	592.950851	597.8879052273431		-1	[3-3.3]	RORg RORE Complex HDX	20201206 RORgLBD RORg2	RORgLBD	RORg2	RORg2	300s	2	20201206_HisSUMO-RORg2_300_2.raw	2.973	3.173	207	229	592.868	597.054	594.663	1	1	0.039530057	1.722877475654787	61.338662892424445	FALSE	NA	NA	NA	NA	NA	NA
AYSCTRQQNCPIDRTSRNRCQHCRLQKCLA	6	43	72	[3.2-null]	0		C141H211N54O44S5D27	27	0	0	3551.6647866000003	592.950851	597.8879052273431		-1	[3-3.3]	RORg RORE Complex HDX	20201206 RORgLBD RORg2	RORgLBD	RORg2	RORg2	300s	1	20201206_HisSUMO-RORg2_300_1.raw	3.067	3.267	218	239	592.868	597.054	594.8142	1	1	0.039530057	2.122290155448683	68.39358897589877	FALSE	NA	NA	NA	NA	NA	NA
AYSCTRQQNCPIDRTSRNRCQHCRLQKCLA	6	43	72	[3.2-null]	0		C141H211N54O44S5D27	27	0	0	3551.6647866000003	592.950851	597.8879052273431		-1	[3-3.3]	RORg RORE Complex HDX	20201206 RORgLBD RORg2	RORgLBD	RORg2	RORg2	300s	3	20201206_HisSUMO-RORg2_300_3.raw	2.997	3.197	212	233	592.868	597.054	594.9179	1	1	0.039530057	NA	73.23218576727594	FALSE	NA	NA	NA	NA	NA	NA
AYSCTRQQNCPIDRTSRNRCQHCRLQKCLA	6	43	72	[3.2-null]	0		C141H211N54O44S5D27	27	0	0	3551.6647866000003	592.950851	597.8879052273431		-1	[3-3.3]	RORg RORE Complex HDX	20201206 RORgLBD RORg2	RORgLBD	RORg2	RORg2	900s	3	20201206_HisSUMO-RORg2_900_3.raw	3.037	3.237	214	236	592.868	597.054	594.8201	1	1	0.039530057	1.9422319661541838	68.66888040375903	FALSE	NA	NA	NA	NA	NA	NA
AYSCTRQQNCPIDRTSRNRCQHCRLQKCLA	6	43	72	[3.2-null]	0		C141H211N54O44S5D27	27	0	0	3551.6647866000003	592.950851	597.8879052273431		-1	[3-3.3]	RORg RORE Complex HDX	20201206 RORgLBD RORg2	RORgLBD	RORg2	RORg2	900s	1	20201206_HisSUMO-RORg2_900_1.raw	3.066	3.266	217	239	592.868	597.054	594.8575	1	1	0.039530057	2.1515950353649504	70.41394809900667	FALSE	NA	NA	NA	NA	NA	NA
AYSCTRQQNCPIDRTSRNRCQHCRLQKCLA	6	43	72	[3.2-null]	0		C141H211N54O44S5D27	27	0	0	3551.6647866000003	592.950851	597.8879052273431		-1	[3-3.3]	RORg RORE Complex HDX	20201206 RORgLBD RORg2	RORgLBD	RORg2	RORg2	900s	2	20201206_HisSUMO-RORg2_900_2.raw	3.033	3.233	215	237	592.868	597.054	594.8563	1	1	0.039530057	1.9195407982282875	70.35795662215716	FALSE	NA	NA	NA	NA	NA	NA
AYSCTRQQNCPIDRTSRNRCQHCRLQKCLA	6	43	72	[3.2-null]	0		C141H211N54O44S5D27	27	0	0	3551.6647866000003	592.950851	597.8879052273431		-1	[3-3.3]	RORg RORE Complex HDX	20201206 RORgLBD RORg2	RORgLBD	RORg2	RORg2	3600s	3	20201206_HisSUMO-RORg2_3600_3.raw	2.972	3.172	210	232	592.868	597.054	594.9845	1	1	0.039530057	NA	76.33971273261518	FALSE	NA	NA	NA	NA	NA	NA
AYSCTRQQNCPIDRTSRNRCQHCRLQKCLA	6	43	72	[3.2-null]	0		C141H211N54O44S5D27	27	0	0	3551.6647866000003	592.950851	597.8879052273431		-1	[3-3.3]	RORg RORE Complex HDX	20201206 RORgLBD RORg2	RORgLBD	RORg2	RORg2	3600s	1	20201206_HisSUMO-RORg2_3600_1.raw	3.158	3.358	228	250	592.868	597.054	594.9977	1	1	0.039530057	2.4481793568780645	76.95561897799702	FALSE	NA	NA	NA	NA	NA	NA
AYSCTRQQNCPIDRTSRNRCQHCRLQKCLA	6	43	72	[3.2-null]	0		C141H211N54O44S5D27	27	0	0	3551.6647866000003	592.950851	597.8879052273431		-1	[3-3.3]	RORg RORE Complex HDX	20201206 RORgLBD RORg2	RORgLBD	RORg2	RORg2	3600s	2	20201206_HisSUMO-RORg2_3600_2.raw	3.052	3.252	217	239	592.868	597.054	595.0422	1	1	0.039530057	1.956397370761962	79.03196957795976	FALSE	NA	NA	NA	NA	NA	NA
AYSCTRQQNCPIDRTSRNRCQHCRLQKCLA	6	43	72	[3.2-null]	0		C141H211N54O44S5D27	27	0	0	3551.6647866000003	592.950851	597.8879052273431		-1	[3-3.3]	RORg RORE Complex HDX	20201206 RORgLBD RORg2	RORgLBD	RORg2	RORg2	999999s	3	20201204_RORg2_DMAX_REP6.raw	2.971	3.171	208	230	592.868	597.054	595.4378	1	1	0.039530057	NA	97.49049311382309	FALSE	NA	NA	NA	NA	NA	NA
AYSCTRQQNCPIDRTSRNRCQHCRLQKCLA	6	43	72	[3.2-null]	0		C141H211N54O44S5D27	27	0	0	3551.6647866000003	592.950851	597.8879052273431		-1	[3-3.3]	RORg RORE Complex HDX	20201206 RORgLBD RORg2	RORgLBD	RORg2	RORg2	999999s	2	20201204_RORg2_DMAX_REP5.raw	2.981	3.181	209	231	592.868	597.054	595.458	1	1	0.039530057	NA	98.43301630751147	FALSE	NA	NA	NA	NA	NA	NA
AYSCTRQQNCPIDRTSRNRCQHCRLQKCLA	6	43	72	[3.2-null]	0		C141H211N54O44S5D27	27	0	0	3551.6647866000003	592.950851	597.8879052273431		-1	[3-3.3]	RORg RORE Complex HDX	20201206 RORgLBD RORg2	RORgLBD	RORg2	RORg2	999999s	1	20201204_RORg2_DMAX_REP4.raw	3.035	3.235	215	237	592.868	597.054	595.5189	1	1	0.039530057	NA	101.27458375780223	FALSE	NA	NA	NA	NA	NA	NA
CEGCKGFFRRSQRCNA	4	27	42	[3.3-null]	0		C75H106N28O22S3D14	14	0	0	1860.8293260000003	466.214052	470.0675942872701		-1	[3.1-3.4]	RORg RORE Complex HDX	20201206 RORgLBD RORg2	RORgLBD	RORg2	RORgLBD	0s	2	20201206_HisSUMO-RORgLBD_t0_3.raw	3.309	3.509	243	265	466.089	467.59	467.1668	1	1	0.031080937	NA	33.68063380892335	TRUE	NA	NA	NA	NA	NA	NA
CEGCKGFFRRSQRCNA	4	27	42	[3.3-null]	0		C75H106N28O22S3D14	14	0	0	1860.8293260000003	466.214052	470.0675942872701		-1	[3.1-3.4]	RORg RORE Complex HDX	20201206 RORgLBD RORg2	RORgLBD	RORg2	RORgLBD	0s	1	20201206_HisSUMO-RORgLBD_t0_1.raw	3.284	3.484	241	263	466.089	467.59	467.0045	1	1	0.031080937	NA	25.239672000417013	TRUE	NA	NA	NA	NA	NA	NA
CEGCKGFFRRSQRCNA	4	27	42	[3.3-null]	0		C75H106N28O22S3D14	14	0	0	1860.8293260000003	466.214052	470.0675942872701		-1	[3.1-3.4]	RORg RORE Complex HDX	20201206 RORgLBD RORg2	RORgLBD	RORg2	RORgLBD	10s	1	20201206_HisSUMO-RORgLBD_10_1.raw	3.14	3.34	227	249	466.089	470.358	468.8988	1	1	0.031080937	NA	123.75916647886353	TRUE	NA	NA	NA	NA	NA	NA
CEGCKGFFRRSQRCNA	4	27	42	[3.3-null]	0		C75H106N28O22S3D14	14	0	0	1860.8293260000003	466.214052	470.0675942872701		-1	[3.1-3.4]	RORg RORE Complex HDX	20201206 RORgLBD RORg2	RORgLBD	RORg2	RORgLBD	10s	3	20201206_HisSUMO-RORgLBD_10_3.raw	3.144	3.344	227	249	466.089	470.358	468.5261	1	1	0.031080937	NA	104.37563926980576	TRUE	NA	NA	NA	NA	NA	NA
CEGCKGFFRRSQRCNA	4	27	42	[3.3-null]	0		C75H106N28O22S3D14	14	0	0	1860.8293260000003	466.214052	470.0675942872701		-1	[3.1-3.4]	RORg RORE Complex HDX	20201206 RORgLBD RORg2	RORgLBD	RORg2	RORgLBD	10s	2	20201206_HisSUMO-RORgLBD_10_2.raw	3.143	3.343	228	250	466.089	470.358	468.612	1	1	0.031080937	NA	108.84316002982388	TRUE	NA	NA	NA	NA	NA	NA
CEGCKGFFRRSQRCNA	4	27	42	[3.3-null]	0		C75H106N28O22S3D14	14	0	0	1860.8293260000003	466.214052	470.0675942872701		-1	[3.1-3.4]	RORg RORE Complex HDX	20201206 RORgLBD RORg2	RORgLBD	RORg2	RORgLBD	30s	1	20201206_HisSUMO-RORgLBD_30_1.raw	3.142	3.342	226	248	466.089	470.358	468.1744	1	1	0.031080937	NA	86.08428826517645	TRUE	NA	NA	NA	NA	NA	NA
CEGCKGFFRRSQRCNA	4	27	42	[3.3-null]	0		C75H106N28O22S3D14	14	0	0	1860.8293260000003	466.214052	470.0675942872701		-1	[3.1-3.4]	RORg RORE Complex HDX	20201206 RORgLBD RORg2	RORgLBD	RORg2	RORgLBD	30s	3	20201206_HisSUMO-RORgLBD_30_3.raw	3.136	3.336	227	249	466.089	470.358	468.5515	1	1	0.031080937	NA	105.6966523932559	TRUE	NA	NA	NA	NA	NA	NA
CEGCKGFFRRSQRCNA	4	27	42	[3.3-null]	0		C75H106N28O22S3D14	14	0	0	1860.8293260000003	466.214052	470.0675942872701		-1	[3.1-3.4]	RORg RORE Complex HDX	20201206 RORgLBD RORg2	RORgLBD	RORg2	RORgLBD	30s	2	20201206_HisSUMO-RORgLBD_30_2.raw	3.138	3.338	229	251	466.089	470.358	468.4108	1	1	0.031080937	NA	98.37907182	TRUE	NA	NA	NA	NA	NA	NA
CEGCKGFFRRSQRCNA	4	27	42	[3.3-null]	0		C75H106N28O22S3D14	14	0	0	1860.8293260000003	466.214052	470.0675942872701		-1	[3.1-3.4]	RORg RORE Complex HDX	20201206 RORgLBD RORg2	RORgLBD	RORg2	RORgLBD	60s	2	20201206_HisSUMO-RORgLBD_60_2.raw	3.137	3.337	227	249	466.089	470.358	468.0211	1	1	0.031080937	NA	78.11140197285417	TRUE	NA	NA	NA	NA	NA	NA
CEGCKGFFRRSQRCNA	4	27	42	[3.3-null]	0		C75H106N28O22S3D14	14	0	0	1860.8293260000003	466.214052	470.0675942872701		-1	[3.1-3.4]	RORg RORE Complex HDX	20201206 RORgLBD RORg2	RORgLBD	RORg2	RORgLBD	60s	1	20201206_HisSUMO-RORgLBD_60_1.raw	3.097	3.297	222	244	466.089	470.358	467.4722	1	1	0.031080937	15.202942421023238	49.56399632474142	TRUE	NA	NA	NA	NA	NA	NA
CEGCKGFFRRSQRCNA	4	27	42	[3.3-null]	0		C75H106N28O22S3D14	14	0	0	1860.8293260000003	466.214052	470.0675942872701		-1	[3.1-3.4]	RORg RORE Complex HDX	20201206 RORgLBD RORg2	RORgLBD	RORg2	RORgLBD	60s	3	20201206_HisSUMO-RORgLBD_60_3.raw	3.14	3.34	228	250	466.089	470.358	468.3859	1	1	0.031080937	NA	97.08406289548405	TRUE	NA	NA	NA	NA	NA	NA
CEGCKGFFRRSQRCNA	4	27	42	[3.3-null]	0		C75H106N28O22S3D14	14	0	0	1860.8293260000003	466.214052	470.0675942872701		-1	[3.1-3.4]	RORg RORE Complex HDX	20201206 RORgLBD RORg2	RORgLBD	RORg2	RORgLBD	300s	1	20201206_HisSUMO-RORgLBD_300_1.raw	3.139	3.339	227	249	466.089	470.358	467.6995	1	1	0.031080937	NA	61.38550352790481	TRUE	NA	NA	NA	NA	NA	NA
CEGCKGFFRRSQRCNA	4	27	42	[3.3-null]	0		C75H106N28O22S3D14	14	0	0	1860.8293260000003	466.214052	470.0675942872701		-1	[3.1-3.4]	RORg RORE Complex HDX	20201206 RORgLBD RORg2	RORgLBD	RORg2	RORgLBD	300s	2	20201206_HisSUMO-RORgLBD_300_2.raw	3.142	3.342	228	250	466.089	470.358	468.7219	1	1	0.031080937	NA	114.5588821663279	TRUE	NA	NA	NA	NA	NA	NA
CEGCKGFFRRSQRCNA	4	27	42	[3.3-null]	0		C75H106N28O22S3D14	14	0	0	1860.8293260000003	466.214052	470.0675942872701		-1	[3.1-3.4]	RORg RORE Complex HDX	20201206 RORgLBD RORg2	RORgLBD	RORg2	RORgLBD	300s	3	20201206_HisSUMO-RORgLBD_300_3.raw	3.142	3.342	227	249	466.089	470.358	468.261	1	1	0.031080937	NA	90.58821489867523	TRUE	NA	NA	NA	NA	NA	NA
CEGCKGFFRRSQRCNA	4	27	42	[3.3-null]	0		C75H106N28O22S3D14	14	0	0	1860.8293260000003	466.214052	470.0675942872701		-1	[3.1-3.4]	RORg RORE Complex HDX	20201206 RORgLBD RORg2	RORgLBD	RORg2	RORgLBD	900s	2	20201206_HisSUMO-RORgLBD_900_2.raw	3.14	3.34	226	248	466.089	470.358	468.54	1	1	0.031080937	NA	105.09855590035734	TRUE	NA	NA	NA	NA	NA	NA
CEGCKGFFRRSQRCNA	4	27	42	[3.3-null]	0		C75H106N28O22S3D14	14	0	0	1860.8293260000003	466.214052	470.0675942872701		-1	[3.1-3.4]	RORg RORE Complex HDX	20201206 RORgLBD RORg2	RORgLBD	RORg2	RORgLBD	900s	3	20201206_HisSUMO-RORgLBD_900_3.raw	3.135	3.335	225	247	466.089	470.358	468.529	1	1	0.031080937	NA	104.52646360279873	TRUE	NA	NA	NA	NA	NA	NA
CEGCKGFFRRSQRCNA	4	27	42	[3.3-null]	0		C75H106N28O22S3D14	14	0	0	1860.8293260000003	466.214052	470.0675942872701		-1	[3.1-3.4]	RORg RORE Complex HDX	20201206 RORgLBD RORg2	RORgLBD	RORg2	RORgLBD	900s	1	20201206_HisSUMO-RORgLBD_900_1.raw	3.136	3.336	225	247	466.089	470.358	468.4973	1	1	0.031080937	NA	102.87779761801973	TRUE	NA	NA	NA	NA	NA	NA
CEGCKGFFRRSQRCNA	4	27	42	[3.3-null]	0		C75H106N28O22S3D14	14	0	0	1860.8293260000003	466.214052	470.0675942872701		-1	[3.1-3.4]	RORg RORE Complex HDX	20201206 RORgLBD RORg2	RORgLBD	RORg2	RORgLBD	3600s	1	20201206_HisSUMO-RORgLBD_3600_1.raw	3.138	3.338	225	247	466.089	470.358	468.4604	1	1	0.031080937	NA	100.95868800166805	TRUE	NA	NA	NA	NA	NA	NA
CEGCKGFFRRSQRCNA	4	27	42	[3.3-null]	0		C75H106N28O22S3D14	14	0	0	1860.8293260000003	466.214052	470.0675942872701		-1	[3.1-3.4]	RORg RORE Complex HDX	20201206 RORgLBD RORg2	RORgLBD	RORg2	RORgLBD	3600s	3	20201206_HisSUMO-RORgLBD_3600_3.raw	3.148	3.348	228	250	466.089	470.358	468.3658	1	1	0.031080937	NA	96.03869424267397	TRUE	NA	NA	NA	NA	NA	NA
CEGCKGFFRRSQRCNA	4	27	42	[3.3-null]	0		C75H106N28O22S3D14	14	0	0	1860.8293260000003	466.214052	470.0675942872701		-1	[3.1-3.4]	RORg RORE Complex HDX	20201206 RORgLBD RORg2	RORgLBD	RORg2	RORgLBD	3600s	2	20201206_HisSUMO-RORgLBD_3600_2.raw	3.144	3.344	227	249	466.089	470.358	467.7102	1	1	0.031080937	NA	61.94199330825532	TRUE	NA	NA	NA	NA	NA	NA
CEGCKGFFRRSQRCNA	4	27	42	[3.3-null]	0		C75H106N28O22S3D14	14	0	0	1860.8293260000003	466.214052	470.0675942872701		-1	[3.1-3.4]	RORg RORE Complex HDX	20201206 RORgLBD RORg2	RORgLBD	RORg2	RORgLBD	999999s	2	20201204_RORg2_DMAX_REP2.raw	3.079	3.279	218	239	466.089	470.358	468.4035	1	1	0.031080937	4.875446972685877	97.99941057157666	FALSE	NA	NA	NA	NA	NA	NA
CEGCKGFFRRSQRCNA	4	27	42	[3.3-null]	0		C75H106N28O22S3D14	14	0	0	1860.8293260000003	466.214052	470.0675942872701		-1	[3.1-3.4]	RORg RORE Complex HDX	20201206 RORgLBD RORg2	RORgLBD	RORg2	RORgLBD	999999s	1	20201204_RORg2_DMAX_REP1.raw	3.101	3.301	221	242	466.089	470.358	468.5347	1	1	0.031080937	NA	104.82291142971431	FALSE	NA	NA	NA	NA	NA	NA
CEGCKGFFRRSQRCNA	4	27	42	[3.3-null]	0		C75H106N28O22S3D14	14	0	0	1860.8293260000003	466.214052	470.0675942872701		-1	[3.1-3.4]	RORg RORE Complex HDX	20201206 RORgLBD RORg2	RORgLBD	RORg2	RORgLBD	999999s	3	20201204_RORg2_DMAX_REP3.raw	3.124	3.324	224	246	466.089	470.358	468.4419	1	1	0.031080937	NA	99.99653277395704	FALSE	NA	NA	NA	NA	NA	NA
CEGCKGFFRRSQRCNA	4	27	42	[3.3-null]	0		C75H106N28O22S3D14	14	0	0	1860.8293260000003	466.214052	470.0675942872701		-1	[3.1-3.4]	RORg RORE Complex HDX	20201206 RORgLBD RORg2	RORgLBD	RORg2	RORg2	0s	1	20201206_HisSUMO-RORg2_t0_2.raw	3.191	3.391	231	253	466.089	467.59	466.5192	1	1	0.031080937	1.4757022739846661	0	FALSE	NA	NA	NA	NA	NA	NA
CEGCKGFFRRSQRCNA	4	27	42	[3.3-null]	0		C75H106N28O22S3D14	14	0	0	1860.8293260000003	466.214052	470.0675942872701		-1	[3.1-3.4]	RORg RORE Complex HDX	20201206 RORgLBD RORg2	RORgLBD	RORg2	RORg2	10s	1	20201206_HisSUMO-RORg2_10_1.raw	3.064	3.264	219	241	466.089	470.358	467.285	1	1	0.031080937	1.9067675495570788	39.82802558813078	FALSE	NA	NA	NA	NA	NA	NA
CEGCKGFFRRSQRCNA	4	27	42	[3.3-null]	0		C75H106N28O22S3D14	14	0	0	1860.8293260000003	466.214052	470.0675942872701		-1	[3.1-3.4]	RORg RORE Complex HDX	20201206 RORgLBD RORg2	RORgLBD	RORg2	RORg2	10s	3	20201206_HisSUMO-RORg2_10_3.raw	3.116	3.316	224	246	466.089	470.358	467.1617	1	1	0.031080937	2.4571928730278674	33.41539101641807	FALSE	NA	NA	NA	NA	NA	NA
CEGCKGFFRRSQRCNA	4	27	42	[3.3-null]	0		C75H106N28O22S3D14	14	0	0	1860.8293260000003	466.214052	470.0675942872701		-1	[3.1-3.4]	RORg RORE Complex HDX	20201206 RORgLBD RORg2	RORgLBD	RORg2	RORg2	10s	2	20201206_HisSUMO-RORg2_10_2.raw	3.137	3.337	224	246	466.089	470.358	467.2128	1	1	0.031080937	1.9566816217327374	36.07301978052649	FALSE	NA	NA	NA	NA	NA	NA
CEGCKGFFRRSQRCNA	4	27	42	[3.3-null]	0		C75H106N28O22S3D14	14	0	0	1860.8293260000003	466.214052	470.0675942872701		-1	[3.1-3.4]	RORg RORE Complex HDX	20201206 RORgLBD RORg2	RORgLBD	RORg2	RORg2	30s	1	20201206_HisSUMO-RORg2_30_1.raw	3.12	3.32	223	245	466.089	470.358	467.3811	1	1	0.031080937	2.226239580425873	44.826031933153565	FALSE	NA	NA	NA	NA	NA	NA
CEGCKGFFRRSQRCNA	4	27	42	[3.3-null]	0		C75H106N28O22S3D14	14	0	0	1860.8293260000003	466.214052	470.0675942872701		-1	[3.1-3.4]	RORg RORE Complex HDX	20201206 RORgLBD RORg2	RORgLBD	RORg2	RORg2	30s	3	20201206_HisSUMO-RORg2_30_3.raw	3.13	3.33	226	248	466.089	470.358	467.3442	1	1	0.031080937	1.571693537573299	42.90692231680189	FALSE	NA	NA	NA	NA	NA	NA
CEGCKGFFRRSQRCNA	4	27	42	[3.3-null]	0		C75H106N28O22S3D14	14	0	0	1860.8293260000003	466.214052	470.0675942872701		-1	[3.1-3.4]	RORg RORE Complex HDX	20201206 RORgLBD RORg2	RORgLBD	RORg2	RORg2	30s	2	20201206_HisSUMO-RORg2_30_2.raw	3.113	3.313	226	248	466.089	470.358	467.3626	1	1	0.031080937	2.273753102828188	43.86387670544255	FALSE	NA	NA	NA	NA	NA	NA
CEGCKGFFRRSQRCNA	4	27	42	[3.3-null]	0		C75H106N28O22S3D14	14	0	0	1860.8293260000003	466.214052	470.0675942872701		-1	[3.1-3.4]	RORg RORE Complex HDX	20201206 RORgLBD RORg2	RORgLBD	RORg2	RORg2	60s	2	20201206_HisSUMO-RORg2_60_2.raw	3.04	3.24	216	238	466.089	470.358	467.4463	1	1	0.031080937	3.1584927130456597	48.21697900594836	FALSE	NA	NA	NA	NA	NA	NA
CEGCKGFFRRSQRCNA	4	27	42	[3.3-null]	0		C75H106N28O22S3D14	14	0	0	1860.8293260000003	466.214052	470.0675942872701		-1	[3.1-3.4]	RORg RORE Complex HDX	20201206 RORgLBD RORg2	RORgLBD	RORg2	RORg2	60s	1	20201206_HisSUMO-RORg2_60_1.raw	3.038	3.238	217	239	466.089	470.358	467.458	1	1	0.031080937	2.0480541057197157	48.82547717698763	FALSE	NA	NA	NA	NA	NA	NA
CEGCKGFFRRSQRCNA	4	27	42	[3.3-null]	0		C75H106N28O22S3D14	14	0	0	1860.8293260000003	466.214052	470.0675942872701		-1	[3.1-3.4]	RORg RORE Complex HDX	20201206 RORgLBD RORg2	RORgLBD	RORg2	RORg2	60s	3	20201206_HisSUMO-RORg2_60_3.raw	3.017	3.217	213	235	466.089	470.358	467.4843	1	1	0.031080937	3.0771426832572817	50.19329785	FALSE	NA	NA	NA	NA	NA	NA
CEGCKGFFRRSQRCNA	4	27	42	[3.3-null]	0		C75H106N28O22S3D14	14	0	0	1860.8293260000003	466.214052	470.0675942872701		-1	[3.1-3.4]	RORg RORE Complex HDX	20201206 RORgLBD RORg2	RORgLBD	RORg2	RORg2	300s	1	20201206_HisSUMO-RORg2_300_1.raw	3.098	3.298	221	243	466.089	470.358	467.5647	1	1	0.031080937	1.6930809477123983	54.37477246329354	FALSE	NA	NA	NA	NA	NA	NA
CEGCKGFFRRSQRCNA	4	27	42	[3.3-null]	0		C75H106N28O22S3D14	14	0	0	1860.8293260000003	466.214052	470.0675942872701		-1	[3.1-3.4]	RORg RORE Complex HDX	20201206 RORgLBD RORg2	RORgLBD	RORg2	RORg2	300s	2	20201206_HisSUMO-RORg2_300_2.raw	3.044	3.244	215	237	466.089	470.358	467.4817	1	1	0.031080937	1.8487078700139121	50.058076036268375	FALSE	NA	NA	NA	NA	NA	NA
CEGCKGFFRRSQRCNA	4	27	42	[3.3-null]	0		C75H106N28O22S3D14	14	0	0	1860.8293260000003	466.214052	470.0675942872701		-1	[3.1-3.4]	RORg RORE Complex HDX	20201206 RORgLBD RORg2	RORgLBD	RORg2	RORg2	300s	3	20201206_HisSUMO-RORg2_300_3.raw	3.055	3.255	218	240	466.089	470.358	467.6729	1	1	0.031080937	3.5136751305567087	60.00208034	FALSE	NA	NA	NA	NA	NA	NA
CEGCKGFFRRSQRCNA	4	27	42	[3.3-null]	0		C75H106N28O22S3D14	14	0	0	1860.8293260000003	466.214052	470.0675942872701		-1	[3.1-3.4]	RORg RORE Complex HDX	20201206 RORgLBD RORg2	RORgLBD	RORg2	RORg2	900s	2	20201206_HisSUMO-RORg2_900_2.raw	3.126	3.326	225	247	466.089	470.358	467.7096	1	1	0.031080937	1.6131632514017638	61.91078827384502	FALSE	NA	NA	NA	NA	NA	NA
CEGCKGFFRRSQRCNA	4	27	42	[3.3-null]	0		C75H106N28O22S3D14	14	0	0	1860.8293260000003	466.214052	470.0675942872701		-1	[3.1-3.4]	RORg RORE Complex HDX	20201206 RORgLBD RORg2	RORgLBD	RORg2	RORg2	900s	3	20201206_HisSUMO-RORg2_900_3.raw	3.081	3.281	219	240	466.089	470.358	467.6912	1	1	0.031080937	2.416765640820514	60.953833885201405	FALSE	NA	NA	NA	NA	NA	NA
CEGCKGFFRRSQRCNA	4	27	42	[3.3-null]	0		C75H106N28O22S3D14	14	0	0	1860.8293260000003	466.214052	470.0675942872701		-1	[3.1-3.4]	RORg RORE Complex HDX	20201206 RORgLBD RORg2	RORgLBD	RORg2	RORg2	900s	1	20201206_HisSUMO-RORg2_900_1.raw	3.124	3.324	223	245	466.089	470.358	467.6836	1	1	0.031080937	3.301569253373918	60.55857011598161	FALSE	NA	NA	NA	NA	NA	NA
CEGCKGFFRRSQRCNA	4	27	42	[3.3-null]	0		C75H106N28O22S3D14	14	0	0	1860.8293260000003	466.214052	470.0675942872701		-1	[3.1-3.4]	RORg RORE Complex HDX	20201206 RORgLBD RORg2	RORgLBD	RORg2	RORg2	3600s	1	20201206_HisSUMO-RORg2_3600_1.raw	3.096	3.296	221	243	466.089	470.358	467.8506	1	1	0.031080937	1.8847198738746136	69.24397136071478	FALSE	NA	NA	NA	NA	NA	NA
CEGCKGFFRRSQRCNA	4	27	42	[3.3-null]	0		C75H106N28O22S3D14	14	0	0	1860.8293260000003	466.214052	470.0675942872701		-1	[3.1-3.4]	RORg RORE Complex HDX	20201206 RORgLBD RORg2	RORgLBD	RORg2	RORg2	3600s	3	20201206_HisSUMO-RORg2_3600_3.raw	3.047	3.247	218	240	466.089	470.358	467.8291	1	1	0.031080937	2.8224645118560323	68.12579096094339	FALSE	NA	NA	NA	NA	NA	NA
CEGCKGFFRRSQRCNA	4	27	42	[3.3-null]	0		C75H106N28O22S3D14	14	0	0	1860.8293260000003	466.214052	470.0675942872701		-1	[3.1-3.4]	RORg RORE Complex HDX	20201206 RORgLBD RORg2	RORgLBD	RORg2	RORg2	3600s	2	20201206_HisSUMO-RORg2_3600_2.raw	3.127	3.327	225	247	466.089	470.358	467.8967	1	1	0.031080937	2.8528454775973175	71.64155817138827	FALSE	NA	NA	NA	NA	NA	NA
CEGCKGFFRRSQRCNA	4	27	42	[3.3-null]	0		C75H106N28O22S3D14	14	0	0	1860.8293260000003	466.214052	470.0675942872701		-1	[3.1-3.4]	RORg RORE Complex HDX	20201206 RORgLBD RORg2	RORgLBD	RORg2	RORg2	999999s	2	20201204_RORg2_DMAX_REP5.raw	3.065	3.265	218	240	466.089	470.358	468.4053	1	1	0.031080937	3.342185949486426	98.09302567481348	FALSE	NA	NA	NA	NA	NA	NA
CEGCKGFFRRSQRCNA	4	27	42	[3.3-null]	0		C75H106N28O22S3D14	14	0	0	1860.8293260000003	466.214052	470.0675942872701		-1	[3.1-3.4]	RORg RORE Complex HDX	20201206 RORgLBD RORg2	RORgLBD	RORg2	RORg2	999999s	1	20201204_RORg2_DMAX_REP4.raw	3.101	3.301	222	244	466.089	470.358	468.4675	1	1	0.031080937	NA	101.32794757554494	FALSE	NA	NA	NA	NA	NA	NA
CEGCKGFFRRSQRCNA	4	27	42	[3.3-null]	0		C75H106N28O22S3D14	14	0	0	1860.8293260000003	466.214052	470.0675942872701		-1	[3.1-3.4]	RORg RORE Complex HDX	20201206 RORgLBD RORg2	RORgLBD	RORg2	RORg2	999999s	3	20201204_RORg2_DMAX_REP6.raw	3.046	3.246	216	238	466.089	470.358	468.3989	1	1	0.031080937	2.1480567108932016	97.76017197441723	FALSE	NA	NA	NA	NA	NA	NA
CKGFFRRSQRCNAAYSCTRQQNCPIDRTSR	5	30	59	[3.15-null]	0		C144H207N54O44S4D27	27	0	0	3551.661418	711.3390029999999	717.2515484602764		-1	[3-3.3]	RORg RORE Complex HDX	20201206 RORgLBD RORg2	RORgLBD	RORg2	RORgLBD	0s	1	20201206_HisSUMO-RORgLBD_t0_1.raw	3.023	3.223	213	235	711.239	712.841	712.3317	1	1	0.0474226	NA	19.843373017440488	TRUE	NA	NA	NA	NA	NA	NA
CKGFFRRSQRCNAAYSCTRQQNCPIDRTSR	5	30	59	[3.15-null]	0		C144H207N54O44S4D27	27	0	0	3551.661418	711.3390029999999	717.2515484602764		-1	[3-3.3]	RORg RORE Complex HDX	20201206 RORgLBD RORg2	RORgLBD	RORg2	RORgLBD	0s	2	20201206_HisSUMO-RORgLBD_t0_3.raw	2.972	3.172	207	229	711.239	712.841	712.3336	1	1	0.0474226	NA	19.91852232725703	TRUE	NA	NA	NA	NA	NA	NA
CKGFFRRSQRCNAAYSCTRQQNCPIDRTSR	5	30	59	[3.15-null]	0		C144H207N54O44S4D27	27	0	0	3551.661418	711.3390029999999	717.2515484602764		-1	[3-3.3]	RORg RORE Complex HDX	20201206 RORgLBD RORg2	RORgLBD	RORg2	RORgLBD	10s	2	20201206_HisSUMO-RORgLBD_10_2.raw	2.975	3.175	210	232	711.239	716.264	714.114	1	1	0.0474226	NA	90.33738085	TRUE	NA	NA	NA	NA	NA	NA
CKGFFRRSQRCNAAYSCTRQQNCPIDRTSR	5	30	59	[3.15-null]	0		C144H207N54O44S4D27	27	0	0	3551.661418	711.3390029999999	717.2515484602764		-1	[3-3.3]	RORg RORE Complex HDX	20201206 RORgLBD RORg2	RORgLBD	RORg2	RORgLBD	10s	1	20201206_HisSUMO-RORgLBD_10_1.raw	2.971	3.171	209	231	711.239	716.264	714.0487	1	1	0.0474226	NA	87.75461772733303	TRUE	NA	NA	NA	NA	NA	NA
CKGFFRRSQRCNAAYSCTRQQNCPIDRTSR	5	30	59	[3.15-null]	0		C144H207N54O44S4D27	27	0	0	3551.661418	711.3390029999999	717.2515484602764		-1	[3-3.3]	RORg RORE Complex HDX	20201206 RORgLBD RORg2	RORgLBD	RORg2	RORgLBD	10s	3	20201206_HisSUMO-RORgLBD_10_3.raw	2.975	3.175	209	231	711.239	716.264	713.9731	1	1	0.0474226	NA	84.76446624	TRUE	NA	NA	NA	NA	NA	NA
CKGFFRRSQRCNAAYSCTRQQNCPIDRTSR	5	30	59	[3.15-null]	0		C144H207N54O44S4D27	27	0	0	3551.661418	711.3390029999999	717.2515484602764		-1	[3-3.3]	RORg RORE Complex HDX	20201206 RORgLBD RORg2	RORgLBD	RORg2	RORgLBD	30s	3	20201206_HisSUMO-RORgLBD_30_3.raw	2.985	3.185	211	233	711.239	716.264	714.2948	1	1	0.0474226	NA	97.48843096	TRUE	NA	NA	NA	NA	NA	NA
CKGFFRRSQRCNAAYSCTRQQNCPIDRTSR	5	30	59	[3.15-null]	0		C144H207N54O44S4D27	27	0	0	3551.661418	711.3390029999999	717.2515484602764		-1	[3-3.3]	RORg RORE Complex HDX	20201206 RORgLBD RORg2	RORgLBD	RORg2	RORgLBD	30s	2	20201206_HisSUMO-RORgLBD_30_2.raw	2.987	3.187	213	235	711.239	716.264	714.055	1	1	0.0474226	NA	88.00379701776126	TRUE	NA	NA	NA	NA	NA	NA
CKGFFRRSQRCNAAYSCTRQQNCPIDRTSR	5	30	59	[3.15-null]	0		C144H207N54O44S4D27	27	0	0	3551.661418	711.3390029999999	717.2515484602764		-1	[3-3.3]	RORg RORE Complex HDX	20201206 RORgLBD RORg2	RORgLBD	RORg2	RORgLBD	30s	1	20201206_HisSUMO-RORgLBD_30_1.raw	2.992	3.192	210	231	711.239	716.264	714.337	1	1	0.0474226	NA	99.15753668473344	TRUE	NA	NA	NA	NA	NA	NA
CKGFFRRSQRCNAAYSCTRQQNCPIDRTSR	5	30	59	[3.15-null]	0		C144H207N54O44S4D27	27	0	0	3551.661418	711.3390029999999	717.2515484602764		-1	[3-3.3]	RORg RORE Complex HDX	20201206 RORgLBD RORg2	RORgLBD	RORg2	RORgLBD	60s	2	20201206_HisSUMO-RORgLBD_60_2.raw	2.978	3.178	210	232	711.239	716.264	714.427	1	1	0.0474226	NA	102.71724083376789	TRUE	NA	NA	NA	NA	NA	NA
CKGFFRRSQRCNAAYSCTRQQNCPIDRTSR	5	30	59	[3.15-null]	0		C144H207N54O44S4D27	27	0	0	3551.661418	711.3390029999999	717.2515484602764		-1	[3-3.3]	RORg RORE Complex HDX	20201206 RORgLBD RORg2	RORgLBD	RORg2	RORgLBD	60s	3	20201206_HisSUMO-RORgLBD_60_3.raw	2.972	3.172	210	232	711.239	716.264	714.1327	1	1	0.0474226	NA	91.07700826642854	TRUE	NA	NA	NA	NA	NA	NA
CKGFFRRSQRCNAAYSCTRQQNCPIDRTSR	5	30	59	[3.15-null]	0		C144H207N54O44S4D27	27	0	0	3551.661418	711.3390029999999	717.2515484602764		-1	[3-3.3]	RORg RORE Complex HDX	20201206 RORgLBD RORg2	RORgLBD	RORg2	RORgLBD	60s	1	20201206_HisSUMO-RORgLBD_60_1.raw	2.986	3.186	210	232	711.239	716.264	714.2129	1	1	0.0474226	NA	94.24910018589996	TRUE	NA	NA	NA	NA	NA	NA
CKGFFRRSQRCNAAYSCTRQQNCPIDRTSR	5	30	59	[3.15-null]	0		C144H207N54O44S4D27	27	0	0	3551.661418	711.3390029999999	717.2515484602764		-1	[3-3.3]	RORg RORE Complex HDX	20201206 RORgLBD RORg2	RORgLBD	RORg2	RORgLBD	300s	3	20201206_HisSUMO-RORgLBD_300_3.raw	2.974	3.174	209	231	711.239	716.264	714.1042	1	1	0.0474226	NA	89.94976861923438	TRUE	NA	NA	NA	NA	NA	NA
CKGFFRRSQRCNAAYSCTRQQNCPIDRTSR	5	30	59	[3.15-null]	0		C144H207N54O44S4D27	27	0	0	3551.661418	711.3390029999999	717.2515484602764		-1	[3-3.3]	RORg RORE Complex HDX	20201206 RORgLBD RORg2	RORgLBD	RORg2	RORgLBD	300s	2	20201206_HisSUMO-RORgLBD_300_2.raw	2.983	3.183	211	233	711.239	716.264	714.3518	1	1	0.0474226	NA	99.74291025590924	TRUE	NA	NA	NA	NA	NA	NA
CKGFFRRSQRCNAAYSCTRQQNCPIDRTSR	5	30	59	[3.15-null]	0		C144H207N54O44S4D27	27	0	0	3551.661418	711.3390029999999	717.2515484602764		-1	[3-3.3]	RORg RORE Complex HDX	20201206 RORgLBD RORg2	RORgLBD	RORg2	RORgLBD	300s	1	20201206_HisSUMO-RORgLBD_300_1.raw	2.992	3.192	211	233	711.239	716.264	714.1246	1	1	0.0474226	NA	90.75663489301503	TRUE	NA	NA	NA	NA	NA	NA
CKGFFRRSQRCNAAYSCTRQQNCPIDRTSR	5	30	59	[3.15-null]	0		C144H207N54O44S4D27	27	0	0	3551.661418	711.3390029999999	717.2515484602764		-1	[3-3.3]	RORg RORE Complex HDX	20201206 RORgLBD RORg2	RORgLBD	RORg2	RORgLBD	900s	3	20201206_HisSUMO-RORgLBD_900_3.raw	2.976	3.176	208	230	711.239	716.264	713.976	1	1	0.0474226	NA	84.87916782027851	TRUE	NA	NA	NA	NA	NA	NA
CKGFFRRSQRCNAAYSCTRQQNCPIDRTSR	5	30	59	[3.15-null]	0		C144H207N54O44S4D27	27	0	0	3551.661418	711.3390029999999	717.2515484602764		-1	[3-3.3]	RORg RORE Complex HDX	20201206 RORgLBD RORg2	RORgLBD	RORg2	RORgLBD	900s	2	20201206_HisSUMO-RORgLBD_900_2.raw	2.971	3.171	208	230	711.239	716.264	714.0587	1	1	0.0474226	NA	88.15014041055858	TRUE	NA	NA	NA	NA	NA	NA
CKGFFRRSQRCNAAYSCTRQQNCPIDRTSR	5	30	59	[3.15-null]	0		C144H207N54O44S4D27	27	0	0	3551.661418	711.3390029999999	717.2515484602764		-1	[3-3.3]	RORg RORE Complex HDX	20201206 RORgLBD RORg2	RORgLBD	RORg2	RORgLBD	900s	1	20201206_HisSUMO-RORgLBD_900_1.raw	2.998	3.198	210	232	711.239	716.264	713.9544	1	1	0.0474226	NA	84.02483882450916	TRUE	NA	NA	NA	NA	NA	NA
CKGFFRRSQRCNAAYSCTRQQNCPIDRTSR	5	30	59	[3.15-null]	0		C144H207N54O44S4D27	27	0	0	3551.661418	711.3390029999999	717.2515484602764		-1	[3-3.3]	RORg RORE Complex HDX	20201206 RORgLBD RORg2	RORgLBD	RORg2	RORgLBD	3600s	1	20201206_HisSUMO-RORgLBD_3600_1.raw	2.978	3.178	208	230	711.239	716.264	713.9448	1	1	0.0474226	NA	83.64513704861318	TRUE	NA	NA	NA	NA	NA	NA
CKGFFRRSQRCNAAYSCTRQQNCPIDRTSR	5	30	59	[3.15-null]	0		C144H207N54O44S4D27	27	0	0	3551.661418	711.3390029999999	717.2515484602764		-1	[3-3.3]	RORg RORE Complex HDX	20201206 RORgLBD RORg2	RORgLBD	RORg2	RORgLBD	3600s	2	20201206_HisSUMO-RORgLBD_3600_2.raw	2.984	3.184	210	232	711.239	716.264	714.0775	1	1	0.0474226	NA	88.89372305502098	TRUE	NA	NA	NA	NA	NA	NA
CKGFFRRSQRCNAAYSCTRQQNCPIDRTSR	5	30	59	[3.15-null]	0		C144H207N54O44S4D27	27	0	0	3551.661418	711.3390029999999	717.2515484602764		-1	[3-3.3]	RORg RORE Complex HDX	20201206 RORgLBD RORg2	RORgLBD	RORg2	RORgLBD	3600s	3	20201206_HisSUMO-RORgLBD_3600_3.raw	2.971	3.171	209	231	711.239	716.264	713.9789	1	1	0.0474226	NA	84.99386939841222	TRUE	NA	NA	NA	NA	NA	NA
CKGFFRRSQRCNAAYSCTRQQNCPIDRTSR	5	30	59	[3.15-null]	0		C144H207N54O44S4D27	27	0	0	3551.661418	711.3390029999999	717.2515484602764		-1	[3-3.3]	RORg RORE Complex HDX	20201206 RORgLBD RORg2	RORgLBD	RORg2	RORgLBD	999999s	1	20201204_RORg2_DMAX_REP1.raw	3.07	3.27	217	239	711.239	716.264	714.3772	1	1	0.0474226	8.585586539	100.74753787130267	FALSE	NA	NA	NA	NA	NA	NA
CKGFFRRSQRCNAAYSCTRQQNCPIDRTSR	5	30	59	[3.15-null]	0		C144H207N54O44S4D27	27	0	0	3551.661418	711.3390029999999	717.2515484602764		-1	[3-3.3]	RORg RORE Complex HDX	20201206 RORgLBD RORg2	RORgLBD	RORg2	RORgLBD	999999s	3	20201204_RORg2_DMAX_REP3.raw	3.058	3.258	217	239	711.239	716.264	714.3743	1	1	0.0474226	15.896836679658486	100.63283629316447	FALSE	NA	NA	NA	NA	NA	NA
CKGFFRRSQRCNAAYSCTRQQNCPIDRTSR	5	30	59	[3.15-null]	0		C144H207N54O44S4D27	27	0	0	3551.661418	711.3390029999999	717.2515484602764		-1	[3-3.3]	RORg RORE Complex HDX	20201206 RORgLBD RORg2	RORgLBD	RORg2	RORgLBD	999999s	2	20201204_RORg2_DMAX_REP2.raw	3.025	3.225	212	234	711.239	716.264	714.3746	1	1	0.0474226	NA	100.64470197366278	FALSE	NA	NA	NA	NA	NA	NA
CKGFFRRSQRCNAAYSCTRQQNCPIDRTSR	5	30	59	[3.15-null]	0		C144H207N54O44S4D27	27	0	0	3551.661418	711.3390029999999	717.2515484602764		-1	[3-3.3]	RORg RORE Complex HDX	20201206 RORgLBD RORg2	RORgLBD	RORg2	RORg2	0s	1	20201206_HisSUMO-RORg2_t0_2.raw	3.058	3.258	217	239	711.239	712.841	711.83	1	1	0.0474226	1.4265435871504744	0	FALSE	NA	NA	NA	NA	NA	NA
CKGFFRRSQRCNAAYSCTRQQNCPIDRTSR	5	30	59	[3.15-null]	0		C144H207N54O44S4D27	27	0	0	3551.661418	711.3390029999999	717.2515484602764		-1	[3-3.3]	RORg RORE Complex HDX	20201206 RORgLBD RORg2	RORgLBD	RORg2	RORg2	10s	2	20201206_HisSUMO-RORg2_10_2.raw	3.044	3.244	214	236	711.239	716.264	713.165	1	1	0.0474226	10.082893875650036	52.80227821065585	FALSE	NA	NA	NA	NA	NA	NA
CKGFFRRSQRCNAAYSCTRQQNCPIDRTSR	5	30	59	[3.15-null]	0		C144H207N54O44S4D27	27	0	0	3551.661418	711.3390029999999	717.2515484602764		-1	[3-3.3]	RORg RORE Complex HDX	20201206 RORgLBD RORg2	RORgLBD	RORg2	RORg2	10s	1	20201206_HisSUMO-RORg2_10_1.raw	3.094	3.294	223	244	711.239	716.264	713.1934	1	1	0.0474226	2.5977392877182637	53.92556263101875	FALSE	NA	NA	NA	NA	NA	NA
CKGFFRRSQRCNAAYSCTRQQNCPIDRTSR	5	30	59	[3.15-null]	0		C144H207N54O44S4D27	27	0	0	3551.661418	711.3390029999999	717.2515484602764		-1	[3-3.3]	RORg RORE Complex HDX	20201206 RORgLBD RORg2	RORgLBD	RORg2	RORg2	10s	3	20201206_HisSUMO-RORg2_10_3.raw	3.032	3.232	215	237	711.239	716.264	712.9967	1	1	0.0474226	2.5336201425662495	46.14563145196652	FALSE	NA	NA	NA	NA	NA	NA
CKGFFRRSQRCNAAYSCTRQQNCPIDRTSR	5	30	59	[3.15-null]	0		C144H207N54O44S4D27	27	0	0	3551.661418	711.3390029999999	717.2515484602764		-1	[3-3.3]	RORg RORE Complex HDX	20201206 RORgLBD RORg2	RORgLBD	RORg2	RORg2	30s	3	20201206_HisSUMO-RORg2_30_3.raw	3.054	3.254	218	240	711.239	716.264	713.3215	1	1	0.0474226	NA	58.99220820314335	FALSE	NA	NA	NA	NA	NA	NA
CKGFFRRSQRCNAAYSCTRQQNCPIDRTSR	5	30	59	[3.15-null]	0		C144H207N54O44S4D27	27	0	0	3551.661418	711.3390029999999	717.2515484602764		-1	[3-3.3]	RORg RORE Complex HDX	20201206 RORgLBD RORg2	RORgLBD	RORg2	RORg2	30s	2	20201206_HisSUMO-RORg2_30_2.raw	3.055	3.255	220	242	711.239	716.264	713.3089	1	1	0.0474226	1.617736605355141	58.49384962	FALSE	NA	NA	NA	NA	NA	NA
CKGFFRRSQRCNAAYSCTRQQNCPIDRTSR	5	30	59	[3.15-null]	0		C144H207N54O44S4D27	27	0	0	3551.661418	711.3390029999999	717.2515484602764		-1	[3-3.3]	RORg RORE Complex HDX	20201206 RORgLBD RORg2	RORgLBD	RORg2	RORg2	30s	1	20201206_HisSUMO-RORg2_30_1.raw	3.063	3.263	217	239	711.239	716.264	713.3549	1	1	0.0474226	2.5614109271760346	60.313253965119024	FALSE	NA	NA	NA	NA	NA	NA
CKGFFRRSQRCNAAYSCTRQQNCPIDRTSR	5	30	59	[3.15-null]	0		C144H207N54O44S4D27	27	0	0	3551.661418	711.3390029999999	717.2515484602764		-1	[3-3.3]	RORg RORE Complex HDX	20201206 RORgLBD RORg2	RORgLBD	RORg2	RORg2	60s	2	20201206_HisSUMO-RORg2_60_2.raw	2.982	3.182	210	232	711.239	716.264	713.4188	1	1	0.0474226	2.5350705329781977	62.84064391093217	FALSE	NA	NA	NA	NA	NA	NA
CKGFFRRSQRCNAAYSCTRQQNCPIDRTSR	5	30	59	[3.15-null]	0		C144H207N54O44S4D27	27	0	0	3551.661418	711.3390029999999	717.2515484602764		-1	[3-3.3]	RORg RORE Complex HDX	20201206 RORgLBD RORg2	RORgLBD	RORg2	RORg2	60s	3	20201206_HisSUMO-RORg2_60_3.raw	2.968	3.168	208	230	711.239	716.264	713.4837	1	1	0.0474226	10.232140839595823	65.40758612506698	FALSE	NA	NA	NA	NA	NA	NA
CKGFFRRSQRCNAAYSCTRQQNCPIDRTSR	5	30	59	[3.15-null]	0		C144H207N54O44S4D27	27	0	0	3551.661418	711.3390029999999	717.2515484602764		-1	[3-3.3]	RORg RORE Complex HDX	20201206 RORgLBD RORg2	RORgLBD	RORg2	RORg2	60s	1	20201206_HisSUMO-RORg2_60_1.raw	3.056	3.256	219	241	711.239	716.264	713.4926	1	1	0.0474226	1.5256666472067304	65.75960131313961	FALSE	NA	NA	NA	NA	NA	NA
CKGFFRRSQRCNAAYSCTRQQNCPIDRTSR	5	30	59	[3.15-null]	0		C144H207N54O44S4D27	27	0	0	3551.661418	711.3390029999999	717.2515484602764		-1	[3-3.3]	RORg RORE Complex HDX	20201206 RORgLBD RORg2	RORgLBD	RORg2	RORg2	300s	3	20201206_HisSUMO-RORg2_300_3.raw	2.997	3.197	212	233	711.239	716.264	713.6603	1	1	0.0474226	2.3275379951507307	72.39251671083684	FALSE	NA	NA	NA	NA	NA	NA
CKGFFRRSQRCNAAYSCTRQQNCPIDRTSR	5	30	59	[3.15-null]	0		C144H207N54O44S4D27	27	0	0	3551.661418	711.3390029999999	717.2515484602764		-1	[3-3.3]	RORg RORE Complex HDX	20201206 RORgLBD RORg2	RORgLBD	RORg2	RORg2	300s	2	20201206_HisSUMO-RORg2_300_2.raw	2.964	3.164	206	228	711.239	716.264	713.372	1	1	0.0474226	2.6560626835799455	60.98959775343192	FALSE	NA	NA	NA	NA	NA	NA
CKGFFRRSQRCNAAYSCTRQQNCPIDRTSR	5	30	59	[3.15-null]	0		C144H207N54O44S4D27	27	0	0	3551.661418	711.3390029999999	717.2515484602764		-1	[3-3.3]	RORg RORE Complex HDX	20201206 RORgLBD RORg2	RORgLBD	RORg2	RORg2	300s	1	20201206_HisSUMO-RORg2_300_1.raw	3.098	3.298	221	243	711.239	716.264	713.5176	1	1	0.0474226	NA	66.74840802120349	FALSE	NA	NA	NA	NA	NA	NA
CKGFFRRSQRCNAAYSCTRQQNCPIDRTSR	5	30	59	[3.15-null]	0		C144H207N54O44S4D27	27	0	0	3551.661418	711.3390029999999	717.2515484602764		-1	[3-3.3]	RORg RORE Complex HDX	20201206 RORgLBD RORg2	RORgLBD	RORg2	RORg2	900s	3	20201206_HisSUMO-RORg2_900_3.raw	3.037	3.237	214	236	711.239	716.264	713.5608	1	1	0.0474226	NA	68.45706601273768	FALSE	NA	NA	NA	NA	NA	NA
CKGFFRRSQRCNAAYSCTRQQNCPIDRTSR	5	30	59	[3.15-null]	0		C144H207N54O44S4D27	27	0	0	3551.661418	711.3390029999999	717.2515484602764		-1	[3-3.3]	RORg RORE Complex HDX	20201206 RORgLBD RORg2	RORgLBD	RORg2	RORg2	900s	2	20201206_HisSUMO-RORg2_900_2.raw	3.042	3.242	216	238	711.239	716.264	713.5782	1	1	0.0474226	NA	69.14527548155337	FALSE	NA	NA	NA	NA	NA	NA
CKGFFRRSQRCNAAYSCTRQQNCPIDRTSR	5	30	59	[3.15-null]	0		C144H207N54O44S4D27	27	0	0	3551.661418	711.3390029999999	717.2515484602764		-1	[3-3.3]	RORg RORE Complex HDX	20201206 RORgLBD RORg2	RORgLBD	RORg2	RORg2	900s	1	20201206_HisSUMO-RORg2_900_1.raw	3.066	3.266	217	239	711.239	716.264	713.588	1	1	0.0474226	9.811358518738347	69.53288771	FALSE	NA	NA	NA	NA	NA	NA
CKGFFRRSQRCNAAYSCTRQQNCPIDRTSR	5	30	59	[3.15-null]	0		C144H207N54O44S4D27	27	0	0	3551.661418	711.3390029999999	717.2515484602764		-1	[3-3.3]	RORg RORE Complex HDX	20201206 RORgLBD RORg2	RORgLBD	RORg2	RORg2	3600s	1	20201206_HisSUMO-RORg2_3600_1.raw	3.096	3.296	221	243	711.239	716.264	713.7677	1	1	0.0474226	2.5512888884097547	76.64043032868248	FALSE	NA	NA	NA	NA	NA	NA
CKGFFRRSQRCNAAYSCTRQQNCPIDRTSR	5	30	59	[3.15-null]	0		C144H207N54O44S4D27	27	0	0	3551.661418	711.3390029999999	717.2515484602764		-1	[3-3.3]	RORg RORE Complex HDX	20201206 RORgLBD RORg2	RORgLBD	RORg2	RORg2	3600s	2	20201206_HisSUMO-RORg2_3600_2.raw	3.061	3.261	218	240	711.239	716.264	713.7809	1	1	0.0474226	NA	77.16252027054003	FALSE	NA	NA	NA	NA	NA	NA
CKGFFRRSQRCNAAYSCTRQQNCPIDRTSR	5	30	59	[3.15-null]	0		C144H207N54O44S4D27	27	0	0	3551.661418	711.3390029999999	717.2515484602764		-1	[3-3.3]	RORg RORE Complex HDX	20201206 RORgLBD RORg2	RORgLBD	RORg2	RORg2	3600s	3	20201206_HisSUMO-RORg2_3600_3.raw	2.99	3.19	212	234	711.239	716.264	713.6849	1	1	0.0474226	NA	73.36550251157115	FALSE	NA	NA	NA	NA	NA	NA
CKGFFRRSQRCNAAYSCTRQQNCPIDRTSR	5	30	59	[3.15-null]	0		C144H207N54O44S4D27	27	0	0	3551.661418	711.3390029999999	717.2515484602764		-1	[3-3.3]	RORg RORE Complex HDX	20201206 RORgLBD RORg2	RORgLBD	RORg2	RORg2	999999s	1	20201204_RORg2_DMAX_REP4.raw	3.053	3.253	217	239	711.239	716.264	714.3954	1	1	0.0474226	NA	101.46738915477299	FALSE	NA	NA	NA	NA	NA	NA
CKGFFRRSQRCNAAYSCTRQQNCPIDRTSR	5	30	59	[3.15-null]	0		C144H207N54O44S4D27	27	0	0	3551.661418	711.3390029999999	717.2515484602764		-1	[3-3.3]	RORg RORE Complex HDX	20201206 RORgLBD RORg2	RORgLBD	RORg2	RORg2	999999s	3	20201204_RORg2_DMAX_REP6.raw	2.971	3.171	208	230	711.239	716.264	714.2964	1	1	0.0474226	NA	97.55171459083466	FALSE	NA	NA	NA	NA	NA	NA
CKGFFRRSQRCNAAYSCTRQQNCPIDRTSR	5	30	59	[3.15-null]	0		C144H207N54O44S4D27	27	0	0	3551.661418	711.3390029999999	717.2515484602764		-1	[3-3.3]	RORg RORE Complex HDX	20201206 RORgLBD RORg2	RORgLBD	RORg2	RORg2	999999s	2	20201204_RORg2_DMAX_REP5.raw	2.999	3.199	211	232	711.239	716.264	714.3319	1	1	0.0474226	16.092761715600755	98.95582012	FALSE	NA	NA	NA	NA	NA	NA
CQNDQIVL	2	324	331	[4.25-null]	0		C38H59N11O14S1D6	6	0	0	931.4432745	466.728357	470.0601172912385		-1	[4-4.3]	RORg RORE Complex HDX	20201206 RORgLBD RORg2	RORgLBD	RORg2	RORgLBD	0s	1	20201206_HisSUMO-RORgLBD_t0_1.raw	4.126	4.326	331	353	466.478	468.48	467.0066	1	1	0.031115224	1.019240695739823	0.8202624839936675	FALSE	NA	NA	NA	NA	NA	NA
CQNDQIVL	2	324	331	[4.25-null]	0		C38H59N11O14S1D6	6	0	0	931.4432745	466.728357	470.0601172912385		-1	[4-4.3]	RORg RORE Complex HDX	20201206 RORgLBD RORg2	RORgLBD	RORg2	RORgLBD	0s	2	20201206_HisSUMO-RORgLBD_t0_3.raw	4.137	4.337	332	354	466.478	468.48	466.997	1	1	0.031115224	1.535682484	-1.100352113	FALSE	NA	NA	NA	NA	NA	NA
CQNDQIVL	2	324	331	[4.25-null]	0		C38H59N11O14S1D6	6	0	0	931.4432745	466.728357	470.0601172912385		-1	[4-4.3]	RORg RORE Complex HDX	20201206 RORgLBD RORg2	RORgLBD	RORg2	RORgLBD	10s	1	20201206_HisSUMO-RORgLBD_10_1.raw	4.136	4.336	334	356	466.478	469.989	467.1716	1	1	0.031115224	2.5226347884723634	33.83082586427905	FALSE	NA	NA	NA	NA	NA	NA
CQNDQIVL	2	324	331	[4.25-null]	0		C38H59N11O14S1D6	6	0	0	931.4432745	466.728357	470.0601172912385		-1	[4-4.3]	RORg RORE Complex HDX	20201206 RORgLBD RORg2	RORgLBD	RORg2	RORgLBD	10s	2	20201206_HisSUMO-RORgLBD_10_2.raw	4.055	4.255	326	348	466.478	469.989	467.18	1	1	0.031115224	2.5185953817945768	35.511363636365026	FALSE	NA	NA	NA	NA	NA	NA
CQNDQIVL	2	324	331	[4.25-null]	0		C38H59N11O14S1D6	6	0	0	931.4432745	466.728357	470.0601172912385		-1	[4-4.3]	RORg RORE Complex HDX	20201206 RORgLBD RORg2	RORgLBD	RORg2	RORgLBD	10s	3	20201206_HisSUMO-RORgLBD_10_3.raw	4.113	4.313	331	353	466.478	469.989	467.1722	1	1	0.031115224	2.531532522015829	33.95086427656359	FALSE	NA	NA	NA	NA	NA	NA
CQNDQIVL	2	324	331	[4.25-null]	0		C38H59N11O14S1D6	6	0	0	931.4432745	466.728357	470.0601172912385		-1	[4-4.3]	RORg RORE Complex HDX	20201206 RORgLBD RORg2	RORgLBD	RORg2	RORgLBD	30s	1	20201206_HisSUMO-RORgLBD_30_1.raw	4.104	4.304	329	351	466.478	469.989	467.1993	1	1	0.031115224	3.2186227367993667	39.37259923	FALSE	NA	NA	NA	NA	NA	NA
CQNDQIVL	2	324	331	[4.25-null]	0		C38H59N11O14S1D6	6	0	0	931.4432745	466.728357	470.0601172912385		-1	[4-4.3]	RORg RORE Complex HDX	20201206 RORgLBD RORg2	RORgLBD	RORg2	RORgLBD	30s	2	20201206_HisSUMO-RORgLBD_30_2.raw	4.01	4.21	323	345	466.478	469.989	467.2093	1	1	0.031115224	3.36347246	41.373239436616615	FALSE	NA	NA	NA	NA	NA	NA
CQNDQIVL	2	324	331	[4.25-null]	0		C38H59N11O14S1D6	6	0	0	931.4432745	466.728357	470.0601172912385		-1	[4-4.3]	RORg RORE Complex HDX	20201206 RORgLBD RORg2	RORgLBD	RORg2	RORgLBD	30s	3	20201206_HisSUMO-RORgLBD_30_3.raw	4.109	4.309	331	353	466.478	469.989	467.212	1	1	0.031115224	3.771122247680476	41.91341229193118	FALSE	NA	NA	NA	NA	NA	NA
CQNDQIVL	2	324	331	[4.25-null]	0		C38H59N11O14S1D6	6	0	0	931.4432745	466.728357	470.0601172912385		-1	[4-4.3]	RORg RORE Complex HDX	20201206 RORgLBD RORg2	RORgLBD	RORg2	RORgLBD	60s	2	20201206_HisSUMO-RORgLBD_60_2.raw	4.098	4.298	330	352	466.478	469.989	467.21	1	1	0.031115224	4.2998258178515885	41.51328425095617	FALSE	NA	NA	NA	NA	NA	NA
CQNDQIVL	2	324	331	[4.25-null]	0		C38H59N11O14S1D6	6	0	0	931.4432745	466.728357	470.0601172912385		-1	[4-4.3]	RORg RORE Complex HDX	20201206 RORgLBD RORg2	RORgLBD	RORg2	RORgLBD	60s	3	20201206_HisSUMO-RORgLBD_60_3.raw	4.035	4.235	324	346	466.478	469.989	467.2008	1	1	0.031115224	3.258830622445082	39.67269526248701	FALSE	NA	NA	NA	NA	NA	NA
CQNDQIVL	2	324	331	[4.25-null]	0		C38H59N11O14S1D6	6	0	0	931.4432745	466.728357	470.0601172912385		-1	[4-4.3]	RORg RORE Complex HDX	20201206 RORgLBD RORg2	RORgLBD	RORg2	RORgLBD	60s	1	20201206_HisSUMO-RORgLBD_60_1.raw	4.094	4.294	329	351	466.478	469.989	467.1926	1	1	0.031115224	3.156930524384013	38.03217029449967	FALSE	NA	NA	NA	NA	NA	NA
CQNDQIVL	2	324	331	[4.25-null]	0		C38H59N11O14S1D6	6	0	0	931.4432745	466.728357	470.0601172912385		-1	[4-4.3]	RORg RORE Complex HDX	20201206 RORgLBD RORg2	RORgLBD	RORg2	RORgLBD	300s	2	20201206_HisSUMO-RORgLBD_300_2.raw	4.098	4.298	330	352	466.478	469.989	467.2159	1	1	0.031115224	3.8196132462761505	42.69366197182621	FALSE	NA	NA	NA	NA	NA	NA
CQNDQIVL	2	324	331	[4.25-null]	0		C38H59N11O14S1D6	6	0	0	931.4432745	466.728357	470.0601172912385		-1	[4-4.3]	RORg RORE Complex HDX	20201206 RORgLBD RORg2	RORgLBD	RORg2	RORgLBD	300s	1	20201206_HisSUMO-RORgLBD_300_1.raw	4.135	4.335	334	356	466.478	469.989	467.1934	1	1	0.031115224	2.764226932072872	38.19222151088286	FALSE	NA	NA	NA	NA	NA	NA
CQNDQIVL	2	324	331	[4.25-null]	0		C38H59N11O14S1D6	6	0	0	931.4432745	466.728357	470.0601172912385		-1	[4-4.3]	RORg RORE Complex HDX	20201206 RORgLBD RORg2	RORgLBD	RORg2	RORgLBD	300s	3	20201206_HisSUMO-RORgLBD_300_3.raw	4.072	4.272	327	349	466.478	469.989	467.1988	1	1	0.031115224	3.0220936331361234	39.27256722151199	FALSE	NA	NA	NA	NA	NA	NA
CQNDQIVL	2	324	331	[4.25-null]	0		C38H59N11O14S1D6	6	0	0	931.4432745	466.728357	470.0601172912385		-1	[4-4.3]	RORg RORE Complex HDX	20201206 RORgLBD RORg2	RORgLBD	RORg2	RORgLBD	900s	3	20201206_HisSUMO-RORgLBD_900_3.raw	4.123	4.323	331	353	466.478	469.989	467.1698	1	1	0.031115224	2.211595767999573	33.470710627402674	FALSE	NA	NA	NA	NA	NA	NA
CQNDQIVL	2	324	331	[4.25-null]	0		C38H59N11O14S1D6	6	0	0	931.4432745	466.728357	470.0601172912385		-1	[4-4.3]	RORg RORE Complex HDX	20201206 RORgLBD RORg2	RORgLBD	RORg2	RORgLBD	900s	1	20201206_HisSUMO-RORgLBD_900_1.raw	4.128	4.328	332	354	466.478	469.989	467.1548	1	1	0.031115224	2.468962277298358	30.469750320107103	FALSE	NA	NA	NA	NA	NA	NA
CQNDQIVL	2	324	331	[4.25-null]	0		C38H59N11O14S1D6	6	0	0	931.4432745	466.728357	470.0601172912385		-1	[4-4.3]	RORg RORE Complex HDX	20201206 RORgLBD RORg2	RORgLBD	RORg2	RORgLBD	900s	2	20201206_HisSUMO-RORgLBD_900_2.raw	4.07	4.27	326	348	466.478	469.989	467.1847	1	1	0.031115224	2.6413765333013806	36.45166453265461	FALSE	NA	NA	NA	NA	NA	NA
CQNDQIVL	2	324	331	[4.25-null]	0		C38H59N11O14S1D6	6	0	0	931.4432745	466.728357	470.0601172912385		-1	[4-4.3]	RORg RORE Complex HDX	20201206 RORgLBD RORg2	RORgLBD	RORg2	RORgLBD	3600s	2	20201206_HisSUMO-RORgLBD_3600_2.raw	4.149	4.349	335	357	466.478	469.989	467.1942	1	1	0.031115224	NA	38.35227272727741	FALSE	NA	NA	NA	NA	NA	NA
CQNDQIVL	2	324	331	[4.25-null]	0		C38H59N11O14S1D6	6	0	0	931.4432745	466.728357	470.0601172912385		-1	[4-4.3]	RORg RORE Complex HDX	20201206 RORgLBD RORg2	RORgLBD	RORg2	RORgLBD	3600s	1	20201206_HisSUMO-RORgLBD_3600_1.raw	4.059	4.259	324	346	466.478	469.989	467.1834	1	1	0.031115224	2.251848751738142	36.191581306019145	FALSE	NA	NA	NA	NA	NA	NA
CQNDQIVL	2	324	331	[4.25-null]	0		C38H59N11O14S1D6	6	0	0	931.4432745	466.728357	470.0601172912385		-1	[4-4.3]	RORg RORE Complex HDX	20201206 RORgLBD RORg2	RORgLBD	RORg2	RORgLBD	3600s	3	20201206_HisSUMO-RORgLBD_3600_3.raw	4.042	4.242	324	346	466.478	469.989	467.1925	1	1	0.031115224	5.538089219082484	38.01216389244467	FALSE	NA	NA	NA	NA	NA	NA
CQNDQIVL	2	324	331	[4.25-null]	0		C38H59N11O14S1D6	6	0	0	931.4432745	466.728357	470.0601172912385		-1	[4-4.3]	RORg RORE Complex HDX	20201206 RORgLBD RORg2	RORgLBD	RORg2	RORgLBD	999999s	2	20201204_RORg2_DMAX_REP2.raw	4.098	4.298	327	349	466.478	469.989	467.4657	1	1	0.031115224	5.993643862468373	92.66965428937726	FALSE	NA	NA	NA	NA	NA	NA
CQNDQIVL	2	324	331	[4.25-null]	0		C38H59N11O14S1D6	6	0	0	931.4432745	466.728357	470.0601172912385		-1	[4-4.3]	RORg RORE Complex HDX	20201206 RORgLBD RORg2	RORgLBD	RORg2	RORgLBD	999999s	3	20201204_RORg2_DMAX_REP3.raw	4.125	4.325	332	354	466.478	469.989	467.4983	1	1	0.031115224	4.802033572860348	99.19174135722797	FALSE	NA	NA	NA	NA	NA	NA
CQNDQIVL	2	324	331	[4.25-null]	0		C38H59N11O14S1D6	6	0	0	931.4432745	466.728357	470.0601172912385		-1	[4-4.3]	RORg RORE Complex HDX	20201206 RORgLBD RORg2	RORgLBD	RORg2	RORgLBD	999999s	1	20201204_RORg2_DMAX_REP1.raw	4.063	4.263	323	345	466.478	469.989	467.4318	1	1	0.031115224	8.346929718885347	85.88748399487972	TRUE	NA	NA	NA	NA	NA	NA
CQNDQIVL	2	324	331	[4.25-null]	0		C38H59N11O14S1D6	6	0	0	931.4432745	466.728357	470.0601172912385		-1	[4-4.3]	RORg RORE Complex HDX	20201206 RORgLBD RORg2	RORgLBD	RORg2	RORg2	0s	1	20201206_HisSUMO-RORg2_t0_2.raw	4.134	4.334	332	354	466.478	468.48	467.0039	1	1	0.031115224	1.382837342434419	0.28008962867910026	FALSE	NA	NA	NA	NA	NA	NA
CQNDQIVL	2	324	331	[4.25-null]	0		C38H59N11O14S1D6	6	0	0	931.4432745	466.728357	470.0601172912385		-1	[4-4.3]	RORg RORE Complex HDX	20201206 RORgLBD RORg2	RORgLBD	RORg2	RORg2	10s	1	20201206_HisSUMO-RORg2_10_1.raw	4.043	4.243	324	346	466.478	469.989	467.1453	1	1	0.031115224	2.0355668787362853	28.56914213	FALSE	NA	NA	NA	NA	NA	NA
CQNDQIVL	2	324	331	[4.25-null]	0		C38H59N11O14S1D6	6	0	0	931.4432745	466.728357	470.0601172912385		-1	[4-4.3]	RORg RORE Complex HDX	20201206 RORgLBD RORg2	RORgLBD	RORg2	RORg2	10s	2	20201206_HisSUMO-RORg2_10_2.raw	4.111	4.311	328	350	466.478	469.989	467.1403	1	1	0.031115224	2.494810953684763	27.568822023052444	FALSE	NA	NA	NA	NA	NA	NA
CQNDQIVL	2	324	331	[4.25-null]	0		C38H59N11O14S1D6	6	0	0	931.4432745	466.728357	470.0601172912385		-1	[4-4.3]	RORg RORE Complex HDX	20201206 RORgLBD RORg2	RORgLBD	RORg2	RORg2	10s	3	20201206_HisSUMO-RORg2_10_3.raw	4.117	4.317	331	353	466.478	469.989	467.1437	1	1	0.031115224	2.676534996013192	28.249039692706564	FALSE	NA	NA	NA	NA	NA	NA
CQNDQIVL	2	324	331	[4.25-null]	0		C38H59N11O14S1D6	6	0	0	931.4432745	466.728357	470.0601172912385		-1	[4-4.3]	RORg RORE Complex HDX	20201206 RORgLBD RORg2	RORgLBD	RORg2	RORg2	30s	1	20201206_HisSUMO-RORg2_30_1.raw	4.117	4.317	330	352	466.478	469.989	467.1591	1	1	0.031115224	2.469916066489254	31.33002560819941	FALSE	NA	NA	NA	NA	NA	NA
CQNDQIVL	2	324	331	[4.25-null]	0		C38H59N11O14S1D6	6	0	0	931.4432745	466.728357	470.0601172912385		-1	[4-4.3]	RORg RORE Complex HDX	20201206 RORgLBD RORg2	RORgLBD	RORg2	RORg2	30s	2	20201206_HisSUMO-RORg2_30_2.raw	4.136	4.336	336	358	466.478	469.989	467.167	1	1	0.031115224	2.865167845	32.91053137	FALSE	NA	NA	NA	NA	NA	NA
CQNDQIVL	2	324	331	[4.25-null]	0		C38H59N11O14S1D6	6	0	0	931.4432745	466.728357	470.0601172912385		-1	[4-4.3]	RORg RORE Complex HDX	20201206 RORgLBD RORg2	RORgLBD	RORg2	RORg2	30s	3	20201206_HisSUMO-RORg2_30_3.raw	4.121	4.321	332	354	466.478	469.989	467.1806	1	1	0.031115224	5.655166960956155	35.631402048660945	FALSE	NA	NA	NA	NA	NA	NA
CQNDQIVL	2	324	331	[4.25-null]	0		C38H59N11O14S1D6	6	0	0	931.4432745	466.728357	470.0601172912385		-1	[4-4.3]	RORg RORE Complex HDX	20201206 RORgLBD RORg2	RORgLBD	RORg2	RORg2	60s	2	20201206_HisSUMO-RORg2_60_2.raw	4.04	4.24	323	345	466.478	469.989	467.171	1	1	0.031115224	2.445657922	33.71078745198314	FALSE	NA	NA	NA	NA	NA	NA
CQNDQIVL	2	324	331	[4.25-null]	0		C38H59N11O14S1D6	6	0	0	931.4432745	466.728357	470.0601172912385		-1	[4-4.3]	RORg RORE Complex HDX	20201206 RORgLBD RORg2	RORgLBD	RORg2	RORg2	60s	3	20201206_HisSUMO-RORg2_60_3.raw	4.008	4.208	320	341	466.478	469.989	467.2031	1	1	0.031115224	3.879709878388095	40.132842509604295	FALSE	NA	NA	NA	NA	NA	NA
CQNDQIVL	2	324	331	[4.25-null]	0		C38H59N11O14S1D6	6	0	0	931.4432745	466.728357	470.0601172912385		-1	[4-4.3]	RORg RORE Complex HDX	20201206 RORgLBD RORg2	RORgLBD	RORg2	RORg2	60s	1	20201206_HisSUMO-RORg2_60_1.raw	4.071	4.271	328	350	466.478	469.989	467.178	1	1	0.031115224	3.247185797955193	35.111235595390006	FALSE	NA	NA	NA	NA	NA	NA
CQNDQIVL	2	324	331	[4.25-null]	0		C38H59N11O14S1D6	6	0	0	931.4432745	466.728357	470.0601172912385		-1	[4-4.3]	RORg RORE Complex HDX	20201206 RORgLBD RORg2	RORgLBD	RORg2	RORg2	300s	2	20201206_HisSUMO-RORg2_300_2.raw	4.043	4.243	323	345	466.478	469.989	467.1592	1	1	0.031115224	2.4729862477620297	31.350032010243044	FALSE	NA	NA	NA	NA	NA	NA
CQNDQIVL	2	324	331	[4.25-null]	0		C38H59N11O14S1D6	6	0	0	931.4432745	466.728357	470.0601172912385		-1	[4-4.3]	RORg RORE Complex HDX	20201206 RORgLBD RORg2	RORgLBD	RORg2	RORg2	300s	1	20201206_HisSUMO-RORg2_300_1.raw	4.113	4.313	330	352	466.478	469.989	467.1465	1	1	0.031115224	2.658514480285163	28.809218950064764	FALSE	NA	NA	NA	NA	NA	NA
CQNDQIVL	2	324	331	[4.25-null]	0		C38H59N11O14S1D6	6	0	0	931.4432745	466.728357	470.0601172912385		-1	[4-4.3]	RORg RORE Complex HDX	20201206 RORgLBD RORg2	RORgLBD	RORg2	RORg2	300s	3	20201206_HisSUMO-RORg2_300_3.raw	4.091	4.291	329	351	466.478	469.989	467.1947	1	1	0.031115224	2.201697973	38.452304737518325	FALSE	NA	NA	NA	NA	NA	NA
CQNDQIVL	2	324	331	[4.25-null]	0		C38H59N11O14S1D6	6	0	0	931.4432745	466.728357	470.0601172912385		-1	[4-4.3]	RORg RORE Complex HDX	20201206 RORgLBD RORg2	RORgLBD	RORg2	RORg2	900s	3	20201206_HisSUMO-RORg2_900_3.raw	4.127	4.327	331	353	466.478	469.989	467.1648	1	1	0.031115224	5.0394656504448685	32.47039052497082	FALSE	NA	NA	NA	NA	NA	NA
CQNDQIVL	2	324	331	[4.25-null]	0		C38H59N11O14S1D6	6	0	0	931.4432745	466.728357	470.0601172912385		-1	[4-4.3]	RORg RORE Complex HDX	20201206 RORgLBD RORg2	RORgLBD	RORg2	RORg2	900s	1	20201206_HisSUMO-RORg2_900_1.raw	4.122	4.322	331	353	466.478	469.989	467.1644	1	1	0.031115224	2.787848737418726	32.39036491677354	FALSE	NA	NA	NA	NA	NA	NA
CQNDQIVL	2	324	331	[4.25-null]	0		C38H59N11O14S1D6	6	0	0	931.4432745	466.728357	470.0601172912385		-1	[4-4.3]	RORg RORE Complex HDX	20201206 RORgLBD RORg2	RORgLBD	RORg2	RORg2	900s	2	20201206_HisSUMO-RORg2_900_2.raw	4.109	4.309	330	352	466.478	469.989	467.1553	1	1	0.031115224	2.5126363011944735	30.569782330348016	FALSE	NA	NA	NA	NA	NA	NA
CQNDQIVL	2	324	331	[4.25-null]	0		C38H59N11O14S1D6	6	0	0	931.4432745	466.728357	470.0601172912385		-1	[4-4.3]	RORg RORE Complex HDX	20201206 RORgLBD RORg2	RORgLBD	RORg2	RORg2	3600s	2	20201206_HisSUMO-RORg2_3600_2.raw	4.115	4.315	331	353	466.478	469.989	467.1581	1	1	0.031115224	2.561771714223594	31.129961587706216	FALSE	NA	NA	NA	NA	NA	NA
CQNDQIVL	2	324	331	[4.25-null]	0		C38H59N11O14S1D6	6	0	0	931.4432745	466.728357	470.0601172912385		-1	[4-4.3]	RORg RORE Complex HDX	20201206 RORgLBD RORg2	RORgLBD	RORg2	RORg2	3600s	1	20201206_HisSUMO-RORg2_3600_1.raw	4.135	4.335	334	356	466.478	469.989	467.147	1	1	0.031115224	2.3746569018576267	28.909250960305673	FALSE	NA	NA	NA	NA	NA	NA
CQNDQIVL	2	324	331	[4.25-null]	0		C38H59N11O14S1D6	6	0	0	931.4432745	466.728357	470.0601172912385		-1	[4-4.3]	RORg RORE Complex HDX	20201206 RORgLBD RORg2	RORgLBD	RORg2	RORg2	3600s	3	20201206_HisSUMO-RORg2_3600_3.raw	4.092	4.292	330	352	466.478	469.989	467.1493	1	1	0.031115224	2.6933674853411858	29.369398207422964	FALSE	NA	NA	NA	NA	NA	NA
CQNDQIVL	2	324	331	[4.25-null]	0		C38H59N11O14S1D6	6	0	0	931.4432745	466.728357	470.0601172912385		-1	[4-4.3]	RORg RORE Complex HDX	20201206 RORgLBD RORg2	RORgLBD	RORg2	RORg2	999999s	2	20201204_RORg2_DMAX_REP5.raw	4.088	4.288	328	349	466.478	469.989	467.519	1	1	0.031115224	5.094488118	103.33306658130631	FALSE	NA	NA	NA	NA	NA	NA
CQNDQIVL	2	324	331	[4.25-null]	0		C38H59N11O14S1D6	6	0	0	931.4432745	466.728357	470.0601172912385		-1	[4-4.3]	RORg RORE Complex HDX	20201206 RORgLBD RORg2	RORgLBD	RORg2	RORg2	999999s	3	20201204_RORg2_DMAX_REP6.raw	4.074	4.274	326	347	466.478	469.989	467.5201	1	1	0.031115224	9.182064106638116	103.55313700384313	FALSE	NA	NA	NA	NA	NA	NA
CQNDQIVL	2	324	331	[4.25-null]	0		C38H59N11O14S1D6	6	0	0	931.4432745	466.728357	470.0601172912385		-1	[4-4.3]	RORg RORE Complex HDX	20201206 RORgLBD RORg2	RORgLBD	RORg2	RORg2	999999s	1	20201204_RORg2_DMAX_REP4.raw	4.098	4.298	329	351	466.478	469.989	467.5086	1	1	0.031115224	8.762781793669403	101.25240076824532	FALSE	NA	NA	NA	NA	NA	NA
CRAYNADNRTVF	3	345	356	[3.75-null]	0		C60H82N20O19S1D10	10	0	0	1428.656768	477.225643	480.8895126397948		-1	[3.5-3.9]	RORg RORE Complex HDX	20201206 RORgLBD RORg2	RORgLBD	RORg2	RORgLBD	0s	2	20201206_HisSUMO-RORgLBD_t0_3.raw	3.609	3.809	275	297	477.059	478.728	477.515	1	1	0.031815042866666664	0.5319351267036019	-0.735844756	FALSE	NA	NA	NA	NA	NA	NA
CRAYNADNRTVF	3	345	356	[3.75-null]	0		C60H82N20O19S1D10	10	0	0	1428.656768	477.225643	480.8895126397948		-1	[3.5-3.9]	RORg RORE Complex HDX	20201206 RORgLBD RORg2	RORgLBD	RORg2	RORgLBD	0s	1	20201206_HisSUMO-RORgLBD_t0_1.raw	3.648	3.848	280	302	477.059	478.728	477.5573	1	1	0.031815042866666664	1.892644421092961	2.0186891544301373	FALSE	NA	NA	NA	NA	NA	NA
CRAYNADNRTVF	3	345	356	[3.75-null]	0		C60H82N20O19S1D10	10	0	0	1428.656768	477.225643	480.8895126397948		-1	[3.5-3.9]	RORg RORE Complex HDX	20201206 RORgLBD RORg2	RORgLBD	RORg2	RORgLBD	10s	1	20201206_HisSUMO-RORgLBD_10_1.raw	3.65	3.85	282	303	477.059	481.172	477.6602	1	1	0.031815042866666664	1.603199522939605	8.719434767035779	FALSE	NA	NA	NA	NA	NA	NA
CRAYNADNRTVF	3	345	356	[3.75-null]	0		C60H82N20O19S1D10	10	0	0	1428.656768	477.225643	480.8895126397948		-1	[3.5-3.9]	RORg RORE Complex HDX	20201206 RORgLBD RORg2	RORgLBD	RORg2	RORgLBD	10s	3	20201206_HisSUMO-RORgLBD_10_3.raw	3.62	3.82	278	300	477.059	481.172	477.6501	1	1	0.031815042866666664	1.6305471159630234	8.061732816723797	FALSE	NA	NA	NA	NA	NA	NA
CRAYNADNRTVF	3	345	356	[3.75-null]	0		C60H82N20O19S1D10	10	0	0	1428.656768	477.225643	480.8895126397948		-1	[3.5-3.9]	RORg RORE Complex HDX	20201206 RORgLBD RORg2	RORgLBD	RORg2	RORgLBD	10s	2	20201206_HisSUMO-RORgLBD_10_2.raw	3.6	3.8	277	298	477.059	481.172	477.6597	1	1	0.031815042866666664	1.9842353077362733	8.686875264545746	FALSE	NA	NA	NA	NA	NA	NA
CRAYNADNRTVF	3	345	356	[3.75-null]	0		C60H82N20O19S1D10	10	0	0	1428.656768	477.225643	480.8895126397948		-1	[3.5-3.9]	RORg RORE Complex HDX	20201206 RORgLBD RORg2	RORgLBD	RORg2	RORgLBD	30s	3	20201206_HisSUMO-RORgLBD_30_3.raw	3.62	3.82	279	301	477.059	481.172	477.7237	1	1	0.031815042866666664	1.982177102125289	12.854491583369853	FALSE	NA	NA	NA	NA	NA	NA
CRAYNADNRTVF	3	345	356	[3.75-null]	0		C60H82N20O19S1D10	10	0	0	1428.656768	477.225643	480.8895126397948		-1	[3.5-3.9]	RORg RORE Complex HDX	20201206 RORgLBD RORg2	RORgLBD	RORg2	RORgLBD	30s	2	20201206_HisSUMO-RORgLBD_30_2.raw	3.54	3.74	272	294	477.059	481.172	477.7214	1	1	0.031815042866666664	1.6970633361644785	12.704717871912742	FALSE	NA	NA	NA	NA	NA	NA
CRAYNADNRTVF	3	345	356	[3.75-null]	0		C60H82N20O19S1D10	10	0	0	1428.656768	477.225643	480.8895126397948		-1	[3.5-3.9]	RORg RORE Complex HDX	20201206 RORgLBD RORg2	RORgLBD	RORg2	RORgLBD	30s	1	20201206_HisSUMO-RORgLBD_30_1.raw	3.65	3.85	281	302	477.059	481.172	477.7334	1	1	0.031815042866666664	2.422240921645949	13.48614593169203	FALSE	NA	NA	NA	NA	NA	NA
CRAYNADNRTVF	3	345	356	[3.75-null]	0		C60H82N20O19S1D10	10	0	0	1428.656768	477.225643	480.8895126397948		-1	[3.5-3.9]	RORg RORE Complex HDX	20201206 RORgLBD RORg2	RORgLBD	RORg2	RORgLBD	60s	2	20201206_HisSUMO-RORgLBD_60_2.raw	3.61	3.81	278	299	477.059	481.172	477.7936	1	1	0.031815042866666664	1.6589472330465638	17.406310031585228	FALSE	NA	NA	NA	NA	NA	NA
CRAYNADNRTVF	3	345	356	[3.75-null]	0		C60H82N20O19S1D10	10	0	0	1428.656768	477.225643	480.8895126397948		-1	[3.5-3.9]	RORg RORE Complex HDX	20201206 RORgLBD RORg2	RORgLBD	RORg2	RORgLBD	60s	1	20201206_HisSUMO-RORgLBD_60_1.raw	3.62	3.82	278	300	477.059	481.172	477.7432	1	1	0.031815042866666664	1.9485095927040466	14.124312180510735	FALSE	NA	NA	NA	NA	NA	NA
CRAYNADNRTVF	3	345	356	[3.75-null]	0		C60H82N20O19S1D10	10	0	0	1428.656768	477.225643	480.8895126397948		-1	[3.5-3.9]	RORg RORE Complex HDX	20201206 RORgLBD RORg2	RORgLBD	RORg2	RORgLBD	60s	3	20201206_HisSUMO-RORgLBD_60_3.raw	3.56	3.76	273	295	477.059	481.172	477.7218	1	1	0.031815042866666664	2.2574644489576756	12.730765473902547	FALSE	NA	NA	NA	NA	NA	NA
CRAYNADNRTVF	3	345	356	[3.75-null]	0		C60H82N20O19S1D10	10	0	0	1428.656768	477.225643	480.8895126397948		-1	[3.5-3.9]	RORg RORE Complex HDX	20201206 RORgLBD RORg2	RORgLBD	RORg2	RORgLBD	300s	1	20201206_HisSUMO-RORgLBD_300_1.raw	3.62	3.82	279	300	477.059	481.172	477.8377	1	1	0.031815042866666664	2.031533718071994	20.278058151271246	FALSE	NA	NA	NA	NA	NA	NA
CRAYNADNRTVF	3	345	356	[3.75-null]	0		C60H82N20O19S1D10	10	0	0	1428.656768	477.225643	480.8895126397948		-1	[3.5-3.9]	RORg RORE Complex HDX	20201206 RORgLBD RORg2	RORgLBD	RORg2	RORgLBD	300s	3	20201206_HisSUMO-RORgLBD_300_3.raw	3.58	3.78	274	295	477.059	481.172	477.8272	1	1	0.031815042866666664	1.955692009068103	19.594308598965757	FALSE	NA	NA	NA	NA	NA	NA
CRAYNADNRTVF	3	345	356	[3.75-null]	0		C60H82N20O19S1D10	10	0	0	1428.656768	477.225643	480.8895126397948		-1	[3.5-3.9]	RORg RORE Complex HDX	20201206 RORgLBD RORg2	RORgLBD	RORg2	RORgLBD	300s	2	20201206_HisSUMO-RORgLBD_300_2.raw	3.62	3.82	279	301	477.059	481.172	477.8504	1	1	0.031815042866666664	2.1694588502835486	21.10506951453732	FALSE	NA	NA	NA	NA	NA	NA
CRAYNADNRTVF	3	345	356	[3.75-null]	0		C60H82N20O19S1D10	10	0	0	1428.656768	477.225643	480.8895126397948		-1	[3.5-3.9]	RORg RORE Complex HDX	20201206 RORgLBD RORg2	RORgLBD	RORg2	RORgLBD	900s	1	20201206_HisSUMO-RORgLBD_900_1.raw	3.64	3.84	279	301	477.059	481.172	477.8621	1	1	0.031815042866666664	3.422735028263472	21.866961872823328	FALSE	NA	NA	NA	NA	NA	NA
CRAYNADNRTVF	3	345	356	[3.75-null]	0		C60H82N20O19S1D10	10	0	0	1428.656768	477.225643	480.8895126397948		-1	[3.5-3.9]	RORg RORE Complex HDX	20201206 RORgLBD RORg2	RORgLBD	RORg2	RORgLBD	900s	2	20201206_HisSUMO-RORgLBD_900_2.raw	3.59	3.79	275	296	477.059	481.172	477.9119	1	1	0.031815042866666664	1.743881984770469	25.10988832090756	FALSE	NA	NA	NA	NA	NA	NA
CRAYNADNRTVF	3	345	356	[3.75-null]	0		C60H82N20O19S1D10	10	0	0	1428.656768	477.225643	480.8895126397948		-1	[3.5-3.9]	RORg RORE Complex HDX	20201206 RORgLBD RORg2	RORgLBD	RORg2	RORgLBD	900s	3	20201206_HisSUMO-RORgLBD_900_3.raw	3.64	3.84	279	301	477.059	481.172	477.8927	1	1	0.031815042866666664	1.8855349427868273	23.85960342525996	FALSE	NA	NA	NA	NA	NA	NA
CRAYNADNRTVF	3	345	356	[3.75-null]	0		C60H82N20O19S1D10	10	0	0	1428.656768	477.225643	480.8895126397948		-1	[3.5-3.9]	RORg RORE Complex HDX	20201206 RORgLBD RORg2	RORgLBD	RORg2	RORgLBD	3600s	2	20201206_HisSUMO-RORgLBD_3600_2.raw	3.63	3.83	279	301	477.059	481.172	478.1316	1	1	0.031815042866666664	3.876237197	39.41653371536544	FALSE	NA	NA	NA	NA	NA	NA
CRAYNADNRTVF	3	345	356	[3.75-null]	0		C60H82N20O19S1D10	10	0	0	1428.656768	477.225643	480.8895126397948		-1	[3.5-3.9]	RORg RORE Complex HDX	20201206 RORgLBD RORg2	RORgLBD	RORg2	RORgLBD	3600s	3	20201206_HisSUMO-RORgLBD_3600_3.raw	3.54	3.74	270	292	477.059	481.172	478.1374	1	1	0.031815042866666664	3.6009051574384405	39.79422394426018	FALSE	NA	NA	NA	NA	NA	NA
CRAYNADNRTVF	3	345	356	[3.75-null]	0		C60H82N20O19S1D10	10	0	0	1428.656768	477.225643	480.8895126397948		-1	[3.5-3.9]	RORg RORE Complex HDX	20201206 RORgLBD RORg2	RORgLBD	RORg2	RORgLBD	3600s	1	20201206_HisSUMO-RORgLBD_3600_1.raw	3.59	3.79	274	295	477.059	481.172	478.077	1	1	0.031815042866666664	4.961560720683203	35.861036043370234	FALSE	NA	NA	NA	NA	NA	NA
CRAYNADNRTVF	3	345	356	[3.75-null]	0		C60H82N20O19S1D10	10	0	0	1428.656768	477.225643	480.8895126397948		-1	[3.5-3.9]	RORg RORE Complex HDX	20201206 RORgLBD RORg2	RORgLBD	RORg2	RORgLBD	999999s	2	20201204_RORg2_DMAX_REP2.raw	3.713	3.913	286	308	477.059	481.172	479.1461	1	1	0.031815042866666664	7.124241858057341	105.47976426920351	FALSE	NA	NA	NA	NA	NA	NA
CRAYNADNRTVF	3	345	356	[3.75-null]	0		C60H82N20O19S1D10	10	0	0	1428.656768	477.225643	480.8895126397948		-1	[3.5-3.9]	RORg RORE Complex HDX	20201206 RORgLBD RORg2	RORgLBD	RORg2	RORgLBD	999999s	1	20201204_RORg2_DMAX_REP1.raw	3.66	3.86	280	301	477.059	481.172	478.9853	1	1	0.031815042866666664	5.3080524573607875	95.00862826816179	FALSE	NA	NA	NA	NA	NA	NA
CRAYNADNRTVF	3	345	356	[3.75-null]	0		C60H82N20O19S1D10	10	0	0	1428.656768	477.225643	480.8895126397948		-1	[3.5-3.9]	RORg RORE Complex HDX	20201206 RORgLBD RORg2	RORgLBD	RORg2	RORgLBD	999999s	3	20201204_RORg2_DMAX_REP3.raw	3.727	3.927	289	311	477.059	481.172	479.0033	1	1	0.031815042866666664	8.259697251310959	96.18077035783257	FALSE	NA	NA	NA	NA	NA	NA
CRAYNADNRTVF	3	345	356	[3.75-null]	0		C60H82N20O19S1D10	10	0	0	1428.656768	477.225643	480.8895126397948		-1	[3.5-3.9]	RORg RORE Complex HDX	20201206 RORgLBD RORg2	RORgLBD	RORg2	RORg2	0s	1	20201206_HisSUMO-RORg2_t0_2.raw	3.638	3.838	279	301	477.059	478.728	477.5066	1	1	0.031815042866666664	0.9570208765142543	-1.282844398	FALSE	NA	NA	NA	NA	NA	NA
CRAYNADNRTVF	3	345	356	[3.75-null]	0		C60H82N20O19S1D10	10	0	0	1428.656768	477.225643	480.8895126397948		-1	[3.5-3.9]	RORg RORE Complex HDX	20201206 RORgLBD RORg2	RORgLBD	RORg2	RORg2	10s	1	20201206_HisSUMO-RORg2_10_1.raw	3.61	3.81	278	299	477.059	481.172	477.6438	1	1	0.031815042866666664	1.8100254122083157	7.651483085339022	FALSE	NA	NA	NA	NA	NA	NA
CRAYNADNRTVF	3	345	356	[3.75-null]	0		C60H82N20O19S1D10	10	0	0	1428.656768	477.225643	480.8895126397948		-1	[3.5-3.9]	RORg RORE Complex HDX	20201206 RORgLBD RORg2	RORgLBD	RORg2	RORg2	10s	3	20201206_HisSUMO-RORg2_10_3.raw	3.64	3.84	280	302	477.059	481.172	477.6257	1	1	0.031815042866666664	1.4328946808272445	6.472829095171712	FALSE	NA	NA	NA	NA	NA	NA
CRAYNADNRTVF	3	345	356	[3.75-null]	0		C60H82N20O19S1D10	10	0	0	1428.656768	477.225643	480.8895126397948		-1	[3.5-3.9]	RORg RORE Complex HDX	20201206 RORgLBD RORg2	RORgLBD	RORg2	RORg2	10s	2	20201206_HisSUMO-RORg2_10_2.raw	3.624	3.824	276	298	477.059	481.172	477.6432	1	1	0.031815042866666664	2.450275557525006	7.612411682348762	FALSE	NA	NA	NA	NA	NA	NA
CRAYNADNRTVF	3	345	356	[3.75-null]	0		C60H82N20O19S1D10	10	0	0	1428.656768	477.225643	480.8895126397948		-1	[3.5-3.9]	RORg RORE Complex HDX	20201206 RORgLBD RORg2	RORgLBD	RORg2	RORg2	30s	3	20201206_HisSUMO-RORg2_30_3.raw	3.66	3.86	283	304	477.059	481.172	477.6697	1	1	0.031815042866666664	2.413867950516487	9.338065314361204	FALSE	NA	NA	NA	NA	NA	NA
CRAYNADNRTVF	3	345	356	[3.75-null]	0		C60H82N20O19S1D10	10	0	0	1428.656768	477.225643	480.8895126397948		-1	[3.5-3.9]	RORg RORE Complex HDX	20201206 RORgLBD RORg2	RORgLBD	RORg2	RORg2	30s	2	20201206_HisSUMO-RORg2_30_2.raw	3.65	3.85	284	306	477.059	481.172	477.6834	1	1	0.031815042866666664	1.984398598758677	10.230195682611045	FALSE	NA	NA	NA	NA	NA	NA
CRAYNADNRTVF	3	345	356	[3.75-null]	0		C60H82N20O19S1D10	10	0	0	1428.656768	477.225643	480.8895126397948		-1	[3.5-3.9]	RORg RORE Complex HDX	20201206 RORgLBD RORg2	RORgLBD	RORg2	RORg2	30s	1	20201206_HisSUMO-RORg2_30_1.raw	3.65	3.85	280	302	477.059	481.172	477.7135	1	1	0.031815042866666664	1.8920470384406116	12.190277732557643	FALSE	NA	NA	NA	NA	NA	NA
CRAYNADNRTVF	3	345	356	[3.75-null]	0		C60H82N20O19S1D10	10	0	0	1428.656768	477.225643	480.8895126397948		-1	[3.5-3.9]	RORg RORE Complex HDX	20201206 RORgLBD RORg2	RORgLBD	RORg2	RORg2	60s	2	20201206_HisSUMO-RORg2_60_2.raw	3.58	3.78	274	295	477.059	481.172	477.6862	1	1	0.031815042866666664	1.4664483087917963	10.412528896558188	FALSE	NA	NA	NA	NA	NA	NA
CRAYNADNRTVF	3	345	356	[3.75-null]	0		C60H82N20O19S1D10	10	0	0	1428.656768	477.225643	480.8895126397948		-1	[3.5-3.9]	RORg RORE Complex HDX	20201206 RORgLBD RORg2	RORgLBD	RORg2	RORg2	60s	1	20201206_HisSUMO-RORg2_60_1.raw	3.58	3.78	275	297	477.059	481.172	477.7128	1	1	0.031815042866666664	3.5002030371408805	12.144694429070857	FALSE	NA	NA	NA	NA	NA	NA
CRAYNADNRTVF	3	345	356	[3.75-null]	0		C60H82N20O19S1D10	10	0	0	1428.656768	477.225643	480.8895126397948		-1	[3.5-3.9]	RORg RORE Complex HDX	20201206 RORgLBD RORg2	RORgLBD	RORg2	RORg2	60s	3	20201206_HisSUMO-RORg2_60_3.raw	3.55	3.75	270	292	477.059	481.172	477.7273	1	1	0.031815042866666664	2.613925732957882	13.08892000130401	FALSE	NA	NA	NA	NA	NA	NA
CRAYNADNRTVF	3	345	356	[3.75-null]	0		C60H82N20O19S1D10	10	0	0	1428.656768	477.225643	480.8895126397948		-1	[3.5-3.9]	RORg RORE Complex HDX	20201206 RORgLBD RORg2	RORgLBD	RORg2	RORg2	300s	1	20201206_HisSUMO-RORg2_300_1.raw	3.64	3.84	279	301	477.059	481.172	477.7141	1	1	0.031815042866666664	1.7261643379146985	12.22934914	FALSE	NA	NA	NA	NA	NA	NA
CRAYNADNRTVF	3	345	356	[3.75-null]	0		C60H82N20O19S1D10	10	0	0	1428.656768	477.225643	480.8895126397948		-1	[3.5-3.9]	RORg RORE Complex HDX	20201206 RORgLBD RORg2	RORgLBD	RORg2	RORg2	300s	3	20201206_HisSUMO-RORg2_300_3.raw	3.62	3.82	279	300	477.059	481.172	477.7936	1	1	0.031815042866666664	1.7563298862193673	17.406310031585228	FALSE	NA	NA	NA	NA	NA	NA
CRAYNADNRTVF	3	345	356	[3.75-null]	0		C60H82N20O19S1D10	10	0	0	1428.656768	477.225643	480.8895126397948		-1	[3.5-3.9]	RORg RORE Complex HDX	20201206 RORgLBD RORg2	RORgLBD	RORg2	RORg2	300s	2	20201206_HisSUMO-RORg2_300_2.raw	3.54	3.74	269	291	477.059	481.172	477.7302	1	1	0.031815042866666664	2.3802281566013535	13.27776511575138	FALSE	NA	NA	NA	NA	NA	NA
CRAYNADNRTVF	3	345	356	[3.75-null]	0		C60H82N20O19S1D10	10	0	0	1428.656768	477.225643	480.8895126397948		-1	[3.5-3.9]	RORg RORE Complex HDX	20201206 RORgLBD RORg2	RORgLBD	RORg2	RORg2	900s	1	20201206_HisSUMO-RORg2_900_1.raw	3.65	3.85	280	302	477.059	481.172	477.8424	1	1	0.031815042866666664	1.5603790095082446	20.584117474685694	FALSE	NA	NA	NA	NA	NA	NA
CRAYNADNRTVF	3	345	356	[3.75-null]	0		C60H82N20O19S1D10	10	0	0	1428.656768	477.225643	480.8895126397948		-1	[3.5-3.9]	RORg RORE Complex HDX	20201206 RORgLBD RORg2	RORgLBD	RORg2	RORg2	900s	2	20201206_HisSUMO-RORg2_900_2.raw	3.65	3.85	281	303	477.059	481.172	477.7936	1	1	0.031815042866666664	1.4717033183987132	17.406310031585228	FALSE	NA	NA	NA	NA	NA	NA
CRAYNADNRTVF	3	345	356	[3.75-null]	0		C60H82N20O19S1D10	10	0	0	1428.656768	477.225643	480.8895126397948		-1	[3.5-3.9]	RORg RORE Complex HDX	20201206 RORgLBD RORg2	RORgLBD	RORg2	RORg2	900s	3	20201206_HisSUMO-RORg2_900_3.raw	3.65	3.85	280	301	477.059	481.172	477.8306	1	1	0.031815042866666664	2.0927758743894684	19.81571321590316	FALSE	NA	NA	NA	NA	NA	NA
CRAYNADNRTVF	3	345	356	[3.75-null]	0		C60H82N20O19S1D10	10	0	0	1428.656768	477.225643	480.8895126397948		-1	[3.5-3.9]	RORg RORE Complex HDX	20201206 RORgLBD RORg2	RORgLBD	RORg2	RORg2	3600s	2	20201206_HisSUMO-RORg2_3600_2.raw	3.65	3.85	281	303	477.059	481.172	477.9427	1	1	0.031815042866666664	2.298058356	27.115553674340944	FALSE	NA	NA	NA	NA	NA	NA
CRAYNADNRTVF	3	345	356	[3.75-null]	0		C60H82N20O19S1D10	10	0	0	1428.656768	477.225643	480.8895126397948		-1	[3.5-3.9]	RORg RORE Complex HDX	20201206 RORgLBD RORg2	RORgLBD	RORg2	RORg2	3600s	3	20201206_HisSUMO-RORg2_3600_3.raw	3.62	3.82	279	301	477.059	481.172	477.8452	1	1	0.031815042866666664	3.5949307423875543	20.766450688632837	FALSE	NA	NA	NA	NA	NA	NA
CRAYNADNRTVF	3	345	356	[3.75-null]	0		C60H82N20O19S1D10	10	0	0	1428.656768	477.225643	480.8895126397948		-1	[3.5-3.9]	RORg RORE Complex HDX	20201206 RORgLBD RORg2	RORgLBD	RORg2	RORg2	3600s	1	20201206_HisSUMO-RORg2_3600_1.raw	3.65	3.85	282	303	477.059	481.172	477.8567	1	1	0.031815042866666664	2.4625355934016477	21.515319245922093	FALSE	NA	NA	NA	NA	NA	NA
CRAYNADNRTVF	3	345	356	[3.75-null]	0		C60H82N20O19S1D10	10	0	0	1428.656768	477.225643	480.8895126397948		-1	[3.5-3.9]	RORg RORE Complex HDX	20201206 RORgLBD RORg2	RORgLBD	RORg2	RORg2	999999s	2	20201204_RORg2_DMAX_REP5.raw	3.676	3.876	284	305	477.059	481.172	479.0447	1	1	0.031815042866666664	7.109919102422789	98.87669716406796	FALSE	NA	NA	NA	NA	NA	NA
CRAYNADNRTVF	3	345	356	[3.75-null]	0		C60H82N20O19S1D10	10	0	0	1428.656768	477.225643	480.8895126397948		-1	[3.5-3.9]	RORg RORE Complex HDX	20201206 RORgLBD RORg2	RORgLBD	RORg2	RORg2	999999s	1	20201204_RORg2_DMAX_REP4.raw	3.734	3.934	290	312	477.059	481.172	479.0988	1	1	0.031815042866666664	7.9490421620844085	102.39963533357314	FALSE	NA	NA	NA	NA	NA	NA
CRAYNADNRTVF	3	345	356	[3.75-null]	0		C60H82N20O19S1D10	10	0	0	1428.656768	477.225643	480.8895126397948		-1	[3.5-3.9]	RORg RORE Complex HDX	20201206 RORgLBD RORg2	RORgLBD	RORg2	RORg2	999999s	3	20201204_RORg2_DMAX_REP6.raw	3.551	3.751	270	292	477.059	481.172	479.0935	1	1	0.031815042866666664	6.214203254430833	102.05450460717213	FALSE	NA	NA	NA	NA	NA	NA
DFSHSLSAL	2	381	389	[4.65-null]	0		C43H58N11O15D7	7	0	0	975.4661185	488.739779	492.55844013594617		-1	[4.4-4.7]	RORg RORE Complex HDX	20201206 RORgLBD RORg2	RORgLBD	RORg2	RORgLBD	0s	1	20201206_HisSUMO-RORgLBD_t0_1.raw	4.487	4.687	371	393	488.49	490.494	489.0272	1	1	0.032582652	0.7769322430134343	-0.41755866	FALSE	NA	NA	NA	NA	NA	NA
DFSHSLSAL	2	381	389	[4.65-null]	0		C43H58N11O15D7	7	0	0	975.4661185	488.739779	492.55844013594617		-1	[4.4-4.7]	RORg RORE Complex HDX	20201206 RORgLBD RORg2	RORgLBD	RORg2	RORgLBD	0s	2	20201206_HisSUMO-RORgLBD_t0_3.raw	4.465	4.665	368	390	488.49	490.494	489.0296	1	1	0.032582652	1.0089604441341697	-0.264948388	FALSE	NA	NA	NA	NA	NA	NA
DFSHSLSAL	2	381	389	[4.65-null]	0		C43H58N11O15D7	7	0	0	975.4661185	488.739779	492.55844013594617		-1	[4.4-4.7]	RORg RORE Complex HDX	20201206 RORgLBD RORg2	RORgLBD	RORg2	RORgLBD	10s	3	20201206_HisSUMO-RORgLBD_10_3.raw	4.442	4.642	367	389	488.49	497.274	489.2302	1	1	0.032582652	1.8593587149129511	12.490726806418932	FALSE	NA	NA	NA	NA	NA	NA
DFSHSLSAL	2	381	389	[4.65-null]	0		C43H58N11O15D7	7	0	0	975.4661185	488.739779	492.55844013594617		-1	[4.4-4.7]	RORg RORE Complex HDX	20201206 RORgLBD RORg2	RORgLBD	RORg2	RORgLBD	10s	1	20201206_HisSUMO-RORgLBD_10_1.raw	4.483	4.683	372	394	488.49	497.274	489.1955	1	1	0.032582652	0.8349955271496384	10.28423663070239	FALSE	NA	NA	NA	NA	NA	NA
DFSHSLSAL	2	381	389	[4.65-null]	0		C43H58N11O15D7	7	0	0	975.4661185	488.739779	492.55844013594617		-1	[4.4-4.7]	RORg RORE Complex HDX	20201206 RORgLBD RORg2	RORgLBD	RORg2	RORgLBD	10s	2	20201206_HisSUMO-RORgLBD_10_2.raw	4.398	4.598	364	386	488.49	497.274	489.1832	1	1	0.032582652	1.255924377826845	9.502108989168104	FALSE	NA	NA	NA	NA	NA	NA
DFSHSLSAL	2	381	389	[4.65-null]	0		C43H58N11O15D7	7	0	0	975.4661185	488.739779	492.55844013594617		-1	[4.4-4.7]	RORg RORE Complex HDX	20201206 RORgLBD RORg2	RORgLBD	RORg2	RORgLBD	30s	2	20201206_HisSUMO-RORgLBD_30_2.raw	4.345	4.545	360	382	488.49	497.274	489.258	1	1	0.032582652	1.3300686517791271	14.258462451512507	FALSE	NA	NA	NA	NA	NA	NA
DFSHSLSAL	2	381	389	[4.65-null]	0		C43H58N11O15D7	7	0	0	975.4661185	488.739779	492.55844013594617		-1	[4.4-4.7]	RORg RORE Complex HDX	20201206 RORgLBD RORg2	RORgLBD	RORg2	RORgLBD	30s	1	20201206_HisSUMO-RORgLBD_30_1.raw	4.45	4.65	367	389	488.49	497.274	489.3154	1	1	0.032582652	1.024877586405031	17.908391445346407	FALSE	NA	NA	NA	NA	NA	NA
DFSHSLSAL	2	381	389	[4.65-null]	0		C43H58N11O15D7	7	0	0	975.4661185	488.739779	492.55844013594617		-1	[4.4-4.7]	RORg RORE Complex HDX	20201206 RORgLBD RORg2	RORgLBD	RORg2	RORgLBD	30s	3	20201206_HisSUMO-RORgLBD_30_3.raw	4.458	4.658	369	391	488.49	497.274	489.2803	1	1	0.032582652	1.5482670079818657	15.676466224379448	FALSE	NA	NA	NA	NA	NA	NA
DFSHSLSAL	2	381	389	[4.65-null]	0		C43H58N11O15D7	7	0	0	975.4661185	488.739779	492.55844013594617		-1	[4.4-4.7]	RORg RORE Complex HDX	20201206 RORgLBD RORg2	RORgLBD	RORg2	RORgLBD	60s	1	20201206_HisSUMO-RORgLBD_60_1.raw	4.431	4.631	366	388	488.49	497.274	489.3465	1	1	0.032582652	1.9673111916491455	19.88596621	FALSE	NA	NA	NA	NA	NA	NA
DFSHSLSAL	2	381	389	[4.65-null]	0		C43H58N11O15D7	7	0	0	975.4661185	488.739779	492.55844013594617		-1	[4.4-4.7]	RORg RORE Complex HDX	20201206 RORgLBD RORg2	RORgLBD	RORg2	RORgLBD	60s	3	20201206_HisSUMO-RORgLBD_60_3.raw	4.355	4.555	359	381	488.49	497.274	489.3159	1	1	0.032582652	2.533674335256396	17.940185251912133	FALSE	NA	NA	NA	NA	NA	NA
DFSHSLSAL	2	381	389	[4.65-null]	0		C43H58N11O15D7	7	0	0	975.4661185	488.739779	492.55844013594617		-1	[4.4-4.7]	RORg RORE Complex HDX	20201206 RORgLBD RORg2	RORgLBD	RORg2	RORgLBD	60s	2	20201206_HisSUMO-RORgLBD_60_2.raw	4.462	4.662	370	392	488.49	497.274	489.3304	1	1	0.032582652	2.8937917746833053	18.862205642339966	FALSE	NA	NA	NA	NA	NA	NA
DFSHSLSAL	2	381	389	[4.65-null]	0		C43H58N11O15D7	7	0	0	975.4661185	488.739779	492.55844013594617		-1	[4.4-4.7]	RORg RORE Complex HDX	20201206 RORgLBD RORg2	RORgLBD	RORg2	RORgLBD	300s	3	20201206_HisSUMO-RORgLBD_300_3.raw	4.391	4.591	362	384	488.49	497.274	489.4781	1	1	0.032582652	3.6114904271990427	28.254096102077558	FALSE	NA	NA	NA	NA	NA	NA
DFSHSLSAL	2	381	389	[4.65-null]	0		C43H58N11O15D7	7	0	0	975.4661185	488.739779	492.55844013594617		-1	[4.4-4.7]	RORg RORE Complex HDX	20201206 RORgLBD RORg2	RORgLBD	RORg2	RORgLBD	300s	2	20201206_HisSUMO-RORgLBD_300_2.raw	4.45	4.65	369	391	488.49	497.274	489.4996	1	1	0.032582652	3.436306877800253	29.62122978443644	FALSE	NA	NA	NA	NA	NA	NA
DFSHSLSAL	2	381	389	[4.65-null]	0		C43H58N11O15D7	7	0	0	975.4661185	488.739779	492.55844013594617		-1	[4.4-4.7]	RORg RORE Complex HDX	20201206 RORgLBD RORg2	RORgLBD	RORg2	RORgLBD	300s	1	20201206_HisSUMO-RORgLBD_300_1.raw	4.473	4.673	371	393	488.49	497.274	489.4685	1	1	0.032582652	3.4368052658392094	27.643655016002548	FALSE	NA	NA	NA	NA	NA	NA
DFSHSLSAL	2	381	389	[4.65-null]	0		C43H58N11O15D7	7	0	0	975.4661185	488.739779	492.55844013594617		-1	[4.4-4.7]	RORg RORE Complex HDX	20201206 RORgLBD RORg2	RORgLBD	RORg2	RORgLBD	900s	1	20201206_HisSUMO-RORgLBD_900_1.raw	4.453	4.653	368	390	488.49	497.274	489.5006	1	1	0.032582652	1.6565784967947113	29.684817397571514	FALSE	NA	NA	NA	NA	NA	NA
DFSHSLSAL	2	381	389	[4.65-null]	0		C43H58N11O15D7	7	0	0	975.4661185	488.739779	492.55844013594617		-1	[4.4-4.7]	RORg RORE Complex HDX	20201206 RORgLBD RORg2	RORgLBD	RORg2	RORgLBD	900s	2	20201206_HisSUMO-RORgLBD_900_2.raw	4.428	4.628	365	387	488.49	497.274	489.5627	1	1	0.032582652	2.1687846244164684	33.633608173127605	FALSE	NA	NA	NA	NA	NA	NA
DFSHSLSAL	2	381	389	[4.65-null]	0		C43H58N11O15D7	7	0	0	975.4661185	488.739779	492.55844013594617		-1	[4.4-4.7]	RORg RORE Complex HDX	20201206 RORgLBD RORg2	RORgLBD	RORg2	RORgLBD	900s	3	20201206_HisSUMO-RORgLBD_900_3.raw	4.459	4.659	368	390	488.49	497.274	489.5405	1	1	0.032582652	1.5915797904601579	32.22196316157598	FALSE	NA	NA	NA	NA	NA	NA
DFSHSLSAL	2	381	389	[4.65-null]	0		C43H58N11O15D7	7	0	0	975.4661185	488.739779	492.55844013594617		-1	[4.4-4.7]	RORg RORE Complex HDX	20201206 RORgLBD RORg2	RORgLBD	RORg2	RORgLBD	3600s	2	20201206_HisSUMO-RORgLBD_3600_2.raw	4.459	4.659	369	391	488.49	497.274	489.8003	1	1	0.032582652	1.5396311517770893	48.742025053518475	FALSE	NA	NA	NA	NA	NA	NA
DFSHSLSAL	2	381	389	[4.65-null]	0		C43H58N11O15D7	7	0	0	975.4661185	488.739779	492.55844013594617		-1	[4.4-4.7]	RORg RORE Complex HDX	20201206 RORgLBD RORg2	RORgLBD	RORg2	RORgLBD	3600s	1	20201206_HisSUMO-RORgLBD_3600_1.raw	4.387	4.587	360	382	488.49	497.274	489.7218	1	1	0.032582652	3.5735002422657147	43.750397422579724	FALSE	NA	NA	NA	NA	NA	NA
DFSHSLSAL	2	381	389	[4.65-null]	0		C43H58N11O15D7	7	0	0	975.4661185	488.739779	492.55844013594617		-1	[4.4-4.7]	RORg RORE Complex HDX	20201206 RORgLBD RORg2	RORgLBD	RORg2	RORgLBD	3600s	3	20201206_HisSUMO-RORgLBD_3600_3.raw	4.37	4.57	360	382	488.49	497.274	489.7828	1	1	0.032582652	1.6049401205698794	47.62924182369265	FALSE	NA	NA	NA	NA	NA	NA
DFSHSLSAL	2	381	389	[4.65-null]	0		C43H58N11O15D7	7	0	0	975.4661185	488.739779	492.55844013594617		-1	[4.4-4.7]	RORg RORE Complex HDX	20201206 RORgLBD RORg2	RORgLBD	RORg2	RORgLBD	999999s	3	20201204_RORg2_DMAX_REP3.raw	4.47	4.67	369	391	488.49	497.274	490.5845	1	1	0.032582652	5.089521860060507	98.60743127238709	FALSE	NA	NA	NA	NA	NA	NA
DFSHSLSAL	2	381	389	[4.65-null]	0		C43H58N11O15D7	7	0	0	975.4661185	488.739779	492.55844013594617		-1	[4.4-4.7]	RORg RORE Complex HDX	20201206 RORgLBD RORg2	RORgLBD	RORg2	RORgLBD	999999s	2	20201204_RORg2_DMAX_REP2.raw	4.433	4.633	363	385	488.49	497.274	490.6106	1	1	0.032582652	4.558466918	100.26706797515646	FALSE	NA	NA	NA	NA	NA	NA
DFSHSLSAL	2	381	389	[4.65-null]	0		C43H58N11O15D7	7	0	0	975.4661185	488.739779	492.55844013594617		-1	[4.4-4.7]	RORg RORE Complex HDX	20201206 RORgLBD RORg2	RORgLBD	RORg2	RORgLBD	999999s	1	20201204_RORg2_DMAX_REP1.raw	4.405	4.605	360	382	488.49	497.274	490.5563	1	1	0.032582652	5.076965772143658	96.81426058203948	FALSE	NA	NA	NA	NA	NA	NA
DFSHSLSAL	2	381	389	[4.65-null]	0		C43H58N11O15D7	7	0	0	975.4661185	488.739779	492.55844013594617		-1	[4.4-4.7]	RORg RORE Complex HDX	20201206 RORgLBD RORg2	RORgLBD	RORg2	RORg2	0s	1	20201206_HisSUMO-RORg2_t0_2.raw	4.481	4.681	370	392	488.49	490.494	489.0445	1	1	0.032582652	1.5721589720831008	0.6825070476280939	FALSE	NA	NA	NA	NA	NA	NA
DFSHSLSAL	2	381	389	[4.65-null]	0		C43H58N11O15D7	7	0	0	975.4661185	488.739779	492.55844013594617		-1	[4.4-4.7]	RORg RORE Complex HDX	20201206 RORgLBD RORg2	RORgLBD	RORg2	RORg2	10s	3	20201206_HisSUMO-RORg2_10_3.raw	4.449	4.649	367	389	488.49	497.274	489.2102	1	1	0.032582652	1.1668268293489255	11.218974543757236	FALSE	NA	NA	NA	NA	NA	NA
DFSHSLSAL	2	381	389	[4.65-null]	0		C43H58N11O15D7	7	0	0	975.4661185	488.739779	492.55844013594617		-1	[4.4-4.7]	RORg RORE Complex HDX	20201206 RORgLBD RORg2	RORgLBD	RORg2	RORg2	10s	1	20201206_HisSUMO-RORg2_10_1.raw	4.404	4.604	364	386	488.49	497.274	489.2609	1	1	0.032582652	1.3672507086830954	14.442866529598797	FALSE	NA	NA	NA	NA	NA	NA
DFSHSLSAL	2	381	389	[4.65-null]	0		C43H58N11O15D7	7	0	0	975.4661185	488.739779	492.55844013594617		-1	[4.4-4.7]	RORg RORE Complex HDX	20201206 RORgLBD RORg2	RORgLBD	RORg2	RORg2	10s	2	20201206_HisSUMO-RORg2_10_2.raw	4.463	4.663	366	388	488.49	497.274	489.2445	1	1	0.032582652	2.294329819302071	13.400029674219748	FALSE	NA	NA	NA	NA	NA	NA
DFSHSLSAL	2	381	389	[4.65-null]	0		C43H58N11O15D7	7	0	0	975.4661185	488.739779	492.55844013594617		-1	[4.4-4.7]	RORg RORE Complex HDX	20201206 RORgLBD RORg2	RORgLBD	RORg2	RORg2	30s	2	20201206_HisSUMO-RORg2_30_2.raw	4.46	4.66	371	393	488.49	497.274	489.3206	1	1	0.032582652	1.5852341042478826	18.23904703363794	FALSE	NA	NA	NA	NA	NA	NA
DFSHSLSAL	2	381	389	[4.65-null]	0		C43H58N11O15D7	7	0	0	975.4661185	488.739779	492.55844013594617		-1	[4.4-4.7]	RORg RORE Complex HDX	20201206 RORgLBD RORg2	RORgLBD	RORg2	RORg2	30s	1	20201206_HisSUMO-RORg2_30_1.raw	4.465	4.665	368	390	488.49	497.274	489.3607	1	1	0.032582652	1.6626404834933086	20.788910320269416	FALSE	NA	NA	NA	NA	NA	NA
DFSHSLSAL	2	381	389	[4.65-null]	0		C43H58N11O15D7	7	0	0	975.4661185	488.739779	492.55844013594617		-1	[4.4-4.7]	RORg RORE Complex HDX	20201206 RORgLBD RORg2	RORgLBD	RORg2	RORg2	30s	3	20201206_HisSUMO-RORg2_30_3.raw	4.471	4.671	370	392	488.49	497.274	489.2684	1	1	0.032582652	1.569563795138502	14.919773628095577	FALSE	NA	NA	NA	NA	NA	NA
DFSHSLSAL	2	381	389	[4.65-null]	0		C43H58N11O15D7	7	0	0	975.4661185	488.739779	492.55844013594617		-1	[4.4-4.7]	RORg RORE Complex HDX	20201206 RORgLBD RORg2	RORgLBD	RORg2	RORg2	60s	1	20201206_HisSUMO-RORg2_60_1.raw	4.427	4.627	367	389	488.49	497.274	489.3565	1	1	0.032582652	2.4129706422878834	20.52184234510934	FALSE	NA	NA	NA	NA	NA	NA
DFSHSLSAL	2	381	389	[4.65-null]	0		C43H58N11O15D7	7	0	0	975.4661185	488.739779	492.55844013594617		-1	[4.4-4.7]	RORg RORE Complex HDX	20201206 RORgLBD RORg2	RORgLBD	RORg2	RORg2	60s	3	20201206_HisSUMO-RORg2_60_3.raw	4.358	4.558	357	379	488.49	497.274	489.3664	1	1	0.032582652	3.1589970220529975	21.15135971512668	FALSE	NA	NA	NA	NA	NA	NA
DFSHSLSAL	2	381	389	[4.65-null]	0		C43H58N11O15D7	7	0	0	975.4661185	488.739779	492.55844013594617		-1	[4.4-4.7]	RORg RORE Complex HDX	20201206 RORgLBD RORg2	RORgLBD	RORg2	RORg2	60s	2	20201206_HisSUMO-RORg2_60_2.raw	4.388	4.588	361	383	488.49	497.274	489.2975	1	1	0.032582652	1.5900900909391666	16.770173170266556	FALSE	NA	NA	NA	NA	NA	NA
DFSHSLSAL	2	381	389	[4.65-null]	0		C43H58N11O15D7	7	0	0	975.4661185	488.739779	492.55844013594617		-1	[4.4-4.7]	RORg RORE Complex HDX	20201206 RORgLBD RORg2	RORgLBD	RORg2	RORg2	300s	3	20201206_HisSUMO-RORg2_300_3.raw	4.445	4.645	367	389	488.49	497.274	489.4608	1	1	0.032582652	2.3683529067211033	27.154030394878752	FALSE	NA	NA	NA	NA	NA	NA
DFSHSLSAL	2	381	389	[4.65-null]	0		C43H58N11O15D7	7	0	0	975.4661185	488.739779	492.55844013594617		-1	[4.4-4.7]	RORg RORE Complex HDX	20201206 RORgLBD RORg2	RORgLBD	RORg2	RORg2	300s	2	20201206_HisSUMO-RORg2_300_2.raw	4.381	4.581	360	382	488.49	497.274	489.3823	1	1	0.032582652	2.752464177180901	22.16240276	FALSE	NA	NA	NA	NA	NA	NA
DFSHSLSAL	2	381	389	[4.65-null]	0		C43H58N11O15D7	7	0	0	975.4661185	488.739779	492.55844013594617		-1	[4.4-4.7]	RORg RORE Complex HDX	20201206 RORgLBD RORg2	RORgLBD	RORg2	RORg2	300s	1	20201206_HisSUMO-RORg2_300_1.raw	4.454	4.654	367	389	488.49	497.274	489.3445	1	1	0.032582652	1.5687926494933941	19.75879098751377	FALSE	NA	NA	NA	NA	NA	NA
DFSHSLSAL	2	381	389	[4.65-null]	0		C43H58N11O15D7	7	0	0	975.4661185	488.739779	492.55844013594617		-1	[4.4-4.7]	RORg RORE Complex HDX	20201206 RORgLBD RORg2	RORgLBD	RORg2	RORg2	900s	1	20201206_HisSUMO-RORg2_900_1.raw	4.468	4.668	369	391	488.49	497.274	489.5094	1	1	0.032582652	1.8395942282309234	30.24438839314208	FALSE	NA	NA	NA	NA	NA	NA
DFSHSLSAL	2	381	389	[4.65-null]	0		C43H58N11O15D7	7	0	0	975.4661185	488.739779	492.55844013594617		-1	[4.4-4.7]	RORg RORE Complex HDX	20201206 RORgLBD RORg2	RORgLBD	RORg2	RORg2	900s	2	20201206_HisSUMO-RORg2_900_2.raw	4.46	4.66	368	390	488.49	497.274	489.4945	1	1	0.032582652	1.2541377949784551	29.29693295746022	FALSE	NA	NA	NA	NA	NA	NA
DFSHSLSAL	2	381	389	[4.65-null]	0		C43H58N11O15D7	7	0	0	975.4661185	488.739779	492.55844013594617		-1	[4.4-4.7]	RORg RORE Complex HDX	20201206 RORgLBD RORg2	RORgLBD	RORg2	RORg2	900s	3	20201206_HisSUMO-RORg2_900_3.raw	4.455	4.655	366	388	488.49	497.274	489.5354	1	1	0.032582652	1.8838376890513282	31.897666334596142	FALSE	NA	NA	NA	NA	NA	NA
DFSHSLSAL	2	381	389	[4.65-null]	0		C43H58N11O15D7	7	0	0	975.4661185	488.739779	492.55844013594617		-1	[4.4-4.7]	RORg RORE Complex HDX	20201206 RORgLBD RORg2	RORgLBD	RORg2	RORg2	3600s	2	20201206_HisSUMO-RORg2_3600_2.raw	4.448	4.648	367	389	488.49	497.274	489.6733	1	1	0.032582652	5.940916524348179	40.66639818563171	FALSE	NA	NA	NA	NA	NA	NA
DFSHSLSAL	2	381	389	[4.65-null]	0		C43H58N11O15D7	7	0	0	975.4661185	488.739779	492.55844013594617		-1	[4.4-4.7]	RORg RORE Complex HDX	20201206 RORgLBD RORg2	RORgLBD	RORg2	RORg2	3600s	1	20201206_HisSUMO-RORg2_3600_1.raw	4.451	4.651	369	391	488.49	497.274	489.5557	1	1	0.032582652	2.9352278095188473	33.188494881196554	FALSE	NA	NA	NA	NA	NA	NA
DFSHSLSAL	2	381	389	[4.65-null]	0		C43H58N11O15D7	7	0	0	975.4661185	488.739779	492.55844013594617		-1	[4.4-4.7]	RORg RORE Complex HDX	20201206 RORgLBD RORg2	RORgLBD	RORg2	RORg2	3600s	3	20201206_HisSUMO-RORg2_3600_3.raw	4.428	4.628	366	388	488.49	497.274	489.5698	1	1	0.032582652	3.0622511298541246	34.08508022637035	FALSE	NA	NA	NA	NA	NA	NA
DFSHSLSAL	2	381	389	[4.65-null]	0		C43H58N11O15D7	7	0	0	975.4661185	488.739779	492.55844013594617		-1	[4.4-4.7]	RORg RORE Complex HDX	20201206 RORgLBD RORg2	RORgLBD	RORg2	RORg2	999999s	3	20201204_RORg2_DMAX_REP6.raw	4.401	4.601	361	383	488.49	497.274	490.6181	1	1	0.032582652	4.687905743559195	100.74397507365686	FALSE	NA	NA	NA	NA	NA	NA
DFSHSLSAL	2	381	389	[4.65-null]	0		C43H58N11O15D7	7	0	0	975.4661185	488.739779	492.55844013594617		-1	[4.4-4.7]	RORg RORE Complex HDX	20201206 RORgLBD RORg2	RORgLBD	RORg2	RORg2	999999s	2	20201204_RORg2_DMAX_REP5.raw	4.575	4.775	378	398	488.49	497.274	493.9988	1	1	0.032582652	NA	315.71461879226047	TRUE	NA	NA	NA	NA	NA	NA
DFSHSLSAL	2	381	389	[4.65-null]	0		C43H58N11O15D7	7	0	0	975.4661185	488.739779	492.55844013594617		-1	[4.4-4.7]	RORg RORE Complex HDX	20201206 RORgLBD RORg2	RORgLBD	RORg2	RORg2	999999s	1	20201204_RORg2_DMAX_REP4.raw	4.427	4.627	365	386	488.49	497.274	490.6625	1	1	0.032582652	5.056646912299541	103.56726509676011	FALSE	NA	NA	NA	NA	NA	NA
EEHRHPGLGELGQGPDSYGSPSF	4	213	235	[4.35-null]	0		C106H135N31O37D18	18	0	0	2452.1042601000004	614.032785	618.9299916		-1	[4-4.4]	RORg RORE Complex HDX	20201206 RORgLBD RORg2	RORgLBD	RORg2	RORgLBD	0s	2	20201206_HisSUMO-RORgLBD_t0_3.raw	4.319	4.519	352	374	613.908	615.411	614.79	1	1	0.040935519	NA	20.699411916997786	TRUE	NA	NA	NA	NA	NA	NA
EEHRHPGLGELGQGPDSYGSPSF	4	213	235	[4.35-null]	0		C106H135N31O37D18	18	0	0	2452.1042601000004	614.032785	618.9299916		-1	[4-4.4]	RORg RORE Complex HDX	20201206 RORgLBD RORg2	RORgLBD	RORg2	RORgLBD	0s	1	20201206_HisSUMO-RORgLBD_t0_1.raw	4.242	4.442	344	366	613.908	615.411	614.3915	1	1	0.040935519	9.738224852775302	-1.409180013	TRUE	NA	NA	NA	NA	NA	NA
EEHRHPGLGELGQGPDSYGSPSF	4	213	235	[4.35-null]	0		C106H135N31O37D18	18	0	0	2452.1042601000004	614.032785	618.9299916		-1	[4-4.4]	RORg RORE Complex HDX	20201206 RORgLBD RORg2	RORgLBD	RORg2	RORgLBD	10s	2	20201206_HisSUMO-RORgLBD_10_2.raw	4.273	4.473	350	372	613.908	618.431	616.9029	1	1	0.040935519	NA	137.92210674261298	TRUE	NA	NA	NA	NA	NA	NA
EEHRHPGLGELGQGPDSYGSPSF	4	213	235	[4.35-null]	0		C106H135N31O37D18	18	0	0	2452.1042601000004	614.032785	618.9299916		-1	[4-4.4]	RORg RORE Complex HDX	20201206 RORgLBD RORg2	RORgLBD	RORg2	RORgLBD	10s	1	20201206_HisSUMO-RORgLBD_10_1.raw	4.328	4.528	355	377	613.908	618.431	616.7472	1	1	0.040935519	10.913167558154663	129.2839442245807	TRUE	NA	NA	NA	NA	NA	NA
EEHRHPGLGELGQGPDSYGSPSF	4	213	235	[4.35-null]	0		C106H135N31O37D18	18	0	0	2452.1042601000004	614.032785	618.9299916		-1	[4-4.4]	RORg RORE Complex HDX	20201206 RORgLBD RORg2	RORgLBD	RORg2	RORgLBD	10s	3	20201206_HisSUMO-RORgLBD_10_3.raw	4.296	4.496	351	373	613.908	618.431	616.7709	1	1	0.040935519	NA	130.59880903946194	TRUE	NA	NA	NA	NA	NA	NA
EEHRHPGLGELGQGPDSYGSPSF	4	213	235	[4.35-null]	0		C106H135N31O37D18	18	0	0	2452.1042601000004	614.032785	618.9299916		-1	[4-4.4]	RORg RORE Complex HDX	20201206 RORgLBD RORg2	RORgLBD	RORg2	RORgLBD	30s	3	20201206_HisSUMO-RORgLBD_30_3.raw	4.292	4.492	351	373	613.908	618.431	615.7467	1	1	0.040935519	NA	73.77667640640563	TRUE	NA	NA	NA	NA	NA	NA
EEHRHPGLGELGQGPDSYGSPSF	4	213	235	[4.35-null]	0		C106H135N31O37D18	18	0	0	2452.1042601000004	614.032785	618.9299916		-1	[4-4.4]	RORg RORE Complex HDX	20201206 RORgLBD RORg2	RORgLBD	RORg2	RORgLBD	30s	2	20201206_HisSUMO-RORgLBD_30_2.raw	4.225	4.425	347	369	613.908	618.431	616.3492	1	1	0.040935519	NA	107.20309205902817	TRUE	NA	NA	NA	NA	NA	NA
EEHRHPGLGELGQGPDSYGSPSF	4	213	235	[4.35-null]	0		C106H135N31O37D18	18	0	0	2452.1042601000004	614.032785	618.9299916		-1	[4-4.4]	RORg RORE Complex HDX	20201206 RORgLBD RORg2	RORgLBD	RORg2	RORgLBD	30s	1	20201206_HisSUMO-RORgLBD_30_1.raw	4.33	4.53	354	376	613.908	618.431	616.8281	1	1	0.040935519	NA	133.77223804415735	TRUE	NA	NA	NA	NA	NA	NA
EEHRHPGLGELGQGPDSYGSPSF	4	213	235	[4.35-null]	0		C106H135N31O37D18	18	0	0	2452.1042601000004	614.032785	618.9299916		-1	[4-4.4]	RORg RORE Complex HDX	20201206 RORgLBD RORg2	RORgLBD	RORg2	RORgLBD	60s	3	20201206_HisSUMO-RORgLBD_60_3.raw	4.297	4.497	353	375	613.908	618.431	616.4057	1	1	0.040935519	NA	110.33768539408912	TRUE	NA	NA	NA	NA	NA	NA
EEHRHPGLGELGQGPDSYGSPSF	4	213	235	[4.35-null]	0		C106H135N31O37D18	18	0	0	2452.1042601000004	614.032785	618.9299916		-1	[4-4.4]	RORg RORE Complex HDX	20201206 RORgLBD RORg2	RORgLBD	RORg2	RORgLBD	60s	2	20201206_HisSUMO-RORgLBD_60_2.raw	4.286	4.486	351	373	613.908	618.431	616.3158	1	1	0.040935519	NA	105.3500758	TRUE	NA	NA	NA	NA	NA	NA
EEHRHPGLGELGQGPDSYGSPSF	4	213	235	[4.35-null]	0		C106H135N31O37D18	18	0	0	2452.1042601000004	614.032785	618.9299916		-1	[4-4.4]	RORg RORE Complex HDX	20201206 RORgLBD RORg2	RORgLBD	RORg2	RORgLBD	60s	1	20201206_HisSUMO-RORgLBD_60_1.raw	4.26	4.46	347	369	613.908	618.431	615.2754	1	1	0.040935519	7.780208554481841	47.62917483448303	TRUE	NA	NA	NA	NA	NA	NA
EEHRHPGLGELGQGPDSYGSPSF	4	213	235	[4.35-null]	0		C106H135N31O37D18	18	0	0	2452.1042601000004	614.032785	618.9299916		-1	[4-4.4]	RORg RORE Complex HDX	20201206 RORgLBD RORg2	RORgLBD	RORg2	RORgLBD	300s	3	20201206_HisSUMO-RORgLBD_300_3.raw	4.318	4.518	354	376	613.908	618.431	616.0048	1	1	0.040935519	NA	88.09594259718212	TRUE	NA	NA	NA	NA	NA	NA
EEHRHPGLGELGQGPDSYGSPSF	4	213	235	[4.35-null]	0		C106H135N31O37D18	18	0	0	2452.1042601000004	614.032785	618.9299916		-1	[4-4.4]	RORg RORE Complex HDX	20201206 RORgLBD RORg2	RORgLBD	RORg2	RORgLBD	300s	2	20201206_HisSUMO-RORgLBD_300_2.raw	4.263	4.463	348	370	613.908	618.431	615.9911	1	1	0.040935519	NA	87.33587306283555	TRUE	NA	NA	NA	NA	NA	NA
EEHRHPGLGELGQGPDSYGSPSF	4	213	235	[4.35-null]	0		C106H135N31O37D18	18	0	0	2452.1042601000004	614.032785	618.9299916		-1	[4-4.4]	RORg RORE Complex HDX	20201206 RORgLBD RORg2	RORgLBD	RORg2	RORgLBD	300s	1	20201206_HisSUMO-RORgLBD_300_1.raw	4.22	4.42	343	365	613.908	618.431	615.3824	1	1	0.040935519	5.356305599652663	53.565484336275325	TRUE	NA	NA	NA	NA	NA	NA
EEHRHPGLGELGQGPDSYGSPSF	4	213	235	[4.35-null]	0		C106H135N31O37D18	18	0	0	2452.1042601000004	614.032785	618.9299916		-1	[4-4.4]	RORg RORE Complex HDX	20201206 RORgLBD RORg2	RORgLBD	RORg2	RORgLBD	900s	3	20201206_HisSUMO-RORgLBD_900_3.raw	4.293	4.493	350	372	613.908	618.431	616.4204	1	1	0.040935519	NA	111.15323445648222	TRUE	NA	NA	NA	NA	NA	NA
EEHRHPGLGELGQGPDSYGSPSF	4	213	235	[4.35-null]	0		C106H135N31O37D18	18	0	0	2452.1042601000004	614.032785	618.9299916		-1	[4-4.4]	RORg RORE Complex HDX	20201206 RORgLBD RORg2	RORgLBD	RORg2	RORgLBD	900s	1	20201206_HisSUMO-RORgLBD_900_1.raw	4.128	4.328	332	354	613.908	618.431	615.0162	1	1	0.040935519	NA	33.24888116284968	TRUE	NA	NA	NA	NA	NA	NA
EEHRHPGLGELGQGPDSYGSPSF	4	213	235	[4.35-null]	0		C106H135N31O37D18	18	0	0	2452.1042601000004	614.032785	618.9299916		-1	[4-4.4]	RORg RORE Complex HDX	20201206 RORgLBD RORg2	RORgLBD	RORg2	RORgLBD	900s	2	20201206_HisSUMO-RORgLBD_900_2.raw	4.178	4.378	338	360	613.908	618.431	615.5217	1	1	0.040935519	NA	61.293782594220914	TRUE	NA	NA	NA	NA	NA	NA
EEHRHPGLGELGQGPDSYGSPSF	4	213	235	[4.35-null]	0		C106H135N31O37D18	18	0	0	2452.1042601000004	614.032785	618.9299916		-1	[4-4.4]	RORg RORE Complex HDX	20201206 RORgLBD RORg2	RORgLBD	RORg2	RORgLBD	3600s	1	20201206_HisSUMO-RORgLBD_3600_1.raw	4.042	4.242	322	344	613.908	618.431	614.9544	1	1	0.040935519	NA	29.820246329099852	TRUE	NA	NA	NA	NA	NA	NA
EEHRHPGLGELGQGPDSYGSPSF	4	213	235	[4.35-null]	0		C106H135N31O37D18	18	0	0	2452.1042601000004	614.032785	618.9299916		-1	[4-4.4]	RORg RORE Complex HDX	20201206 RORgLBD RORg2	RORgLBD	RORg2	RORgLBD	3600s	2	20201206_HisSUMO-RORgLBD_3600_2.raw	4.14	4.34	334	356	613.908	618.431	614.8671	1	1	0.040935519	NA	24.97688352997746	TRUE	NA	NA	NA	NA	NA	NA
EEHRHPGLGELGQGPDSYGSPSF	4	213	235	[4.35-null]	0		C106H135N31O37D18	18	0	0	2452.1042601000004	614.032785	618.9299916		-1	[4-4.4]	RORg RORE Complex HDX	20201206 RORgLBD RORg2	RORgLBD	RORg2	RORgLBD	3600s	3	20201206_HisSUMO-RORgLBD_3600_3.raw	4.248	4.448	347	369	613.908	618.431	615.2921	1	1	0.040935519	NA	48.555682952988114	TRUE	NA	NA	NA	NA	NA	NA
EEHRHPGLGELGQGPDSYGSPSF	4	213	235	[4.35-null]	0		C106H135N31O37D18	18	0	0	2452.1042601000004	614.032785	618.9299916		-1	[4-4.4]	RORg RORE Complex HDX	20201206 RORgLBD RORg2	RORgLBD	RORg2	RORgLBD	999999s	1	20201204_RORg2_DMAX_REP1.raw	4.2	4.4	338	360	615.173	617.637	616.2563	1	1	0.01	NA	102.04904390279853	FALSE	NA	NA	NA	NA	NA	NA
EEHRHPGLGELGQGPDSYGSPSF	4	213	235	[4.35-null]	0		C106H135N31O37D18	18	0	0	2452.1042601000004	614.032785	618.9299916		-1	[4-4.4]	RORg RORE Complex HDX	20201206 RORgLBD RORg2	RORgLBD	RORg2	RORgLBD	999999s	2	20201204_RORg2_DMAX_REP2.raw	4.2	4.4	338	360	615.173	617.637	616.2355	1	1	0.01	NA	100.89506971927177	FALSE	NA	NA	NA	NA	NA	NA
EEHRHPGLGELGQGPDSYGSPSF	4	213	235	[4.35-null]	0		C106H135N31O37D18	18	0	0	2452.1042601000004	614.032785	618.9299916		-1	[4-4.4]	RORg RORE Complex HDX	20201206 RORgLBD RORg2	RORgLBD	RORg2	RORgLBD	999999s	3	20201204_RORg2_DMAX_REP3.raw	4.2	4.4	340	362	615.173	617.637	616.2113	1	1	0.01	5.922426465241412	99.55246514	FALSE	NA	NA	NA	NA	NA	NA
EEHRHPGLGELGQGPDSYGSPSF	4	213	235	[4.35-null]	0		C106H135N31O37D18	18	0	0	2452.1042601000004	614.032785	618.9299916		-1	[4-4.4]	RORg RORE Complex HDX	20201206 RORgLBD RORg2	RORgLBD	RORg2	RORg2	0s	1	20201206_HisSUMO-RORg2_t0_2.raw	4.232	4.432	343	364	613.908	615.411	614.4169	1	1	0.040935519	2.4770542681470338	0	FALSE	NA	NA	NA	NA	NA	NA
EEHRHPGLGELGQGPDSYGSPSF	4	213	235	[4.35-null]	0		C106H135N31O37D18	18	0	0	2452.1042601000004	614.032785	618.9299916		-1	[4-4.4]	RORg RORE Complex HDX	20201206 RORgLBD RORg2	RORgLBD	RORg2	RORg2	10s	2	20201206_HisSUMO-RORg2_10_2.raw	4.138	4.4	331	359	613.908	617.442	616.0678	1	1	0.01	5.738442921539506	91.59115286459283	FALSE	NA	NA	NA	NA	NA	NA
EEHRHPGLGELGQGPDSYGSPSF	4	213	235	[4.35-null]	0		C106H135N31O37D18	18	0	0	2452.1042601000004	614.032785	618.9299916		-1	[4-4.4]	RORg RORE Complex HDX	20201206 RORgLBD RORg2	RORgLBD	RORg2	RORg2	10s	1	20201206_HisSUMO-RORg2_10_1.raw	4.078	4.4	328	363	613.908	617.442	616.1189	1	1	0.01	4.105838085553015	94.42615674816089	FALSE	NA	NA	NA	NA	NA	NA
EEHRHPGLGELGQGPDSYGSPSF	4	213	235	[4.35-null]	0		C106H135N31O37D18	18	0	0	2452.1042601000004	614.032785	618.9299916		-1	[4-4.4]	RORg RORE Complex HDX	20201206 RORgLBD RORg2	RORgLBD	RORg2	RORg2	10s	3	20201206_HisSUMO-RORg2_10_3.raw	4.126	4.4	332	362	613.908	617.442	615.9855	1	1	0.01	3.6304986925264777	87.02518770573461	FALSE	NA	NA	NA	NA	NA	NA
EEHRHPGLGELGQGPDSYGSPSF	4	213	235	[4.35-null]	0		C106H135N31O37D18	18	0	0	2452.1042601000004	614.032785	618.9299916		-1	[4-4.4]	RORg RORE Complex HDX	20201206 RORgLBD RORg2	RORgLBD	RORg2	RORg2	30s	3	20201206_HisSUMO-RORg2_30_3.raw	4.148	4.4	335	363	613.908	617.442	616.1966	1	1	0.01	6.724106314823016	98.73691607796471	FALSE	NA	NA	NA	NA	NA	NA
EEHRHPGLGELGQGPDSYGSPSF	4	213	235	[4.35-null]	0		C106H135N31O37D18	18	0	0	2452.1042601000004	614.032785	618.9299916		-1	[4-4.4]	RORg RORE Complex HDX	20201206 RORgLBD RORg2	RORgLBD	RORg2	RORg2	30s	2	20201206_HisSUMO-RORg2_30_2.raw	4.145	4.4	337	365	613.908	617.442	616.2515	1	1	0.01	6.731973743214011	101.78274216813608	FALSE	NA	NA	NA	NA	NA	NA
EEHRHPGLGELGQGPDSYGSPSF	4	213	235	[4.35-null]	0		C106H135N31O37D18	18	0	0	2452.1042601000004	614.032785	618.9299916		-1	[4-4.4]	RORg RORE Complex HDX	20201206 RORgLBD RORg2	RORgLBD	RORg2	RORg2	30s	1	20201206_HisSUMO-RORg2_30_1.raw	4.144	4.4	333	361	613.908	617.442	616.1661	1	1	0.01	6.311456400356956	97.04479047231534	FALSE	NA	NA	NA	NA	NA	NA
EEHRHPGLGELGQGPDSYGSPSF	4	213	235	[4.35-null]	0		C106H135N31O37D18	18	0	0	2452.1042601000004	614.032785	618.9299916		-1	[4-4.4]	RORg RORE Complex HDX	20201206 RORgLBD RORg2	RORgLBD	RORg2	RORg2	60s	3	20201206_HisSUMO-RORg2_60_3.raw	4.035	4.4	322	362	613.908	617.442	616.3331	1	1	0.01	13.054827525350026	106.30987165735353	FALSE	NA	NA	NA	NA	NA	NA
EEHRHPGLGELGQGPDSYGSPSF	4	213	235	[4.35-null]	0		C106H135N31O37D18	18	0	0	2452.1042601000004	614.032785	618.9299916		-1	[4-4.4]	RORg RORE Complex HDX	20201206 RORgLBD RORg2	RORgLBD	RORg2	RORg2	60s	2	20201206_HisSUMO-RORg2_60_2.raw	4.085	4.4	328	362	613.908	617.442	616.204	1	1	0.01	9.109524730138322	99.14746458556327	FALSE	NA	NA	NA	NA	NA	NA
EEHRHPGLGELGQGPDSYGSPSF	4	213	235	[4.35-null]	0		C106H135N31O37D18	18	0	0	2452.1042601000004	614.032785	618.9299916		-1	[4-4.4]	RORg RORE Complex HDX	20201206 RORgLBD RORg2	RORgLBD	RORg2	RORg2	60s	1	20201206_HisSUMO-RORg2_60_1.raw	4.106	4.4	332	364	613.908	617.442	616.2123	1	1	0.01	6.035800924	99.60794466841695	FALSE	NA	NA	NA	NA	NA	NA
EEHRHPGLGELGQGPDSYGSPSF	4	213	235	[4.35-null]	0		C106H135N31O37D18	18	0	0	2452.1042601000004	614.032785	618.9299916		-1	[4-4.4]	RORg RORE Complex HDX	20201206 RORgLBD RORg2	RORgLBD	RORg2	RORg2	300s	3	20201206_HisSUMO-RORg2_300_3.raw	4.118	4.4	332	362	613.908	617.442	616.328	1	1	0.01	10.731270158359683	106.02692606427901	FALSE	NA	NA	NA	NA	NA	NA
EEHRHPGLGELGQGPDSYGSPSF	4	213	235	[4.35-null]	0		C106H135N31O37D18	18	0	0	2452.1042601000004	614.032785	618.9299916		-1	[4-4.4]	RORg RORE Complex HDX	20201206 RORgLBD RORg2	RORgLBD	RORg2	RORg2	300s	2	20201206_HisSUMO-RORg2_300_2.raw	4.096	4.4	329	362	613.908	617.442	615.9697	1	1	0.01	NA	86.14861116247835	FALSE	NA	NA	NA	NA	NA	NA
EEHRHPGLGELGQGPDSYGSPSF	4	213	235	[4.35-null]	0		C106H135N31O37D18	18	0	0	2452.1042601000004	614.032785	618.9299916		-1	[4-4.4]	RORg RORE Complex HDX	20201206 RORgLBD RORg2	RORgLBD	RORg2	RORg2	300s	1	20201206_HisSUMO-RORg2_300_1.raw	4.158	4.4	335	361	613.908	617.442	616.2019	1	1	0.01	6.609416571709666	99.03095757665358	FALSE	NA	NA	NA	NA	NA	NA
EEHRHPGLGELGQGPDSYGSPSF	4	213	235	[4.35-null]	0		C106H135N31O37D18	18	0	0	2452.1042601000004	614.032785	618.9299916		-1	[4-4.4]	RORg RORE Complex HDX	20201206 RORgLBD RORg2	RORgLBD	RORg2	RORg2	900s	3	20201206_HisSUMO-RORg2_900_3.raw	4.136	4.4	332	360	613.908	617.442	616.0699	1	1	0.01	NA	91.70765987350252	FALSE	NA	NA	NA	NA	NA	NA
EEHRHPGLGELGQGPDSYGSPSF	4	213	235	[4.35-null]	0		C106H135N31O37D18	18	0	0	2452.1042601000004	614.032785	618.9299916		-1	[4-4.4]	RORg RORE Complex HDX	20201206 RORgLBD RORg2	RORgLBD	RORg2	RORg2	900s	1	20201206_HisSUMO-RORg2_900_1.raw	4.158	4.4	335	362	613.908	617.442	616.0821	1	1	0.01	5.494134114122572	92.38451011576352	FALSE	NA	NA	NA	NA	NA	NA
EEHRHPGLGELGQGPDSYGSPSF	4	213	235	[4.35-null]	0		C106H135N31O37D18	18	0	0	2452.1042601000004	614.032785	618.9299916		-1	[4-4.4]	RORg RORE Complex HDX	20201206 RORgLBD RORg2	RORgLBD	RORg2	RORg2	900s	2	20201206_HisSUMO-RORg2_900_2.raw	4.154	4.4	335	362	613.908	617.442	615.9438	1	1	0.01	17.72033748456038	84.71169138587707	FALSE	NA	NA	NA	NA	NA	NA
EEHRHPGLGELGQGPDSYGSPSF	4	213	235	[4.35-null]	0		C106H135N31O37D18	18	0	0	2452.1042601000004	614.032785	618.9299916		-1	[4-4.4]	RORg RORE Complex HDX	20201206 RORgLBD RORg2	RORgLBD	RORg2	RORg2	3600s	1	20201206_HisSUMO-RORg2_3600_1.raw	4.153	4.4	336	363	613.908	617.442	615.9832	1	1	0.01	5.8524525880465035	86.89758479121056	FALSE	NA	NA	NA	NA	NA	NA
EEHRHPGLGELGQGPDSYGSPSF	4	213	235	[4.35-null]	0		C106H135N31O37D18	18	0	0	2452.1042601000004	614.032785	618.9299916		-1	[4-4.4]	RORg RORE Complex HDX	20201206 RORgLBD RORg2	RORgLBD	RORg2	RORg2	3600s	2	20201206_HisSUMO-RORg2_3600_2.raw	4.142	4.4	334	362	613.908	617.442	615.9675	1	1	0.01	4.5742471876325945	86.02655620075832	FALSE	NA	NA	NA	NA	NA	NA
EEHRHPGLGELGQGPDSYGSPSF	4	213	235	[4.35-null]	0		C106H135N31O37D18	18	0	0	2452.1042601000004	614.032785	618.9299916		-1	[4-4.4]	RORg RORE Complex HDX	20201206 RORgLBD RORg2	RORgLBD	RORg2	RORg2	3600s	3	20201206_HisSUMO-RORg2_3600_3.raw	4.128	4.4	334	363	613.908	617.442	615.99	1	1	0.01	5.676717149599973	87.27484558197868	FALSE	NA	NA	NA	NA	NA	NA
EEHRHPGLGELGQGPDSYGSPSF	4	213	235	[4.35-null]	0		C106H135N31O37D18	18	0	0	2452.1042601000004	614.032785	618.9299916		-1	[4-4.4]	RORg RORE Complex HDX	20201206 RORgLBD RORg2	RORgLBD	RORg2	RORg2	999999s	1	20201204_RORg2_DMAX_REP4.raw	4.2	4.4	340	362	615.173	617.637	616.2191	1	1	0.01	16.62630876682323	99.98520545918507	FALSE	NA	NA	NA	NA	NA	NA
EEHRHPGLGELGQGPDSYGSPSF	4	213	235	[4.35-null]	0		C106H135N31O37D18	18	0	0	2452.1042601000004	614.032785	618.9299916		-1	[4-4.4]	RORg RORE Complex HDX	20201206 RORgLBD RORg2	RORgLBD	RORg2	RORg2	999999s	2	20201204_RORg2_DMAX_REP5.raw	4.2	4.4	339	361	615.173	617.637	616.2075	1	1	0.01	NA	99.34164293	FALSE	NA	NA	NA	NA	NA	NA
EEHRHPGLGELGQGPDSYGSPSF	4	213	235	[4.35-null]	0		C106H135N31O37D18	18	0	0	2452.1042601000004	614.032785	618.9299916		-1	[4-4.4]	RORg RORE Complex HDX	20201206 RORgLBD RORg2	RORgLBD	RORg2	RORg2	999999s	3	20201204_RORg2_DMAX_REP6.raw	4.2	4.4	339	361	615.173	617.637	616.1865	1	1	0.01	18.968340857886723	98.17657284	FALSE	NA	NA	NA	NA	NA	NA
EGKYGGMEL	2	358	366	[4.2-null]	0		C42H59N10O15S1D7	7	0	0	982.4429402000001	492.22819	496.0857051		-1	[4-4.3]	RORg RORE Complex HDX	20201206 RORgLBD RORg2	RORgLBD	RORg2	RORgLBD	0s	1	20201206_HisSUMO-RORgLBD_t0_1.raw	4.09	4.29	328	349	491.978	493.981	492.5014	1	1	0.032815213	1.7726413225171533	-1.220558646	FALSE	NA	NA	NA	NA	NA	NA
EGKYGGMEL	2	358	366	[4.2-null]	0		C42H59N10O15S1D7	7	0	0	982.4429402000001	492.22819	496.0857051		-1	[4-4.3]	RORg RORE Complex HDX	20201206 RORgLBD RORg2	RORgLBD	RORg2	RORgLBD	0s	2	20201206_HisSUMO-RORgLBD_t0_3.raw	4.075	4.275	325	347	491.978	493.981	492.5185	1	1	0.032815213	2.0648080380592093	0.044383951	FALSE	NA	NA	NA	NA	NA	NA
EGKYGGMEL	2	358	366	[4.2-null]	0		C42H59N10O15S1D7	7	0	0	982.4429402000001	492.22819	496.0857051		-1	[4-4.3]	RORg RORE Complex HDX	20201206 RORgLBD RORg2	RORgLBD	RORg2	RORgLBD	10s	3	20201206_HisSUMO-RORgLBD_10_3.raw	4.069	4.269	326	348	491.978	495.558	492.8267	1	1	0.01	2.707051703	22.842939992900305	FALSE	NA	NA	NA	NA	NA	NA
EGKYGGMEL	2	358	366	[4.2-null]	0		C42H59N10O15S1D7	7	0	0	982.4429402000001	492.22819	496.0857051		-1	[4-4.3]	RORg RORE Complex HDX	20201206 RORgLBD RORg2	RORgLBD	RORg2	RORgLBD	10s	2	20201206_HisSUMO-RORgLBD_10_2.raw	4.02	4.22	322	344	491.978	495.558	492.7978	1	1	0.01	3.156838606149379	20.705113031128064	FALSE	NA	NA	NA	NA	NA	NA
EGKYGGMEL	2	358	366	[4.2-null]	0		C42H59N10O15S1D7	7	0	0	982.4429402000001	492.22819	496.0857051		-1	[4-4.3]	RORg RORE Complex HDX	20201206 RORgLBD RORg2	RORgLBD	RORg2	RORgLBD	10s	1	20201206_HisSUMO-RORgLBD_10_1.raw	4.083	4.283	328	350	491.978	495.558	492.7837	1	1	0.01	2.9743535618507275	19.662090188189175	FALSE	NA	NA	NA	NA	NA	NA
EGKYGGMEL	2	358	366	[4.2-null]	0		C42H59N10O15S1D7	7	0	0	982.4429402000001	492.22819	496.0857051		-1	[4-4.3]	RORg RORE Complex HDX	20201206 RORgLBD RORg2	RORgLBD	RORg2	RORgLBD	30s	1	20201206_HisSUMO-RORgLBD_30_1.raw	4.064	4.264	325	347	491.978	495.558	492.9357	1	1	0.01	3.6436637055520356	30.90602438158402	FALSE	NA	NA	NA	NA	NA	NA
EGKYGGMEL	2	358	366	[4.2-null]	0		C42H59N10O15S1D7	7	0	0	982.4429402000001	492.22819	496.0857051		-1	[4-4.3]	RORg RORE Complex HDX	20201206 RORgLBD RORg2	RORgLBD	RORg2	RORgLBD	30s	3	20201206_HisSUMO-RORgLBD_30_3.raw	4.079	4.279	328	350	491.978	495.558	492.9054	1	1	0.01	3.689076119413847	28.66463486803127	FALSE	NA	NA	NA	NA	NA	NA
EGKYGGMEL	2	358	366	[4.2-null]	0		C42H59N10O15S1D7	7	0	0	982.4429402000001	492.22819	496.0857051		-1	[4-4.3]	RORg RORE Complex HDX	20201206 RORgLBD RORg2	RORgLBD	RORg2	RORgLBD	30s	2	20201206_HisSUMO-RORgLBD_30_2.raw	3.966	4.166	318	340	491.978	495.558	492.888	1	1	0.01	4.179897354871324	27.37750029589186	FALSE	NA	NA	NA	NA	NA	NA
EGKYGGMEL	2	358	366	[4.2-null]	0		C42H59N10O15S1D7	7	0	0	982.4429402000001	492.22819	496.0857051		-1	[4-4.3]	RORg RORE Complex HDX	20201206 RORgLBD RORg2	RORgLBD	RORg2	RORgLBD	60s	3	20201206_HisSUMO-RORgLBD_60_3.raw	3.99	4.19	319	341	491.978	495.558	492.904	1	1	0.01	4.959174516631604	28.561072316250762	FALSE	NA	NA	NA	NA	NA	NA
EGKYGGMEL	2	358	366	[4.2-null]	0		C42H59N10O15S1D7	7	0	0	982.4429402000001	492.22819	496.0857051		-1	[4-4.3]	RORg RORE Complex HDX	20201206 RORgLBD RORg2	RORgLBD	RORg2	RORgLBD	60s	1	20201206_HisSUMO-RORgLBD_60_1.raw	4.054	4.254	325	347	491.978	495.558	492.9308	1	1	0.01	2.9746620149536747	30.54355545034803	FALSE	NA	NA	NA	NA	NA	NA
EGKYGGMEL	2	358	366	[4.2-null]	0		C42H59N10O15S1D7	7	0	0	982.4429402000001	492.22819	496.0857051		-1	[4-4.3]	RORg RORE Complex HDX	20201206 RORgLBD RORg2	RORgLBD	RORg2	RORgLBD	60s	2	20201206_HisSUMO-RORgLBD_60_2.raw	4.067	4.267	327	349	491.978	495.558	492.9714	1	1	0.01	3.154795154020218	33.54686945200806	FALSE	NA	NA	NA	NA	NA	NA
EGKYGGMEL	2	358	366	[4.2-null]	0		C42H59N10O15S1D7	7	0	0	982.4429402000001	492.22819	496.0857051		-1	[4-4.3]	RORg RORE Complex HDX	20201206 RORgLBD RORg2	RORgLBD	RORg2	RORgLBD	300s	1	20201206_HisSUMO-RORgLBD_300_1.raw	4.082	4.282	328	350	491.978	495.558	493.1165	1	1	0.01	1.535275016623422	44.28038821162153	FALSE	NA	NA	NA	NA	NA	NA
EGKYGGMEL	2	358	366	[4.2-null]	0		C42H59N10O15S1D7	7	0	0	982.4429402000001	492.22819	496.0857051		-1	[4-4.3]	RORg RORE Complex HDX	20201206 RORgLBD RORg2	RORgLBD	RORg2	RORgLBD	300s	3	20201206_HisSUMO-RORgLBD_300_3.raw	4.01	4.21	320	342	491.978	495.558	493.1752	1	1	0.01	1.237420139774227	48.62261806131122	FALSE	NA	NA	NA	NA	NA	NA
EGKYGGMEL	2	358	366	[4.2-null]	0		C42H59N10O15S1D7	7	0	0	982.4429402000001	492.22819	496.0857051		-1	[4-4.3]	RORg RORE Complex HDX	20201206 RORgLBD RORg2	RORgLBD	RORg2	RORgLBD	300s	2	20201206_HisSUMO-RORgLBD_300_2.raw	4.076	4.276	328	350	491.978	495.558	493.1498	1	1	0.01	1.7804197790151282	46.74369747899446	FALSE	NA	NA	NA	NA	NA	NA
EGKYGGMEL	2	358	366	[4.2-null]	0		C42H59N10O15S1D7	7	0	0	982.4429402000001	492.22819	496.0857051		-1	[4-4.3]	RORg RORE Complex HDX	20201206 RORgLBD RORg2	RORgLBD	RORg2	RORgLBD	900s	1	20201206_HisSUMO-RORgLBD_900_1.raw	4.075	4.275	326	348	491.978	495.558	493.1232	1	1	0.01	4.097960573594391	44.77600899514795	FALSE	NA	NA	NA	NA	NA	NA
EGKYGGMEL	2	358	366	[4.2-null]	0		C42H59N10O15S1D7	7	0	0	982.4429402000001	492.22819	496.0857051		-1	[4-4.3]	RORg RORE Complex HDX	20201206 RORgLBD RORg2	RORgLBD	RORg2	RORgLBD	900s	2	20201206_HisSUMO-RORgLBD_900_2.raw	4.008	4.208	319	341	491.978	495.558	493.2205	1	1	0.01	1.4487998534777675	51.97360634394808	FALSE	NA	NA	NA	NA	NA	NA
EGKYGGMEL	2	358	366	[4.2-null]	0		C42H59N10O15S1D7	7	0	0	982.4429402000001	492.22819	496.0857051		-1	[4-4.3]	RORg RORE Complex HDX	20201206 RORgLBD RORg2	RORgLBD	RORg2	RORgLBD	900s	3	20201206_HisSUMO-RORgLBD_900_3.raw	4.074	4.274	326	348	491.978	495.558	493.1508	1	1	0.01	NA	46.81767073026506	FALSE	NA	NA	NA	NA	NA	NA
EGKYGGMEL	2	358	366	[4.2-null]	0		C42H59N10O15S1D7	7	0	0	982.4429402000001	492.22819	496.0857051		-1	[4-4.3]	RORg RORE Complex HDX	20201206 RORgLBD RORg2	RORgLBD	RORg2	RORgLBD	3600s	1	20201206_HisSUMO-RORgLBD_3600_1.raw	4.006	4.206	318	340	491.978	495.558	493.3094	1	1	0.01	4.875606526267703	58.54982838205674	FALSE	NA	NA	NA	NA	NA	NA
EGKYGGMEL	2	358	366	[4.2-null]	0		C42H59N10O15S1D7	7	0	0	982.4429402000001	492.22819	496.0857051		-1	[4-4.3]	RORg RORE Complex HDX	20201206 RORgLBD RORg2	RORgLBD	RORg2	RORgLBD	3600s	2	20201206_HisSUMO-RORgLBD_3600_2.raw	4.083	4.283	328	350	491.978	495.558	493.3693	1	1	0.01	5.993716419180197	62.98082613327199	FALSE	NA	NA	NA	NA	NA	NA
EGKYGGMEL	2	358	366	[4.2-null]	0		C42H59N10O15S1D7	7	0	0	982.4429402000001	492.22819	496.0857051		-1	[4-4.3]	RORg RORE Complex HDX	20201206 RORgLBD RORg2	RORgLBD	RORg2	RORgLBD	3600s	3	20201206_HisSUMO-RORgLBD_3600_3.raw	3.976	4.176	317	339	491.978	495.558	493.4505	1	1	0.01	5.884875749248893	68.98745413658364	FALSE	NA	NA	NA	NA	NA	NA
EGKYGGMEL	2	358	366	[4.2-null]	0		C42H59N10O15S1D7	7	0	0	982.4429402000001	492.22819	496.0857051		-1	[4-4.3]	RORg RORE Complex HDX	20201206 RORgLBD RORg2	RORgLBD	RORg2	RORgLBD	999999s	1	20201204_RORg2_DMAX_REP1.raw	4.045	4.245	321	343	491.978	495.558	493.7143	1	1	0.01	3.820651502912675	88.50159782222742	TRUE	NA	NA	NA	NA	NA	NA
EGKYGGMEL	2	358	366	[4.2-null]	0		C42H59N10O15S1D7	7	0	0	982.4429402000001	492.22819	496.0857051		-1	[4-4.3]	RORg RORE Complex HDX	20201206 RORgLBD RORg2	RORgLBD	RORg2	RORgLBD	999999s	2	20201204_RORg2_DMAX_REP2.raw	4.076	4.276	325	346	491.978	495.558	493.8104	1	1	0.01	5.327698419916634	95.61042727	FALSE	NA	NA	NA	NA	NA	NA
EGKYGGMEL	2	358	366	[4.2-null]	0		C42H59N10O15S1D7	7	0	0	982.4429402000001	492.22819	496.0857051		-1	[4-4.3]	RORg RORE Complex HDX	20201206 RORgLBD RORg2	RORgLBD	RORg2	RORgLBD	999999s	3	20201204_RORg2_DMAX_REP3.raw	4.09	4.29	328	350	491.978	495.558	493.8676	1	1	0.01	8.916374339793721	99.84169724	FALSE	NA	NA	NA	NA	NA	NA
EGKYGGMEL	2	358	366	[4.2-null]	0		C42H59N10O15S1D7	7	0	0	982.4429402000001	492.22819	496.0857051		-1	[4-4.3]	RORg RORE Complex HDX	20201206 RORgLBD RORg2	RORgLBD	RORg2	RORg2	0s	1	20201206_HisSUMO-RORg2_t0_2.raw	4.077	4.277	326	348	491.978	493.981	492.5338	1	1	0.032815213	1.7527202316343633	1.1761746952293193	FALSE	NA	NA	NA	NA	NA	NA
EGKYGGMEL	2	358	366	[4.2-null]	0		C42H59N10O15S1D7	7	0	0	982.4429402000001	492.22819	496.0857051		-1	[4-4.3]	RORg RORE Complex HDX	20201206 RORgLBD RORg2	RORgLBD	RORg2	RORg2	10s	3	20201206_HisSUMO-RORg2_10_3.raw	4.077	4.277	327	349	491.978	495.558	492.756	1	1	0.01	3.010629582358307	17.613031127942484	FALSE	NA	NA	NA	NA	NA	NA
EGKYGGMEL	2	358	366	[4.2-null]	0		C42H59N10O15S1D7	7	0	0	982.4429402000001	492.22819	496.0857051		-1	[4-4.3]	RORg RORE Complex HDX	20201206 RORgLBD RORg2	RORgLBD	RORg2	RORg2	10s	2	20201206_HisSUMO-RORg2_10_2.raw	4.081	4.281	325	346	491.978	495.558	492.7845	1	1	0.01	3.3111162019002762	19.721268789204807	FALSE	NA	NA	NA	NA	NA	NA
EGKYGGMEL	2	358	366	[4.2-null]	0		C42H59N10O15S1D7	7	0	0	982.4429402000001	492.22819	496.0857051		-1	[4-4.3]	RORg RORE Complex HDX	20201206 RORgLBD RORg2	RORgLBD	RORg2	RORg2	10s	1	20201206_HisSUMO-RORg2_10_1.raw	4.025	4.225	322	344	491.978	495.558	492.7921	1	1	0.01	2.7498463257363266	20.283465498876442	FALSE	NA	NA	NA	NA	NA	NA
EGKYGGMEL	2	358	366	[4.2-null]	0		C42H59N10O15S1D7	7	0	0	982.4429402000001	492.22819	496.0857051		-1	[4-4.3]	RORg RORE Complex HDX	20201206 RORgLBD RORg2	RORgLBD	RORg2	RORg2	30s	1	20201206_HisSUMO-RORg2_30_1.raw	4.1	4.3	329	350	491.978	495.558	492.8778	1	1	0.01	2.414018178216904	26.622973132914165	FALSE	NA	NA	NA	NA	NA	NA
EGKYGGMEL	2	358	366	[4.2-null]	0		C42H59N10O15S1D7	7	0	0	982.4429402000001	492.22819	496.0857051		-1	[4-4.3]	RORg RORE Complex HDX	20201206 RORgLBD RORg2	RORgLBD	RORg2	RORg2	30s	3	20201206_HisSUMO-RORg2_30_3.raw	4.095	4.295	330	351	491.978	495.558	492.8752	1	1	0.01	3.815365365	26.430642679608102	FALSE	NA	NA	NA	NA	NA	NA
EGKYGGMEL	2	358	366	[4.2-null]	0		C42H59N10O15S1D7	7	0	0	982.4429402000001	492.22819	496.0857051		-1	[4-4.3]	RORg RORE Complex HDX	20201206 RORgLBD RORg2	RORgLBD	RORg2	RORg2	30s	2	20201206_HisSUMO-RORg2_30_2.raw	4.079	4.279	330	352	491.978	495.558	492.9024	1	1	0.01	2.9485121434572372	28.44271511421529	FALSE	NA	NA	NA	NA	NA	NA
EGKYGGMEL	2	358	366	[4.2-null]	0		C42H59N10O15S1D7	7	0	0	982.4429402000001	492.22819	496.0857051		-1	[4-4.3]	RORg RORE Complex HDX	20201206 RORgLBD RORg2	RORgLBD	RORg2	RORg2	60s	3	20201206_HisSUMO-RORg2_60_3.raw	3.96	4.16	314	336	491.978	495.558	492.9253	1	1	0.01	2.5089542882172795	30.136702568351367	FALSE	NA	NA	NA	NA	NA	NA
EGKYGGMEL	2	358	366	[4.2-null]	0		C42H59N10O15S1D7	7	0	0	982.4429402000001	492.22819	496.0857051		-1	[4-4.3]	RORg RORE Complex HDX	20201206 RORgLBD RORg2	RORgLBD	RORg2	RORg2	60s	1	20201206_HisSUMO-RORg2_60_1.raw	4.035	4.235	324	346	491.978	495.558	492.8931	1	1	0.01	3.275228217	27.75476387738281	FALSE	NA	NA	NA	NA	NA	NA
EGKYGGMEL	2	358	366	[4.2-null]	0		C42H59N10O15S1D7	7	0	0	982.4429402000001	492.22819	496.0857051		-1	[4-4.3]	RORg RORE Complex HDX	20201206 RORgLBD RORg2	RORgLBD	RORg2	RORg2	60s	2	20201206_HisSUMO-RORg2_60_2.raw	4.005	4.205	320	341	491.978	495.558	492.8216	1	1	0.01	2.742506818873326	22.465676411409355	FALSE	NA	NA	NA	NA	NA	NA
EGKYGGMEL	2	358	366	[4.2-null]	0		C42H59N10O15S1D7	7	0	0	982.4429402000001	492.22819	496.0857051		-1	[4-4.3]	RORg RORE Complex HDX	20201206 RORgLBD RORg2	RORgLBD	RORg2	RORg2	300s	1	20201206_HisSUMO-RORg2_300_1.raw	4.065	4.265	325	347	491.978	495.558	492.9395	1	1	0.01	1.5169087689701732	31.18712273641984	FALSE	NA	NA	NA	NA	NA	NA
EGKYGGMEL	2	358	366	[4.2-null]	0		C42H59N10O15S1D7	7	0	0	982.4429402000001	492.22819	496.0857051		-1	[4-4.3]	RORg RORE Complex HDX	20201206 RORgLBD RORg2	RORgLBD	RORg2	RORg2	300s	3	20201206_HisSUMO-RORg2_300_3.raw	4.055	4.255	325	347	491.978	495.558	493.0641	1	1	0.01	1.2784260512841121	40.40418984495254	FALSE	NA	NA	NA	NA	NA	NA
EGKYGGMEL	2	358	366	[4.2-null]	0		C42H59N10O15S1D7	7	0	0	982.4429402000001	492.22819	496.0857051		-1	[4-4.3]	RORg RORE Complex HDX	20201206 RORgLBD RORg2	RORgLBD	RORg2	RORg2	300s	2	20201206_HisSUMO-RORg2_300_2.raw	3.994	4.194	318	340	491.978	495.558	492.9775	1	1	0.01	1.3866205314036306	33.998106284769605	FALSE	NA	NA	NA	NA	NA	NA
EGKYGGMEL	2	358	366	[4.2-null]	0		C42H59N10O15S1D7	7	0	0	982.4429402000001	492.22819	496.0857051		-1	[4-4.3]	RORg RORE Complex HDX	20201206 RORgLBD RORg2	RORgLBD	RORg2	RORg2	900s	1	20201206_HisSUMO-RORg2_900_1.raw	4.077	4.277	326	348	491.978	495.558	493.0692	1	1	0.01	2.401034970953383	40.78145342644349	FALSE	NA	NA	NA	NA	NA	NA
EGKYGGMEL	2	358	366	[4.2-null]	0		C42H59N10O15S1D7	7	0	0	982.4429402000001	492.22819	496.0857051		-1	[4-4.3]	RORg RORE Complex HDX	20201206 RORgLBD RORg2	RORgLBD	RORg2	RORg2	900s	2	20201206_HisSUMO-RORg2_900_2.raw	4.078	4.278	327	349	491.978	495.558	493.1167	1	1	0.01	3.3361929986178205	44.295182861876484	FALSE	NA	NA	NA	NA	NA	NA
EGKYGGMEL	2	358	366	[4.2-null]	0		C42H59N10O15S1D7	7	0	0	982.4429402000001	492.22819	496.0857051		-1	[4-4.3]	RORg RORE Complex HDX	20201206 RORgLBD RORg2	RORgLBD	RORg2	RORg2	900s	3	20201206_HisSUMO-RORg2_900_3.raw	4.073	4.273	325	347	491.978	495.558	493.1364	1	1	0.01	1.765229205972418	45.752455911941624	FALSE	NA	NA	NA	NA	NA	NA
EGKYGGMEL	2	358	366	[4.2-null]	0		C42H59N10O15S1D7	7	0	0	982.4429402000001	492.22819	496.0857051		-1	[4-4.3]	RORg RORE Complex HDX	20201206 RORgLBD RORg2	RORgLBD	RORg2	RORg2	3600s	1	20201206_HisSUMO-RORg2_3600_1.raw	4.063	4.263	326	348	491.978	495.558	493.0618	1	1	0.01	2.999687730942897	40.234051367026815	FALSE	NA	NA	NA	NA	NA	NA
EGKYGGMEL	2	358	366	[4.2-null]	0		C42H59N10O15S1D7	7	0	0	982.4429402000001	492.22819	496.0857051		-1	[4-4.3]	RORg RORE Complex HDX	20201206 RORgLBD RORg2	RORgLBD	RORg2	RORg2	3600s	2	20201206_HisSUMO-RORg2_3600_2.raw	4.088	4.288	329	350	491.978	495.558	493.1394	1	1	0.01	3.761289887232723	45.974375665761805	FALSE	NA	NA	NA	NA	NA	NA
EGKYGGMEL	2	358	366	[4.2-null]	0		C42H59N10O15S1D7	7	0	0	982.4429402000001	492.22819	496.0857051		-1	[4-4.3]	RORg RORE Complex HDX	20201206 RORgLBD RORg2	RORgLBD	RORg2	RORg2	3600s	3	20201206_HisSUMO-RORg2_3600_3.raw	4.012	4.212	322	343	491.978	495.558	493.0494	1	1	0.01	NA	39.31678305124877	FALSE	NA	NA	NA	NA	NA	NA
EGKYGGMEL	2	358	366	[4.2-null]	0		C42H59N10O15S1D7	7	0	0	982.4429402000001	492.22819	496.0857051		-1	[4-4.3]	RORg RORE Complex HDX	20201206 RORgLBD RORg2	RORgLBD	RORg2	RORg2	999999s	1	20201204_RORg2_DMAX_REP4.raw	4.062	4.262	325	347	491.978	495.558	493.8987	1	1	0.01	10.626217200087789	102.14226535684999	FALSE	NA	NA	NA	NA	NA	NA
EGKYGGMEL	2	358	366	[4.2-null]	0		C42H59N10O15S1D7	7	0	0	982.4429402000001	492.22819	496.0857051		-1	[4-4.3]	RORg RORE Complex HDX	20201206 RORgLBD RORg2	RORgLBD	RORg2	RORg2	999999s	2	20201204_RORg2_DMAX_REP5.raw	4.048	4.248	323	345	491.978	495.558	493.8199	1	1	0.01	11.75306090751089	96.31317315658944	FALSE	NA	NA	NA	NA	NA	NA
EGKYGGMEL	2	358	366	[4.2-null]	0		C42H59N10O15S1D7	7	0	0	982.4429402000001	492.22819	496.0857051		-1	[4-4.3]	RORg RORE Complex HDX	20201206 RORgLBD RORg2	RORgLBD	RORg2	RORg2	999999s	3	20201204_RORg2_DMAX_REP6.raw	4.02	4.22	320	342	491.978	495.558	493.9521	1	1	0.01	5.218991304321702	106.09243697478958	FALSE	NA	NA	NA	NA	NA	NA
EVQKQLQQRQQQQQEPVVKTPPAGAQGADTLT	4	96	127	[3.25-null]	0		C149H222N47O52D27	27	0	0	3528.828309	883.213796	890.5291313203269		-1	[3-3.3]	RORg RORE Complex HDX	20201206 RORgLBD RORg2	RORgLBD	RORg2	RORgLBD	0s	2	20201206_HisSUMO-RORgLBD_t0_3.raw	3.123	3.323	223	245	883.089	884.843	883.4262	1	1	0.058880919733333335	NA	-9.018964372	TRUE	NA	NA	NA	NA	NA	NA
EVQKQLQQRQQQQQEPVVKTPPAGAQGADTLT	4	96	127	[3.25-null]	0		C149H222N47O52D27	27	0	0	3528.828309	883.213796	890.5291313203269		-1	[3-3.3]	RORg RORE Complex HDX	20201206 RORgLBD RORg2	RORgLBD	RORg2	RORgLBD	0s	1	20201206_HisSUMO-RORgLBD_t0_1.raw	3.173	3.373	230	251	883.089	884.843	883.7429	1	1	0.058880919733333335	NA	-0.659859846	TRUE	NA	NA	NA	NA	NA	NA
EVQKQLQQRQQQQQEPVVKTPPAGAQGADTLT	4	96	127	[3.25-null]	0		C149H222N47O52D27	27	0	0	3528.828309	883.213796	890.5291313203269		-1	[3-3.3]	RORg RORE Complex HDX	20201206 RORgLBD RORg2	RORgLBD	RORg2	RORgLBD	10s	3	20201206_HisSUMO-RORgLBD_10_3.raw	3.099	3.299	222	244	883.089	894.267	885.6423	1	1	0.058880919733333335	NA	49.47365179635951	TRUE	NA	NA	NA	NA	NA	NA
EVQKQLQQRQQQQQEPVVKTPPAGAQGADTLT	4	96	127	[3.25-null]	0		C149H222N47O52D27	27	0	0	3528.828309	883.213796	890.5291313203269		-1	[3-3.3]	RORg RORE Complex HDX	20201206 RORgLBD RORg2	RORgLBD	RORg2	RORgLBD	10s	2	20201206_HisSUMO-RORgLBD_10_2.raw	3.077	3.277	221	242	883.089	894.267	885.353	1	1	0.058880919733333335	NA	41.837753661122285	TRUE	NA	NA	NA	NA	NA	NA
EVQKQLQQRQQQQQEPVVKTPPAGAQGADTLT	4	96	127	[3.25-null]	0		C149H222N47O52D27	27	0	0	3528.828309	883.213796	890.5291313203269		-1	[3-3.3]	RORg RORE Complex HDX	20201206 RORgLBD RORg2	RORgLBD	RORg2	RORgLBD	10s	1	20201206_HisSUMO-RORgLBD_10_1.raw	3.104	3.304	223	245	883.089	894.267	885.9473	1	1	0.058880919733333335	NA	57.523941914740554	TRUE	NA	NA	NA	NA	NA	NA
EVQKQLQQRQQQQQEPVVKTPPAGAQGADTLT	4	96	127	[3.25-null]	0		C149H222N47O52D27	27	0	0	3528.828309	883.213796	890.5291313203269		-1	[3-3.3]	RORg RORE Complex HDX	20201206 RORgLBD RORg2	RORgLBD	RORg2	RORgLBD	30s	3	20201206_HisSUMO-RORgLBD_30_3.raw	3.091	3.291	223	244	883.089	894.267	886.0605	1	1	0.058880919733333335	NA	60.51178729638184	TRUE	NA	NA	NA	NA	NA	NA
EVQKQLQQRQQQQQEPVVKTPPAGAQGADTLT	4	96	127	[3.25-null]	0		C149H222N47O52D27	27	0	0	3528.828309	883.213796	890.5291313203269		-1	[3-3.3]	RORg RORE Complex HDX	20201206 RORgLBD RORg2	RORgLBD	RORg2	RORgLBD	30s	2	20201206_HisSUMO-RORgLBD_30_2.raw	3.009	3.209	216	237	883.089	894.267	885.8707	1	1	0.058880919733333335	NA	55.50213134730535	TRUE	NA	NA	NA	NA	NA	NA
EVQKQLQQRQQQQQEPVVKTPPAGAQGADTLT	4	96	127	[3.25-null]	0		C149H222N47O52D27	27	0	0	3528.828309	883.213796	890.5291313203269		-1	[3-3.3]	RORg RORE Complex HDX	20201206 RORgLBD RORg2	RORgLBD	RORg2	RORgLBD	30s	1	20201206_HisSUMO-RORgLBD_30_1.raw	3.076	3.276	219	240	883.089	894.267	886.4054	1	1	0.058880919733333335	NA	69.61521372860659	TRUE	NA	NA	NA	NA	NA	NA
EVQKQLQQRQQQQQEPVVKTPPAGAQGADTLT	4	96	127	[3.25-null]	0		C149H222N47O52D27	27	0	0	3528.828309	883.213796	890.5291313203269		-1	[3-3.3]	RORg RORE Complex HDX	20201206 RORgLBD RORg2	RORgLBD	RORg2	RORgLBD	60s	1	20201206_HisSUMO-RORgLBD_60_1.raw	3.115	3.315	224	246	883.089	894.267	886.1876	1	1	0.058880919733333335	NA	63.86651475226851	TRUE	NA	NA	NA	NA	NA	NA
EVQKQLQQRQQQQQEPVVKTPPAGAQGADTLT	4	96	127	[3.25-null]	0		C149H222N47O52D27	27	0	0	3528.828309	883.213796	890.5291313203269		-1	[3-3.3]	RORg RORE Complex HDX	20201206 RORgLBD RORg2	RORgLBD	RORg2	RORgLBD	60s	2	20201206_HisSUMO-RORgLBD_60_2.raw	3.053	3.253	218	240	883.089	894.267	886.5761	1	1	0.058880919733333335	NA	74.12073675551623	TRUE	NA	NA	NA	NA	NA	NA
EVQKQLQQRQQQQQEPVVKTPPAGAQGADTLT	4	96	127	[3.25-null]	0		C149H222N47O52D27	27	0	0	3528.828309	883.213796	890.5291313203269		-1	[3-3.3]	RORg RORE Complex HDX	20201206 RORgLBD RORg2	RORgLBD	RORg2	RORgLBD	60s	3	20201206_HisSUMO-RORgLBD_60_3.raw	2.999	3.199	213	234	883.089	894.267	885.4706	1	1	0.058880919733333335	NA	44.94173437561974	TRUE	NA	NA	NA	NA	NA	NA
EVQKQLQQRQQQQQEPVVKTPPAGAQGADTLT	4	96	127	[3.25-null]	0		C149H222N47O52D27	27	0	0	3528.828309	883.213796	890.5291313203269		-1	[3-3.3]	RORg RORE Complex HDX	20201206 RORgLBD RORg2	RORgLBD	RORg2	RORgLBD	300s	1	20201206_HisSUMO-RORgLBD_300_1.raw	3.067	3.267	219	241	883.089	894.267	886.8869	1	1	0.058880919733333335	NA	82.32411435811322	TRUE	NA	NA	NA	NA	NA	NA
EVQKQLQQRQQQQQEPVVKTPPAGAQGADTLT	4	96	127	[3.25-null]	0		C149H222N47O52D27	27	0	0	3528.828309	883.213796	890.5291313203269		-1	[3-3.3]	RORg RORE Complex HDX	20201206 RORgLBD RORg2	RORgLBD	RORg2	RORgLBD	300s	2	20201206_HisSUMO-RORgLBD_300_2.raw	3.023	3.223	215	237	883.089	894.267	884.8312	1	1	0.058880919733333335	NA	28.065158960236296	TRUE	NA	NA	NA	NA	NA	NA
EVQKQLQQRQQQQQEPVVKTPPAGAQGADTLT	4	96	127	[3.25-null]	0		C149H222N47O52D27	27	0	0	3528.828309	883.213796	890.5291313203269		-1	[3-3.3]	RORg RORE Complex HDX	20201206 RORgLBD RORg2	RORgLBD	RORg2	RORgLBD	300s	3	20201206_HisSUMO-RORgLBD_300_3.raw	3.04	3.24	216	238	883.089	894.267	886.393	1	1	0.058880919733333335	NA	69.28792325	TRUE	NA	NA	NA	NA	NA	NA
EVQKQLQQRQQQQQEPVVKTPPAGAQGADTLT	4	96	127	[3.25-null]	0		C149H222N47O52D27	27	0	0	3528.828309	883.213796	890.5291313203269		-1	[3-3.3]	RORg RORE Complex HDX	20201206 RORgLBD RORg2	RORgLBD	RORg2	RORgLBD	900s	3	20201206_HisSUMO-RORgLBD_900_3.raw	3.109	3.309	222	244	883.089	894.267	885.7525	1	1	0.058880919733333335	NA	52.38231399651042	TRUE	NA	NA	NA	NA	NA	NA
EVQKQLQQRQQQQQEPVVKTPPAGAQGADTLT	4	96	127	[3.25-null]	0		C149H222N47O52D27	27	0	0	3528.828309	883.213796	890.5291313203269		-1	[3-3.3]	RORg RORE Complex HDX	20201206 RORgLBD RORg2	RORgLBD	RORg2	RORgLBD	900s	2	20201206_HisSUMO-RORgLBD_900_2.raw	3.073	3.273	219	240	883.089	894.267	886.4579	1	1	0.058880919733333335	NA	71.0009194	TRUE	NA	NA	NA	NA	NA	NA
EVQKQLQQRQQQQQEPVVKTPPAGAQGADTLT	4	96	127	[3.25-null]	0		C149H222N47O52D27	27	0	0	3528.828309	883.213796	890.5291313203269		-1	[3-3.3]	RORg RORE Complex HDX	20201206 RORgLBD RORg2	RORgLBD	RORg2	RORgLBD	900s	1	20201206_HisSUMO-RORgLBD_900_1.raw	3.127	3.327	224	246	883.089	894.267	885.9822	1	1	0.058880919733333335	NA	58.44510625943362	TRUE	NA	NA	NA	NA	NA	NA
EVQKQLQQRQQQQQEPVVKTPPAGAQGADTLT	4	96	127	[3.25-null]	0		C149H222N47O52D27	27	0	0	3528.828309	883.213796	890.5291313203269		-1	[3-3.3]	RORg RORE Complex HDX	20201206 RORgLBD RORg2	RORgLBD	RORg2	RORgLBD	3600s	3	20201206_HisSUMO-RORgLBD_3600_3.raw	3.178	3.378	232	253	883.089	894.267	890.3319	1	1	0.058880919733333335	NA	173.25280110505517	TRUE	NA	NA	NA	NA	NA	NA
EVQKQLQQRQQQQQEPVVKTPPAGAQGADTLT	4	96	127	[3.25-null]	0		C149H222N47O52D27	27	0	0	3528.828309	883.213796	890.5291313203269		-1	[3-3.3]	RORg RORE Complex HDX	20201206 RORgLBD RORg2	RORgLBD	RORg2	RORgLBD	3600s	2	20201206_HisSUMO-RORgLBD_3600_2.raw	3.09	3.29	222	243	883.089	894.267	886.0205	1	1	0.058880919733333335	NA	59.45601154314972	TRUE	NA	NA	NA	NA	NA	NA
EVQKQLQQRQQQQQEPVVKTPPAGAQGADTLT	4	96	127	[3.25-null]	0		C149H222N47O52D27	27	0	0	3528.828309	883.213796	890.5291313203269		-1	[3-3.3]	RORg RORE Complex HDX	20201206 RORgLBD RORg2	RORgLBD	RORg2	RORgLBD	3600s	1	20201206_HisSUMO-RORgLBD_3600_1.raw	3.027	3.227	213	235	883.089	894.267	886.5293	1	1	0.058880919733333335	NA	72.88547912423805	TRUE	NA	NA	NA	NA	NA	NA
EVQKQLQQRQQQQQEPVVKTPPAGAQGADTLT	4	96	127	[3.25-null]	0		C149H222N47O52D27	27	0	0	3528.828309	883.213796	890.5291313203269		-1	[3-3.3]	RORg RORE Complex HDX	20201206 RORgLBD RORg2	RORgLBD	RORg2	RORgLBD	999999s	2	20201204_RORg2_DMAX_REP2.raw	3.061	3.261	216	238	883.089	890.294	887.5263	1	1	0.01	4.508162342644338	99.20068977349666	FALSE	NA	NA	NA	NA	NA	NA
EVQKQLQQRQQQQQEPVVKTPPAGAQGADTLT	4	96	127	[3.25-null]	0		C149H222N47O52D27	27	0	0	3528.828309	883.213796	890.5291313203269		-1	[3-3.3]	RORg RORE Complex HDX	20201206 RORgLBD RORg2	RORgLBD	RORg2	RORgLBD	999999s	1	20201204_RORg2_DMAX_REP1.raw	3.07	3.27	217	239	883.089	890.294	887.8259	1	1	0.01	8.735902644907364	107.1084501651914	FALSE	NA	NA	NA	NA	NA	NA
EVQKQLQQRQQQQQEPVVKTPPAGAQGADTLT	4	96	127	[3.25-null]	0		C149H222N47O52D27	27	0	0	3528.828309	883.213796	890.5291313203269		-1	[3-3.3]	RORg RORE Complex HDX	20201206 RORgLBD RORg2	RORgLBD	RORg2	RORgLBD	999999s	3	20201204_RORg2_DMAX_REP3.raw	3.075	3.275	219	240	883.089	890.294	887.5151	1	1	0.01	6.282318105	98.90507256259143	FALSE	NA	NA	NA	NA	NA	NA
EVQKQLQQRQQQQQEPVVKTPPAGAQGADTLT	4	96	127	[3.25-null]	0		C149H222N47O52D27	27	0	0	3528.828309	883.213796	890.5291313203269		-1	[3-3.3]	RORg RORE Complex HDX	20201206 RORgLBD RORg2	RORgLBD	RORg2	RORg2	0s	1	20201206_HisSUMO-RORg2_t0_2.raw	3.058	3.258	217	239	883.089	884.843	883.7679	1	1	0.058880919733333335	1.5255855170795978	0	FALSE	NA	NA	NA	NA	NA	NA
EVQKQLQQRQQQQQEPVVKTPPAGAQGADTLT	4	96	127	[3.25-null]	0		C149H222N47O52D27	27	0	0	3528.828309	883.213796	890.5291313203269		-1	[3-3.3]	RORg RORE Complex HDX	20201206 RORgLBD RORg2	RORgLBD	RORg2	RORg2	10s	3	20201206_HisSUMO-RORg2_10_3.raw	3.068	3.268	219	241	883.089	889.584	886.9498	1	1	0.01	7.641937585	83.98432173006786	FALSE	NA	NA	NA	NA	NA	NA
EVQKQLQQRQQQQQEPVVKTPPAGAQGADTLT	4	96	127	[3.25-null]	0		C149H222N47O52D27	27	0	0	3528.828309	883.213796	890.5291313203269		-1	[3-3.3]	RORg RORE Complex HDX	20201206 RORgLBD RORg2	RORgLBD	RORg2	RORg2	10s	2	20201206_HisSUMO-RORg2_10_2.raw	3.08	3.28	218	239	883.089	889.584	887.1216	1	1	0.01	6.966438951879908	88.51887859019006	FALSE	NA	NA	NA	NA	NA	NA
EVQKQLQQRQQQQQEPVVKTPPAGAQGADTLT	4	96	127	[3.25-null]	0		C149H222N47O52D27	27	0	0	3528.828309	883.213796	890.5291313203269		-1	[3-3.3]	RORg RORE Complex HDX	20201206 RORgLBD RORg2	RORgLBD	RORg2	RORg2	10s	1	20201206_HisSUMO-RORg2_10_1.raw	3.019	3.219	214	236	883.089	889.584	887.2661	1	1	0.01	6.793926515851958	92.33286849873656	FALSE	NA	NA	NA	NA	NA	NA
EVQKQLQQRQQQQQEPVVKTPPAGAQGADTLT	4	96	127	[3.25-null]	0		C149H222N47O52D27	27	0	0	3528.828309	883.213796	890.5291313203269		-1	[3-3.3]	RORg RORE Complex HDX	20201206 RORgLBD RORg2	RORgLBD	RORg2	RORg2	30s	3	20201206_HisSUMO-RORg2_30_3.raw	3.063	3.263	219	241	883.089	889.584	887.5818	1	1	0.01	2.657621924636085	100.66557863110476	FALSE	NA	NA	NA	NA	NA	NA
EVQKQLQQRQQQQQEPVVKTPPAGAQGADTLT	4	96	127	[3.25-null]	0		C149H222N47O52D27	27	0	0	3528.828309	883.213796	890.5291313203269		-1	[3-3.3]	RORg RORE Complex HDX	20201206 RORgLBD RORg2	RORgLBD	RORg2	RORg2	30s	2	20201206_HisSUMO-RORg2_30_2.raw	3.064	3.264	221	243	883.089	889.584	887.5459	1	1	0.01	2.928923543	99.71801989257857	FALSE	NA	NA	NA	NA	NA	NA
EVQKQLQQRQQQQQEPVVKTPPAGAQGADTLT	4	96	127	[3.25-null]	0		C149H222N47O52D27	27	0	0	3528.828309	883.213796	890.5291313203269		-1	[3-3.3]	RORg RORE Complex HDX	20201206 RORgLBD RORg2	RORgLBD	RORg2	RORg2	30s	1	20201206_HisSUMO-RORg2_30_1.raw	3.063	3.263	217	239	883.089	889.584	887.4636	1	1	0.01	2.6469352775981445	97.54576128030983	FALSE	NA	NA	NA	NA	NA	NA
EVQKQLQQRQQQQQEPVVKTPPAGAQGADTLT	4	96	127	[3.25-null]	0		C149H222N47O52D27	27	0	0	3528.828309	883.213796	890.5291313203269		-1	[3-3.3]	RORg RORE Complex HDX	20201206 RORgLBD RORg2	RORgLBD	RORg2	RORg2	60s	1	20201206_HisSUMO-RORg2_60_1.raw	3.011	3.211	215	236	883.089	889.584	887.6559	1	1	0.01	3.5460744020507486	102.62140321396164	FALSE	NA	NA	NA	NA	NA	NA
EVQKQLQQRQQQQQEPVVKTPPAGAQGADTLT	4	96	127	[3.25-null]	0		C149H222N47O52D27	27	0	0	3528.828309	883.213796	890.5291313203269		-1	[3-3.3]	RORg RORE Complex HDX	20201206 RORgLBD RORg2	RORgLBD	RORg2	RORg2	60s	2	20201206_HisSUMO-RORg2_60_2.raw	3.022	3.222	214	236	883.089	889.584	887.5842	1	1	0.01	2.814982176882295	100.72892517629766	FALSE	NA	NA	NA	NA	NA	NA
EVQKQLQQRQQQQQEPVVKTPPAGAQGADTLT	4	96	127	[3.25-null]	0		C149H222N47O52D27	27	0	0	3528.828309	883.213796	890.5291313203269		-1	[3-3.3]	RORg RORE Complex HDX	20201206 RORgLBD RORg2	RORgLBD	RORg2	RORg2	60s	3	20201206_HisSUMO-RORg2_60_3.raw	2.986	3.186	210	232	883.089	889.584	887.7638	1	1	0.01	2.9889913296907484	105.46935830829905	FALSE	NA	NA	NA	NA	NA	NA
EVQKQLQQRQQQQQEPVVKTPPAGAQGADTLT	4	96	127	[3.25-null]	0		C149H222N47O52D27	27	0	0	3528.828309	883.213796	890.5291313203269		-1	[3-3.3]	RORg RORE Complex HDX	20201206 RORgLBD RORg2	RORgLBD	RORg2	RORg2	300s	1	20201206_HisSUMO-RORg2_300_1.raw	3.076	3.276	219	240	883.089	889.584	887.4906	1	1	0.01	2.793683256948818	98.25840991373829	FALSE	NA	NA	NA	NA	NA	NA
EVQKQLQQRQQQQQEPVVKTPPAGAQGADTLT	4	96	127	[3.25-null]	0		C149H222N47O52D27	27	0	0	3528.828309	883.213796	890.5291313203269		-1	[3-3.3]	RORg RORE Complex HDX	20201206 RORgLBD RORg2	RORgLBD	RORg2	RORg2	300s	2	20201206_HisSUMO-RORg2_300_2.raw	2.973	3.173	207	229	883.089	889.584	887.1903	1	1	0.01	3.0031936721028707	90.33217344636365	FALSE	NA	NA	NA	NA	NA	NA
EVQKQLQQRQQQQQEPVVKTPPAGAQGADTLT	4	96	127	[3.25-null]	0		C149H222N47O52D27	27	0	0	3528.828309	883.213796	890.5291313203269		-1	[3-3.3]	RORg RORE Complex HDX	20201206 RORgLBD RORg2	RORgLBD	RORg2	RORg2	300s	3	20201206_HisSUMO-RORg2_300_3.raw	3.028	3.228	215	237	883.089	889.584	887.8824	1	1	0.01	3.1845729710909803	108.59973341662663	FALSE	NA	NA	NA	NA	NA	NA
EVQKQLQQRQQQQQEPVVKTPPAGAQGADTLT	4	96	127	[3.25-null]	0		C149H222N47O52D27	27	0	0	3528.828309	883.213796	890.5291313203269		-1	[3-3.3]	RORg RORE Complex HDX	20201206 RORgLBD RORg2	RORgLBD	RORg2	RORg2	900s	3	20201206_HisSUMO-RORg2_900_3.raw	3.063	3.263	217	239	883.089	889.584	887.418	1	1	0.01	2.486242004933656	96.34217692	FALSE	NA	NA	NA	NA	NA	NA
EVQKQLQQRQQQQQEPVVKTPPAGAQGADTLT	4	96	127	[3.25-null]	0		C149H222N47O52D27	27	0	0	3528.828309	883.213796	890.5291313203269		-1	[3-3.3]	RORg RORE Complex HDX	20201206 RORgLBD RORg2	RORgLBD	RORg2	RORg2	900s	2	20201206_HisSUMO-RORg2_900_2.raw	3.069	3.269	219	241	883.089	889.584	887.4086	1	1	0.01	3.2312980156598723	96.09406961961679	FALSE	NA	NA	NA	NA	NA	NA
EVQKQLQQRQQQQQEPVVKTPPAGAQGADTLT	4	96	127	[3.25-null]	0		C149H222N47O52D27	27	0	0	3528.828309	883.213796	890.5291313203269		-1	[3-3.3]	RORg RORE Complex HDX	20201206 RORgLBD RORg2	RORgLBD	RORg2	RORg2	900s	1	20201206_HisSUMO-RORg2_900_1.raw	3.057	3.257	216	238	883.089	889.584	887.321	1	1	0.01	NA	93.78192072004418	FALSE	NA	NA	NA	NA	NA	NA
EVQKQLQQRQQQQQEPVVKTPPAGAQGADTLT	4	96	127	[3.25-null]	0		C149H222N47O52D27	27	0	0	3528.828309	883.213796	890.5291313203269		-1	[3-3.3]	RORg RORE Complex HDX	20201206 RORgLBD RORg2	RORgLBD	RORg2	RORg2	3600s	3	20201206_HisSUMO-RORg2_3600_3.raw	3.038	3.238	217	239	883.089	889.584	887.156	1	1	0.01	3.8482490827364213	89.42684573796807	FALSE	NA	NA	NA	NA	NA	NA
EVQKQLQQRQQQQQEPVVKTPPAGAQGADTLT	4	96	127	[3.25-null]	0		C149H222N47O52D27	27	0	0	3528.828309	883.213796	890.5291313203269		-1	[3-3.3]	RORg RORE Complex HDX	20201206 RORgLBD RORg2	RORgLBD	RORg2	RORg2	3600s	2	20201206_HisSUMO-RORg2_3600_2.raw	3.079	3.279	220	241	883.089	889.584	887.2891	1	1	0.01	3.8132020091921386	92.93993956	FALSE	NA	NA	NA	NA	NA	NA
EVQKQLQQRQQQQQEPVVKTPPAGAQGADTLT	4	96	127	[3.25-null]	0		C149H222N47O52D27	27	0	0	3528.828309	883.213796	890.5291313203269		-1	[3-3.3]	RORg RORE Complex HDX	20201206 RORgLBD RORg2	RORgLBD	RORg2	RORg2	3600s	1	20201206_HisSUMO-RORg2_3600_1.raw	3.051	3.251	216	238	883.089	889.584	887.16	1	1	0.01	4.153092097207343	89.53242331329157	FALSE	NA	NA	NA	NA	NA	NA
EVQKQLQQRQQQQQEPVVKTPPAGAQGADTLT	4	96	127	[3.25-null]	0		C149H222N47O52D27	27	0	0	3528.828309	883.213796	890.5291313203269		-1	[3-3.3]	RORg RORE Complex HDX	20201206 RORgLBD RORg2	RORgLBD	RORg2	RORg2	999999s	2	20201204_RORg2_DMAX_REP5.raw	3.029	3.229	214	236	883.089	890.294	887.4864	1	1	0.01	6.761238263600567	98.14755345964996	FALSE	NA	NA	NA	NA	NA	NA
EVQKQLQQRQQQQQEPVVKTPPAGAQGADTLT	4	96	127	[3.25-null]	0		C149H222N47O52D27	27	0	0	3528.828309	883.213796	890.5291313203269		-1	[3-3.3]	RORg RORE Complex HDX	20201206 RORgLBD RORg2	RORgLBD	RORg2	RORg2	999999s	1	20201204_RORg2_DMAX_REP4.raw	3.035	3.235	215	237	883.089	890.294	887.5376	1	1	0.01	6.396621667295256	99.49894642	FALSE	NA	NA	NA	NA	NA	NA
EVQKQLQQRQQQQQEPVVKTPPAGAQGADTLT	4	96	127	[3.25-null]	0		C149H222N47O52D27	27	0	0	3528.828309	883.213796	890.5291313203269		-1	[3-3.3]	RORg RORE Complex HDX	20201206 RORgLBD RORg2	RORgLBD	RORg2	RORg2	999999s	3	20201204_RORg2_DMAX_REP6.raw	3.02	3.22	213	235	883.089	890.294	887.4482	1	1	0.01	6.431487762333721	97.13928761531626	FALSE	NA	NA	NA	NA	NA	NA
EVTGYQRKSMWEM	2	283	295	[4.75-null]	0		C71H98N19O22S2D11	11	0	0	1643.743527	822.878482	828.9907399396193		-1	[4.4-4.8]	RORg RORE Complex HDX	20201206 RORgLBD RORg2	RORgLBD	RORg2	RORgLBD	0s	1	20201206_HisSUMO-RORgLBD_t0_1.raw	4.592	4.792	383	404	822.628	825.131	823.4431	1	1	0.054858565	1.0949821546387855	-0.673385457	FALSE	NA	NA	NA	NA	NA	NA
EVTGYQRKSMWEM	2	283	295	[4.75-null]	0		C71H98N19O22S2D11	11	0	0	1643.743527	822.878482	828.9907399396193		-1	[4.4-4.8]	RORg RORE Complex HDX	20201206 RORgLBD RORg2	RORgLBD	RORg2	RORgLBD	0s	2	20201206_HisSUMO-RORgLBD_t0_3.raw	4.549	4.749	377	399	822.628	825.131	823.4427	1	1	0.054858565	1.5287547835591864	-0.691462919	FALSE	NA	NA	NA	NA	NA	NA
EVTGYQRKSMWEM	2	283	295	[4.75-null]	0		C71H98N19O22S2D11	11	0	0	1643.743527	822.878482	828.9907399396193		-1	[4.4-4.8]	RORg RORE Complex HDX	20201206 RORgLBD RORg2	RORgLBD	RORg2	RORgLBD	10s	1	20201206_HisSUMO-RORgLBD_10_1.raw	4.576	4.776	382	404	822.628	830.161	823.9627	1	1	0.054858565	1.884855515195918	22.809237583044947	FALSE	NA	NA	NA	NA	NA	NA
EVTGYQRKSMWEM	2	283	295	[4.75-null]	0		C71H98N19O22S2D11	11	0	0	1643.743527	822.878482	828.9907399396193		-1	[4.4-4.8]	RORg RORE Complex HDX	20201206 RORgLBD RORg2	RORgLBD	RORg2	RORgLBD	10s	3	20201206_HisSUMO-RORgLBD_10_3.raw	4.536	4.736	377	399	822.628	830.161	824.0334	1	1	0.054858565	2.086672996950717	26.004428978172307	FALSE	NA	NA	NA	NA	NA	NA
EVTGYQRKSMWEM	2	283	295	[4.75-null]	0		C71H98N19O22S2D11	11	0	0	1643.743527	822.878482	828.9907399396193		-1	[4.4-4.8]	RORg RORE Complex HDX	20201206 RORgLBD RORg2	RORgLBD	RORg2	RORgLBD	10s	2	20201206_HisSUMO-RORgLBD_10_2.raw	4.496	4.696	375	397	822.628	830.161	823.9321	1	1	0.054858565	1.7615711527070221	21.42631174583035	FALSE	NA	NA	NA	NA	NA	NA
EVTGYQRKSMWEM	2	283	295	[4.75-null]	0		C71H98N19O22S2D11	11	0	0	1643.743527	822.878482	828.9907399396193		-1	[4.4-4.8]	RORg RORE Complex HDX	20201206 RORgLBD RORg2	RORgLBD	RORg2	RORgLBD	30s	3	20201206_HisSUMO-RORgLBD_30_3.raw	4.56	4.76	380	402	822.628	830.161	824.0601	1	1	0.054858565	1.9280388012448897	27.211099561622543	FALSE	NA	NA	NA	NA	NA	NA
EVTGYQRKSMWEM	2	283	295	[4.75-null]	0		C71H98N19O22S2D11	11	0	0	1643.743527	822.878482	828.9907399396193		-1	[4.4-4.8]	RORg RORE Complex HDX	20201206 RORgLBD RORg2	RORgLBD	RORg2	RORgLBD	30s	2	20201206_HisSUMO-RORgLBD_30_2.raw	4.438	4.638	370	392	822.628	830.161	824.0197	1	1	0.054858565	1.8684977462663537	25.385275907259647	FALSE	NA	NA	NA	NA	NA	NA
EVTGYQRKSMWEM	2	283	295	[4.75-null]	0		C71H98N19O22S2D11	11	0	0	1643.743527	822.878482	828.9907399396193		-1	[4.4-4.8]	RORg RORE Complex HDX	20201206 RORgLBD RORg2	RORgLBD	RORg2	RORgLBD	30s	1	20201206_HisSUMO-RORgLBD_30_1.raw	4.561	4.761	379	401	822.628	830.161	824.1321	1	1	0.054858565	2.592711351058019	30.465042708004688	FALSE	NA	NA	NA	NA	NA	NA
EVTGYQRKSMWEM	2	283	295	[4.75-null]	0		C71H98N19O22S2D11	11	0	0	1643.743527	822.878482	828.9907399396193		-1	[4.4-4.8]	RORg RORE Complex HDX	20201206 RORgLBD RORg2	RORgLBD	RORg2	RORgLBD	60s	3	20201206_HisSUMO-RORgLBD_60_3.raw	4.46	4.66	371	392	822.628	830.161	824.0273	1	1	0.054858565	1.9013041075852923	25.728747683823322	FALSE	NA	NA	NA	NA	NA	NA
EVTGYQRKSMWEM	2	283	295	[4.75-null]	0		C71H98N19O22S2D11	11	0	0	1643.743527	822.878482	828.9907399396193		-1	[4.4-4.8]	RORg RORE Complex HDX	20201206 RORgLBD RORg2	RORgLBD	RORg2	RORgLBD	60s	1	20201206_HisSUMO-RORgLBD_60_1.raw	4.54	4.74	378	400	822.628	830.161	824.0959	1	1	0.054858565	1.835626700818208	28.829032403851144	FALSE	NA	NA	NA	NA	NA	NA
EVTGYQRKSMWEM	2	283	295	[4.75-null]	0		C71H98N19O22S2D11	11	0	0	1643.743527	822.878482	828.9907399396193		-1	[4.4-4.8]	RORg RORE Complex HDX	20201206 RORgLBD RORg2	RORgLBD	RORg2	RORgLBD	60s	2	20201206_HisSUMO-RORgLBD_60_2.raw	4.57	4.77	382	403	822.628	830.161	824.1033	1	1	0.054858565	2.045901424946905	29.163465449449774	FALSE	NA	NA	NA	NA	NA	NA
EVTGYQRKSMWEM	2	283	295	[4.75-null]	0		C71H98N19O22S2D11	11	0	0	1643.743527	822.878482	828.9907399396193		-1	[4.4-4.8]	RORg RORE Complex HDX	20201206 RORgLBD RORg2	RORgLBD	RORg2	RORgLBD	300s	3	20201206_HisSUMO-RORgLBD_300_3.raw	4.484	4.684	372	394	822.628	830.161	824.3782	1	1	0.054858565	2.0833563750340325	41.58720115695568	FALSE	NA	NA	NA	NA	NA	NA
EVTGYQRKSMWEM	2	283	295	[4.75-null]	0		C71H98N19O22S2D11	11	0	0	1643.743527	822.878482	828.9907399396193		-1	[4.4-4.8]	RORg RORE Complex HDX	20201206 RORgLBD RORg2	RORgLBD	RORg2	RORgLBD	300s	2	20201206_HisSUMO-RORgLBD_300_2.raw	4.552	4.752	380	402	822.628	830.161	824.4137	1	1	0.054858565	1.2646642575373472	43.19157590273929	FALSE	NA	NA	NA	NA	NA	NA
EVTGYQRKSMWEM	2	283	295	[4.75-null]	0		C71H98N19O22S2D11	11	0	0	1643.743527	822.878482	828.9907399396193		-1	[4.4-4.8]	RORg RORE Complex HDX	20201206 RORgLBD RORg2	RORgLBD	RORg2	RORgLBD	300s	1	20201206_HisSUMO-RORgLBD_300_1.raw	4.566	4.766	381	403	822.628	830.161	824.3528	1	1	0.054858565	1.932551485019747	40.43928232476023	FALSE	NA	NA	NA	NA	NA	NA
EVTGYQRKSMWEM	2	283	295	[4.75-null]	0		C71H98N19O22S2D11	11	0	0	1643.743527	822.878482	828.9907399396193		-1	[4.4-4.8]	RORg RORE Complex HDX	20201206 RORgLBD RORg2	RORgLBD	RORg2	RORgLBD	900s	2	20201206_HisSUMO-RORgLBD_900_2.raw	4.5	4.7	373	395	822.628	830.161	824.6066	1	1	0.054858565	3.0007545634263413	51.909431915754844	FALSE	NA	NA	NA	NA	NA	NA
EVTGYQRKSMWEM	2	283	295	[4.75-null]	0		C71H98N19O22S2D11	11	0	0	1643.743527	822.878482	828.9907399396193		-1	[4.4-4.8]	RORg RORE Complex HDX	20201206 RORgLBD RORg2	RORgLBD	RORg2	RORgLBD	900s	3	20201206_HisSUMO-RORgLBD_900_3.raw	4.543	4.743	377	399	822.628	830.161	824.5336	1	1	0.054858565	5.069072747677632	48.61029511456291	FALSE	NA	NA	NA	NA	NA	NA
EVTGYQRKSMWEM	2	283	295	[4.75-null]	0		C71H98N19O22S2D11	11	0	0	1643.743527	822.878482	828.9907399396193		-1	[4.4-4.8]	RORg RORE Complex HDX	20201206 RORgLBD RORg2	RORgLBD	RORg2	RORgLBD	900s	1	20201206_HisSUMO-RORgLBD_900_1.raw	4.564	4.764	380	402	822.628	830.161	824.4523	1	1	0.054858565	6.041508672553528	44.93605098	FALSE	NA	NA	NA	NA	NA	NA
EVTGYQRKSMWEM	2	283	295	[4.75-null]	0		C71H98N19O22S2D11	11	0	0	1643.743527	822.878482	828.9907399396193		-1	[4.4-4.8]	RORg RORE Complex HDX	20201206 RORgLBD RORg2	RORgLBD	RORg2	RORgLBD	3600s	1	20201206_HisSUMO-RORgLBD_3600_1.raw	4.48	4.68	370	392	822.628	830.161	824.8938	1	1	0.054858565	10.033714866353689	64.88904957743867	FALSE	NA	NA	NA	NA	NA	NA
EVTGYQRKSMWEM	2	283	295	[4.75-null]	0		C71H98N19O22S2D11	11	0	0	1643.743527	822.878482	828.9907399396193		-1	[4.4-4.8]	RORg RORE Complex HDX	20201206 RORgLBD RORg2	RORgLBD	RORg2	RORgLBD	3600s	3	20201206_HisSUMO-RORgLBD_3600_3.raw	4.454	4.654	369	391	822.628	830.161	825.0095	1	1	0.054858565	6.3163317408277715	70.11795543905295	FALSE	NA	NA	NA	NA	NA	NA
EVTGYQRKSMWEM	2	283	295	[4.75-null]	0		C71H98N19O22S2D11	11	0	0	1643.743527	822.878482	828.9907399396193		-1	[4.4-4.8]	RORg RORE Complex HDX	20201206 RORgLBD RORg2	RORgLBD	RORg2	RORgLBD	3600s	2	20201206_HisSUMO-RORgLBD_3600_2.raw	4.57	4.77	381	403	822.628	830.161	825.055	1	1	0.054858565	5.981271749363774	72.17426673294476	FALSE	NA	NA	NA	NA	NA	NA
EVTGYQRKSMWEM	2	283	295	[4.75-null]	0		C71H98N19O22S2D11	11	0	0	1643.743527	822.878482	828.9907399396193		-1	[4.4-4.8]	RORg RORE Complex HDX	20201206 RORgLBD RORg2	RORgLBD	RORg2	RORgLBD	999999s	3	20201204_RORg2_DMAX_REP3.raw	4.621	4.821	385	407	822.628	830.161	825.7052	1	1	0.054858565	9.770709690753366	101.55918109096868	FALSE	NA	NA	NA	NA	NA	NA
EVTGYQRKSMWEM	2	283	295	[4.75-null]	0		C71H98N19O22S2D11	11	0	0	1643.743527	822.878482	828.9907399396193		-1	[4.4-4.8]	RORg RORE Complex HDX	20201206 RORgLBD RORg2	RORgLBD	RORg2	RORgLBD	999999s	2	20201204_RORg2_DMAX_REP2.raw	4.562	4.762	377	399	822.628	830.161	825.6217	1	1	0.054858565	6.401998361824305	97.78551091426364	FALSE	NA	NA	NA	NA	NA	NA
EVTGYQRKSMWEM	2	283	295	[4.75-null]	0		C71H98N19O22S2D11	11	0	0	1643.743527	822.878482	828.9907399396193		-1	[4.4-4.8]	RORg RORE Complex HDX	20201206 RORgLBD RORg2	RORgLBD	RORg2	RORgLBD	999999s	1	20201204_RORg2_DMAX_REP1.raw	4.538	4.738	374	396	822.628	830.161	825.3258	1	1	0.054858565	2.277002019345596	84.41270846	FALSE	NA	NA	NA	NA	NA	NA
EVTGYQRKSMWEM	2	283	295	[4.75-null]	0		C71H98N19O22S2D11	11	0	0	1643.743527	822.878482	828.9907399396193		-1	[4.4-4.8]	RORg RORE Complex HDX	20201206 RORgLBD RORg2	RORgLBD	RORg2	RORg2	0s	1	20201206_HisSUMO-RORg2_t0_2.raw	4.583	4.783	381	403	822.628	825.131	823.4882	1	1	0.054858565	1.035297072311849	1.3648483752896503	FALSE	NA	NA	NA	NA	NA	NA
EVTGYQRKSMWEM	2	283	295	[4.75-null]	0		C71H98N19O22S2D11	11	0	0	1643.743527	822.878482	828.9907399396193		-1	[4.4-4.8]	RORg RORE Complex HDX	20201206 RORgLBD RORg2	RORgLBD	RORg2	RORg2	10s	1	20201206_HisSUMO-RORg2_10_1.raw	4.515	4.715	376	398	822.628	830.161	824.055	1	1	0.054858565	1.745718122267346	26.98061192208335	FALSE	NA	NA	NA	NA	NA	NA
EVTGYQRKSMWEM	2	283	295	[4.75-null]	0		C71H98N19O22S2D11	11	0	0	1643.743527	822.878482	828.9907399396193		-1	[4.4-4.8]	RORg RORE Complex HDX	20201206 RORgLBD RORg2	RORgLBD	RORg2	RORg2	10s	3	20201206_HisSUMO-RORg2_10_3.raw	4.57	4.77	380	402	822.628	830.161	823.9797	1	1	0.054858565	1.565793994107624	23.577529714826838	FALSE	NA	NA	NA	NA	NA	NA
EVTGYQRKSMWEM	2	283	295	[4.75-null]	0		C71H98N19O22S2D11	11	0	0	1643.743527	822.878482	828.9907399396193		-1	[4.4-4.8]	RORg RORE Complex HDX	20201206 RORgLBD RORg2	RORgLBD	RORg2	RORg2	10s	2	20201206_HisSUMO-RORg2_10_2.raw	4.583	4.783	379	401	822.628	830.161	824.0007	1	1	0.054858565	2.0968074562658687	24.526596465858173	FALSE	NA	NA	NA	NA	NA	NA
EVTGYQRKSMWEM	2	283	295	[4.75-null]	0		C71H98N19O22S2D11	11	0	0	1643.743527	822.878482	828.9907399396193		-1	[4.4-4.8]	RORg RORE Complex HDX	20201206 RORgLBD RORg2	RORgLBD	RORg2	RORg2	30s	3	20201206_HisSUMO-RORg2_30_3.raw	4.573	4.773	381	403	822.628	830.161	823.9997	1	1	0.054858565	1.946390135310281	24.481402811043242	FALSE	NA	NA	NA	NA	NA	NA
EVTGYQRKSMWEM	2	283	295	[4.75-null]	0		C71H98N19O22S2D11	11	0	0	1643.743527	822.878482	828.9907399396193		-1	[4.4-4.8]	RORg RORE Complex HDX	20201206 RORgLBD RORg2	RORgLBD	RORg2	RORg2	30s	2	20201206_HisSUMO-RORg2_30_2.raw	4.571	4.771	383	405	822.628	830.161	824.1111	1	1	0.054858565	1.6236708531353141	29.51597595697335	FALSE	NA	NA	NA	NA	NA	NA
EVTGYQRKSMWEM	2	283	295	[4.75-null]	0		C71H98N19O22S2D11	11	0	0	1643.743527	822.878482	828.9907399396193		-1	[4.4-4.8]	RORg RORE Complex HDX	20201206 RORgLBD RORg2	RORgLBD	RORg2	RORg2	30s	1	20201206_HisSUMO-RORg2_30_1.raw	4.567	4.767	379	401	822.628	830.161	824.2098	1	1	0.054858565	3.0592973527671052	33.97658968680573	FALSE	NA	NA	NA	NA	NA	NA
EVTGYQRKSMWEM	2	283	295	[4.75-null]	0		C71H98N19O22S2D11	11	0	0	1643.743527	822.878482	828.9907399396193		-1	[4.4-4.8]	RORg RORE Complex HDX	20201206 RORgLBD RORg2	RORgLBD	RORg2	RORg2	60s	3	20201206_HisSUMO-RORg2_60_3.raw	4.451	4.651	367	389	822.628	830.161	824.0741	1	1	0.054858565	1.775142954342822	27.843810728975054	FALSE	NA	NA	NA	NA	NA	NA
EVTGYQRKSMWEM	2	283	295	[4.75-null]	0		C71H98N19O22S2D11	11	0	0	1643.743527	822.878482	828.9907399396193		-1	[4.4-4.8]	RORg RORE Complex HDX	20201206 RORgLBD RORg2	RORgLBD	RORg2	RORg2	60s	1	20201206_HisSUMO-RORg2_60_1.raw	4.516	4.716	377	399	822.628	830.161	824.0627	1	1	0.054858565	1.4258832263896049	27.328603064126977	FALSE	NA	NA	NA	NA	NA	NA
EVTGYQRKSMWEM	2	283	295	[4.75-null]	0		C71H98N19O22S2D11	11	0	0	1643.743527	822.878482	828.9907399396193		-1	[4.4-4.8]	RORg RORE Complex HDX	20201206 RORgLBD RORg2	RORgLBD	RORg2	RORg2	60s	2	20201206_HisSUMO-RORg2_60_2.raw	4.49	4.69	372	394	822.628	830.161	824.023	1	1	0.054858565	1.8709157168025337	25.534414968139156	FALSE	NA	NA	NA	NA	NA	NA
EVTGYQRKSMWEM	2	283	295	[4.75-null]	0		C71H98N19O22S2D11	11	0	0	1643.743527	822.878482	828.9907399396193		-1	[4.4-4.8]	RORg RORE Complex HDX	20201206 RORgLBD RORg2	RORgLBD	RORg2	RORg2	300s	3	20201206_HisSUMO-RORg2_300_3.raw	4.53	4.73	376	398	822.628	830.161	824.3062	1	1	0.054858565	2.2166278419122083	38.33325801057354	FALSE	NA	NA	NA	NA	NA	NA
EVTGYQRKSMWEM	2	283	295	[4.75-null]	0		C71H98N19O22S2D11	11	0	0	1643.743527	822.878482	828.9907399396193		-1	[4.4-4.8]	RORg RORE Complex HDX	20201206 RORgLBD RORg2	RORgLBD	RORg2	RORg2	300s	2	20201206_HisSUMO-RORg2_300_2.raw	4.483	4.683	371	393	822.628	830.161	824.1221	1	1	0.054858565	1.5839924003998433	30.013106159896484	FALSE	NA	NA	NA	NA	NA	NA
EVTGYQRKSMWEM	2	283	295	[4.75-null]	0		C71H98N19O22S2D11	11	0	0	1643.743527	822.878482	828.9907399396193		-1	[4.4-4.8]	RORg RORE Complex HDX	20201206 RORgLBD RORg2	RORgLBD	RORg2	RORg2	300s	1	20201206_HisSUMO-RORg2_300_1.raw	4.565	4.765	379	401	822.628	830.161	824.11	1	1	0.054858565	2.3810168374551672	29.466262936683606	FALSE	NA	NA	NA	NA	NA	NA
EVTGYQRKSMWEM	2	283	295	[4.75-null]	0		C71H98N19O22S2D11	11	0	0	1643.743527	822.878482	828.9907399396193		-1	[4.4-4.8]	RORg RORE Complex HDX	20201206 RORgLBD RORg2	RORgLBD	RORg2	RORg2	900s	2	20201206_HisSUMO-RORg2_900_2.raw	4.571	4.771	380	402	822.628	830.161	824.336	1	1	0.054858565	4.669913428581939	39.68002892393824	FALSE	NA	NA	NA	NA	NA	NA
EVTGYQRKSMWEM	2	283	295	[4.75-null]	0		C71H98N19O22S2D11	11	0	0	1643.743527	822.878482	828.9907399396193		-1	[4.4-4.8]	RORg RORE Complex HDX	20201206 RORgLBD RORg2	RORgLBD	RORg2	RORg2	900s	3	20201206_HisSUMO-RORg2_900_3.raw	4.57	4.77	379	400	822.628	830.161	824.4227	1	1	0.054858565	2.827471810413303	43.598318796037695	FALSE	NA	NA	NA	NA	NA	NA
EVTGYQRKSMWEM	2	283	295	[4.75-null]	0		C71H98N19O22S2D11	11	0	0	1643.743527	822.878482	828.9907399396193		-1	[4.4-4.8]	RORg RORE Complex HDX	20201206 RORgLBD RORg2	RORgLBD	RORg2	RORg2	900s	1	20201206_HisSUMO-RORg2_900_1.raw	4.57	4.77	380	402	822.628	830.161	824.4091	1	1	0.054858565	2.921845199325015	42.98368509061013	FALSE	NA	NA	NA	NA	NA	NA
EVTGYQRKSMWEM	2	283	295	[4.75-null]	0		C71H98N19O22S2D11	11	0	0	1643.743527	822.878482	828.9907399396193		-1	[4.4-4.8]	RORg RORE Complex HDX	20201206 RORgLBD RORg2	RORgLBD	RORg2	RORg2	3600s	1	20201206_HisSUMO-RORg2_3600_1.raw	4.567	4.767	382	404	822.628	830.161	824.4501	1	1	0.054858565	5.828027622	44.83662493785787	FALSE	NA	NA	NA	NA	NA	NA
EVTGYQRKSMWEM	2	283	295	[4.75-null]	0		C71H98N19O22S2D11	11	0	0	1643.743527	822.878482	828.9907399396193		-1	[4.4-4.8]	RORg RORE Complex HDX	20201206 RORgLBD RORg2	RORgLBD	RORg2	RORg2	3600s	3	20201206_HisSUMO-RORg2_3600_3.raw	4.521	4.721	376	398	822.628	830.161	824.4448	1	1	0.054858565	5.8235909243629305	44.59709856735878	FALSE	NA	NA	NA	NA	NA	NA
EVTGYQRKSMWEM	2	283	295	[4.75-null]	0		C71H98N19O22S2D11	11	0	0	1643.743527	822.878482	828.9907399396193		-1	[4.4-4.8]	RORg RORE Complex HDX	20201206 RORgLBD RORg2	RORgLBD	RORg2	RORg2	3600s	2	20201206_HisSUMO-RORg2_3600_2.raw	4.577	4.777	381	403	822.628	830.161	824.6317	1	1	0.054858565	7.0062001385404065	53.043792651510444	FALSE	NA	NA	NA	NA	NA	NA
EVTGYQRKSMWEM	2	283	295	[4.75-null]	0		C71H98N19O22S2D11	11	0	0	1643.743527	822.878482	828.9907399396193		-1	[4.4-4.8]	RORg RORE Complex HDX	20201206 RORgLBD RORg2	RORgLBD	RORg2	RORg2	999999s	3	20201204_RORg2_DMAX_REP6.raw	4.521	4.721	374	396	822.628	830.161	825.8161	1	1	0.054858565	10.897562142969226	106.57115740949389	FALSE	NA	NA	NA	NA	NA	NA
EVTGYQRKSMWEM	2	283	295	[4.75-null]	0		C71H98N19O22S2D11	11	0	0	1643.743527	822.878482	828.9907399396193		-1	[4.4-4.8]	RORg RORE Complex HDX	20201206 RORgLBD RORg2	RORgLBD	RORg2	RORg2	999999s	2	20201204_RORg2_DMAX_REP5.raw	4.615	4.815	381	403	822.628	830.161	825.7261	1	1	0.054858565	9.091104117	102.50372847651492	FALSE	NA	NA	NA	NA	NA	NA
EVTGYQRKSMWEM	2	283	295	[4.75-null]	0		C71H98N19O22S2D11	11	0	0	1643.743527	822.878482	828.9907399396193		-1	[4.4-4.8]	RORg RORE Complex HDX	20201206 RORgLBD RORg2	RORgLBD	RORg2	RORg2	999999s	1	20201204_RORg2_DMAX_REP4.raw	4.555	4.755	378	400	822.628	830.161	825.8293	1	1	0.054858565	12.59886097006789	107.16771365299651	FALSE	NA	NA	NA	NA	NA	NA
EVTGYQRKSMWEM	3	283	295	[4.75-null]	0		C71H98N19O22S2D11	11	0	0	1643.743527	548.9212289999999	552.9960668952208		-1	[4.5-4.8]	RORg RORE Complex HDX	20201206 RORgLBD RORg2	RORgLBD	RORg2	RORgLBD	0s	1	20201206_HisSUMO-RORgLBD_t0_1.raw	4.61	4.81	384	406	548.755	550.423	549.2966	1	1	0.036594749	0.9124358727382305	-0.734470454	FALSE	NA	NA	NA	NA	NA	NA
EVTGYQRKSMWEM	3	283	295	[4.75-null]	0		C71H98N19O22S2D11	11	0	0	1643.743527	548.9212289999999	552.9960668952208		-1	[4.5-4.8]	RORg RORE Complex HDX	20201206 RORgLBD RORg2	RORgLBD	RORg2	RORgLBD	0s	2	20201206_HisSUMO-RORgLBD_t0_3.raw	4.558	4.758	378	400	548.755	550.423	549.2998	1	1	0.036594749	1.2870423966254767	-0.512743524	FALSE	NA	NA	NA	NA	NA	NA
EVTGYQRKSMWEM	3	283	295	[4.75-null]	0		C71H98N19O22S2D11	11	0	0	1643.743527	548.9212289999999	552.9960668952208		-1	[4.5-4.8]	RORg RORE Complex HDX	20201206 RORgLBD RORg2	RORgLBD	RORg2	RORgLBD	10s	3	20201206_HisSUMO-RORgLBD_10_3.raw	4.544	4.744	378	400	548.755	553.776	549.6492	1	1	0.036594749	2.112817316581543	23.697065582665324	FALSE	NA	NA	NA	NA	NA	NA
EVTGYQRKSMWEM	3	283	295	[4.75-null]	0		C71H98N19O22S2D11	11	0	0	1643.743527	548.9212289999999	552.9960668952208		-1	[4.5-4.8]	RORg RORE Complex HDX	20201206 RORgLBD RORg2	RORgLBD	RORg2	RORgLBD	10s	1	20201206_HisSUMO-RORgLBD_10_1.raw	4.576	4.776	382	404	548.755	553.776	549.5934	1	1	0.036594749	1.8018629256791399	19.830702250758222	FALSE	NA	NA	NA	NA	NA	NA
EVTGYQRKSMWEM	3	283	295	[4.75-null]	0		C71H98N19O22S2D11	11	0	0	1643.743527	548.9212289999999	552.9960668952208		-1	[4.5-4.8]	RORg RORE Complex HDX	20201206 RORgLBD RORg2	RORgLBD	RORg2	RORgLBD	10s	2	20201206_HisSUMO-RORgLBD_10_2.raw	4.509	4.709	376	398	548.755	553.776	549.5832	1	1	0.036594749	1.9775638403149771	19.123947663209123	FALSE	NA	NA	NA	NA	NA	NA
EVTGYQRKSMWEM	3	283	295	[4.75-null]	0		C71H98N19O22S2D11	11	0	0	1643.743527	548.9212289999999	552.9960668952208		-1	[4.5-4.8]	RORg RORE Complex HDX	20201206 RORgLBD RORg2	RORgLBD	RORg2	RORgLBD	30s	1	20201206_HisSUMO-RORgLBD_30_1.raw	4.561	4.761	379	401	548.755	553.776	549.7104	1	1	0.036594749	1.6123986759350017	27.93759310799143	FALSE	NA	NA	NA	NA	NA	NA
EVTGYQRKSMWEM	3	283	295	[4.75-null]	0		C71H98N19O22S2D11	11	0	0	1643.743527	548.9212289999999	552.9960668952208		-1	[4.5-4.8]	RORg RORE Complex HDX	20201206 RORgLBD RORg2	RORgLBD	RORg2	RORgLBD	30s	2	20201206_HisSUMO-RORgLBD_30_2.raw	4.447	4.647	371	393	548.755	553.776	549.6407	1	1	0.036594749	2.2181971072483226	23.108103426377035	FALSE	NA	NA	NA	NA	NA	NA
EVTGYQRKSMWEM	3	283	295	[4.75-null]	0		C71H98N19O22S2D11	11	0	0	1643.743527	548.9212289999999	552.9960668952208		-1	[4.5-4.8]	RORg RORE Complex HDX	20201206 RORgLBD RORg2	RORgLBD	RORg2	RORgLBD	30s	3	20201206_HisSUMO-RORgLBD_30_3.raw	4.569	4.769	381	403	548.755	553.776	549.673	1	1	0.036594749	2.3479341469802533	25.34615962029302	FALSE	NA	NA	NA	NA	NA	NA
EVTGYQRKSMWEM	3	283	295	[4.75-null]	0		C71H98N19O22S2D11	11	0	0	1643.743527	548.9212289999999	552.9960668952208		-1	[4.5-4.8]	RORg RORE Complex HDX	20201206 RORgLBD RORg2	RORgLBD	RORg2	RORgLBD	60s	3	20201206_HisSUMO-RORgLBD_60_3.raw	4.448	4.648	369	391	548.755	553.776	549.6568	1	1	0.036594749	2.0785621661684845	24.223667040059638	FALSE	NA	NA	NA	NA	NA	NA
EVTGYQRKSMWEM	3	283	295	[4.75-null]	0		C71H98N19O22S2D11	11	0	0	1643.743527	548.9212289999999	552.9960668952208		-1	[4.5-4.8]	RORg RORE Complex HDX	20201206 RORgLBD RORg2	RORgLBD	RORg2	RORgLBD	60s	2	20201206_HisSUMO-RORgLBD_60_2.raw	4.564	4.764	381	403	548.755	553.776	549.6869	1	1	0.036594749	2.2961748740822396	26.309285970000314	FALSE	NA	NA	NA	NA	NA	NA
EVTGYQRKSMWEM	3	283	295	[4.75-null]	0		C71H98N19O22S2D11	11	0	0	1643.743527	548.9212289999999	552.9960668952208		-1	[4.5-4.8]	RORg RORE Complex HDX	20201206 RORgLBD RORg2	RORgLBD	RORg2	RORgLBD	60s	1	20201206_HisSUMO-RORgLBD_60_1.raw	4.542	4.742	378	400	548.755	553.776	549.6737	1	1	0.036594749	1.5298760729188297	25.394662386109072	FALSE	NA	NA	NA	NA	NA	NA
EVTGYQRKSMWEM	3	283	295	[4.75-null]	0		C71H98N19O22S2D11	11	0	0	1643.743527	548.9212289999999	552.9960668952208		-1	[4.5-4.8]	RORg RORE Complex HDX	20201206 RORgLBD RORg2	RORgLBD	RORg2	RORgLBD	300s	3	20201206_HisSUMO-RORgLBD_300_3.raw	4.484	4.684	372	394	548.755	553.776	549.896	1	1	0.036594749	1.697756947435241	40.79775501483562	FALSE	NA	NA	NA	NA	NA	NA
EVTGYQRKSMWEM	3	283	295	[4.75-null]	0		C71H98N19O22S2D11	11	0	0	1643.743527	548.9212289999999	552.9960668952208		-1	[4.5-4.8]	RORg RORE Complex HDX	20201206 RORgLBD RORg2	RORgLBD	RORg2	RORgLBD	300s	1	20201206_HisSUMO-RORgLBD_300_1.raw	4.575	4.775	382	404	548.755	553.776	549.8688	1	1	0.036594749	1.7756038255718805	38.91307611469419	FALSE	NA	NA	NA	NA	NA	NA
EVTGYQRKSMWEM	3	283	295	[4.75-null]	0		C71H98N19O22S2D11	11	0	0	1643.743527	548.9212289999999	552.9960668952208		-1	[4.5-4.8]	RORg RORE Complex HDX	20201206 RORgLBD RORg2	RORgLBD	RORg2	RORgLBD	300s	2	20201206_HisSUMO-RORgLBD_300_2.raw	4.552	4.752	380	402	548.755	553.776	549.9227	1	1	0.036594749	1.4595952647022303	42.64778908225468	FALSE	NA	NA	NA	NA	NA	NA
EVTGYQRKSMWEM	3	283	295	[4.75-null]	0		C71H98N19O22S2D11	11	0	0	1643.743527	548.9212289999999	552.9960668952208		-1	[4.5-4.8]	RORg RORE Complex HDX	20201206 RORgLBD RORg2	RORgLBD	RORg2	RORgLBD	900s	2	20201206_HisSUMO-RORgLBD_900_2.raw	4.517	4.717	375	397	548.755	553.776	550.0388	1	1	0.036594749	2.227210801554612	50.69231924058604	FALSE	NA	NA	NA	NA	NA	NA
EVTGYQRKSMWEM	3	283	295	[4.75-null]	0		C71H98N19O22S2D11	11	0	0	1643.743527	548.9212289999999	552.9960668952208		-1	[4.5-4.8]	RORg RORE Complex HDX	20201206 RORgLBD RORg2	RORgLBD	RORg2	RORgLBD	900s	1	20201206_HisSUMO-RORgLBD_900_1.raw	4.582	4.782	382	404	548.755	553.776	549.9302	1	1	0.036594749	5.846929379876589	43.167461573106095	FALSE	NA	NA	NA	NA	NA	NA
EVTGYQRKSMWEM	3	283	295	[4.75-null]	0		C71H98N19O22S2D11	11	0	0	1643.743527	548.9212289999999	552.9960668952208		-1	[4.5-4.8]	RORg RORE Complex HDX	20201206 RORgLBD RORg2	RORgLBD	RORg2	RORgLBD	900s	3	20201206_HisSUMO-RORgLBD_900_3.raw	4.552	4.752	378	400	548.755	553.776	549.9979	1	1	0.036594749	4.409348640442543	47.85837192382311	FALSE	NA	NA	NA	NA	NA	NA
EVTGYQRKSMWEM	3	283	295	[4.75-null]	0		C71H98N19O22S2D11	11	0	0	1643.743527	548.9212289999999	552.9960668952208		-1	[4.5-4.8]	RORg RORE Complex HDX	20201206 RORgLBD RORg2	RORgLBD	RORg2	RORgLBD	3600s	2	20201206_HisSUMO-RORgLBD_3600_2.raw	4.57	4.77	381	403	548.755	553.776	550.3458	1	1	0.036594749	5.8138846069755505	71.96424653262982	FALSE	NA	NA	NA	NA	NA	NA
EVTGYQRKSMWEM	3	283	295	[4.75-null]	0		C71H98N19O22S2D11	11	0	0	1643.743527	548.9212289999999	552.9960668952208		-1	[4.5-4.8]	RORg RORE Complex HDX	20201206 RORgLBD RORg2	RORgLBD	RORg2	RORgLBD	3600s	1	20201206_HisSUMO-RORgLBD_3600_1.raw	4.552	4.752	378	400	548.755	553.776	550.2384	1	1	0.036594749	9.128798380787114	64.52253646368042	FALSE	NA	NA	NA	NA	NA	NA
EVTGYQRKSMWEM	3	283	295	[4.75-null]	0		C71H98N19O22S2D11	11	0	0	1643.743527	548.9212289999999	552.9960668952208		-1	[4.5-4.8]	RORg RORE Complex HDX	20201206 RORgLBD RORg2	RORgLBD	RORg2	RORgLBD	3600s	3	20201206_HisSUMO-RORgLBD_3600_3.raw	4.454	4.654	369	391	548.755	553.776	550.3253	1	1	0.036594749	6.778325735363086	70.54380839097296	FALSE	NA	NA	NA	NA	NA	NA
EVTGYQRKSMWEM	3	283	295	[4.75-null]	0		C71H98N19O22S2D11	11	0	0	1643.743527	548.9212289999999	552.9960668952208		-1	[4.5-4.8]	RORg RORE Complex HDX	20201206 RORgLBD RORg2	RORgLBD	RORg2	RORgLBD	999999s	2	20201204_RORg2_DMAX_REP2.raw	4.562	4.762	377	399	548.755	553.776	550.7123	1	1	0.036594749	4.098576457894337	97.35890892	FALSE	NA	NA	NA	NA	NA	NA
EVTGYQRKSMWEM	3	283	295	[4.75-null]	0		C71H98N19O22S2D11	11	0	0	1643.743527	548.9212289999999	552.9960668952208		-1	[4.5-4.8]	RORg RORE Complex HDX	20201206 RORgLBD RORg2	RORgLBD	RORg2	RORgLBD	999999s	3	20201204_RORg2_DMAX_REP3.raw	4.581	4.781	381	402	548.755	553.776	550.7897	1	1	0.036594749	6.713734752751277	102.72192902428262	FALSE	NA	NA	NA	NA	NA	NA
EVTGYQRKSMWEM	3	283	295	[4.75-null]	0		C71H98N19O22S2D11	11	0	0	1643.743527	548.9212289999999	552.9960668952208		-1	[4.5-4.8]	RORg RORE Complex HDX	20201206 RORgLBD RORg2	RORgLBD	RORg2	RORgLBD	999999s	1	20201204_RORg2_DMAX_REP1.raw	4.538	4.738	374	396	548.755	553.776	550.4853	1	1	0.036594749	2.7515106461825725	81.63015486240151	FALSE	NA	NA	NA	NA	NA	NA
EVTGYQRKSMWEM	3	283	295	[4.75-null]	0		C71H98N19O22S2D11	11	0	0	1643.743527	548.9212289999999	552.9960668952208		-1	[4.5-4.8]	RORg RORE Complex HDX	20201206 RORgLBD RORg2	RORgLBD	RORg2	RORg2	0s	1	20201206_HisSUMO-RORg2_t0_2.raw	4.574	4.774	380	402	548.755	550.423	549.3252	1	1	0.036594749	1.3851864883497294	1.247213978	FALSE	NA	NA	NA	NA	NA	NA
EVTGYQRKSMWEM	3	283	295	[4.75-null]	0		C71H98N19O22S2D11	11	0	0	1643.743527	548.9212289999999	552.9960668952208		-1	[4.5-4.8]	RORg RORE Complex HDX	20201206 RORgLBD RORg2	RORgLBD	RORg2	RORg2	10s	3	20201206_HisSUMO-RORg2_10_3.raw	4.578	4.778	381	403	548.755	553.776	549.6121	1	1	0.036594749	1.9097411489927951	21.126418994611367	FALSE	NA	NA	NA	NA	NA	NA
EVTGYQRKSMWEM	3	283	295	[4.75-null]	0		C71H98N19O22S2D11	11	0	0	1643.743527	548.9212289999999	552.9960668952208		-1	[4.5-4.8]	RORg RORE Complex HDX	20201206 RORgLBD RORg2	RORgLBD	RORg2	RORg2	10s	1	20201206_HisSUMO-RORg2_10_1.raw	4.515	4.715	376	398	548.755	553.776	549.6502	1	1	0.036594749	1.6333295733919089	23.766355248117957	FALSE	NA	NA	NA	NA	NA	NA
EVTGYQRKSMWEM	3	283	295	[4.75-null]	0		C71H98N19O22S2D11	11	0	0	1643.743527	548.9212289999999	552.9960668952208		-1	[4.5-4.8]	RORg RORE Complex HDX	20201206 RORgLBD RORg2	RORgLBD	RORg2	RORg2	10s	2	20201206_HisSUMO-RORg2_10_2.raw	4.592	4.792	380	402	548.755	553.776	549.6768	1	1	0.036594749	11.062244931820546	25.609460348986236	FALSE	NA	NA	NA	NA	NA	NA
EVTGYQRKSMWEM	3	283	295	[4.75-null]	0		C71H98N19O22S2D11	11	0	0	1643.743527	548.9212289999999	552.9960668952208		-1	[4.5-4.8]	RORg RORE Complex HDX	20201206 RORgLBD RORg2	RORgLBD	RORg2	RORg2	30s	1	20201206_HisSUMO-RORg2_30_1.raw	4.575	4.775	380	402	548.755	553.776	549.7654	1	1	0.036594749	2.275375638	31.748524707539577	FALSE	NA	NA	NA	NA	NA	NA
EVTGYQRKSMWEM	3	283	295	[4.75-null]	0		C71H98N19O22S2D11	11	0	0	1643.743527	548.9212289999999	552.9960668952208		-1	[4.5-4.8]	RORg RORE Complex HDX	20201206 RORgLBD RORg2	RORgLBD	RORg2	RORg2	30s	2	20201206_HisSUMO-RORg2_30_2.raw	4.588	4.788	385	407	548.755	553.776	549.6992	1	1	0.036594749	1.7978209694460836	27.16154885	FALSE	NA	NA	NA	NA	NA	NA
EVTGYQRKSMWEM	3	283	295	[4.75-null]	0		C71H98N19O22S2D11	11	0	0	1643.743527	548.9212289999999	552.9960668952208		-1	[4.5-4.8]	RORg RORE Complex HDX	20201206 RORgLBD RORg2	RORgLBD	RORg2	RORg2	30s	3	20201206_HisSUMO-RORg2_30_3.raw	4.582	4.782	382	404	548.755	553.776	549.6305	1	1	0.036594749	2.164160887399538	22.401348838820056	FALSE	NA	NA	NA	NA	NA	NA
EVTGYQRKSMWEM	3	283	295	[4.75-null]	0		C71H98N19O22S2D11	11	0	0	1643.743527	548.9212289999999	552.9960668952208		-1	[4.5-4.8]	RORg RORE Complex HDX	20201206 RORgLBD RORg2	RORgLBD	RORg2	RORg2	60s	3	20201206_HisSUMO-RORg2_60_3.raw	4.442	4.642	366	388	548.755	553.776	549.6713	1	1	0.036594749	2.2700332731588766	25.22836718903221	FALSE	NA	NA	NA	NA	NA	NA
EVTGYQRKSMWEM	3	283	295	[4.75-null]	0		C71H98N19O22S2D11	11	0	0	1643.743527	548.9212289999999	552.9960668952208		-1	[4.5-4.8]	RORg RORE Complex HDX	20201206 RORgLBD RORg2	RORgLBD	RORg2	RORg2	60s	2	20201206_HisSUMO-RORg2_60_2.raw	4.481	4.681	371	393	548.755	553.776	549.6305	1	1	0.036594749	1.6655501219824203	22.401348838820056	FALSE	NA	NA	NA	NA	NA	NA
EVTGYQRKSMWEM	3	283	295	[4.75-null]	0		C71H98N19O22S2D11	11	0	0	1643.743527	548.9212289999999	552.9960668952208		-1	[4.5-4.8]	RORg RORE Complex HDX	20201206 RORgLBD RORg2	RORgLBD	RORg2	RORg2	60s	1	20201206_HisSUMO-RORg2_60_1.raw	4.525	4.725	378	400	548.755	553.776	549.6595	1	1	0.036594749	1.5394881461714929	24.41074914	FALSE	NA	NA	NA	NA	NA	NA
EVTGYQRKSMWEM	3	283	295	[4.75-null]	0		C71H98N19O22S2D11	11	0	0	1643.743527	548.9212289999999	552.9960668952208		-1	[4.5-4.8]	RORg RORE Complex HDX	20201206 RORgLBD RORg2	RORgLBD	RORg2	RORg2	300s	3	20201206_HisSUMO-RORg2_300_3.raw	4.53	4.73	376	398	548.755	553.776	549.8251	1	1	0.036594749	2.115026059006122	35.885117734690674	FALSE	NA	NA	NA	NA	NA	NA
EVTGYQRKSMWEM	3	283	295	[4.75-null]	0		C71H98N19O22S2D11	11	0	0	1643.743527	548.9212289999999	552.9960668952208		-1	[4.5-4.8]	RORg RORE Complex HDX	20201206 RORgLBD RORg2	RORgLBD	RORg2	RORg2	300s	1	20201206_HisSUMO-RORg2_300_1.raw	4.565	4.765	379	401	548.755	553.776	549.6866	1	1	0.036594749	2.0927672519139247	26.288499070363738	FALSE	NA	NA	NA	NA	NA	NA
EVTGYQRKSMWEM	3	283	295	[4.75-null]	0		C71H98N19O22S2D11	11	0	0	1643.743527	548.9212289999999	552.9960668952208		-1	[4.5-4.8]	RORg RORE Complex HDX	20201206 RORgLBD RORg2	RORgLBD	RORg2	RORg2	300s	2	20201206_HisSUMO-RORg2_300_2.raw	4.483	4.683	371	393	548.755	553.776	549.7129	1	1	0.036594749	1.6424549137724611	28.110817271603317	FALSE	NA	NA	NA	NA	NA	NA
EVTGYQRKSMWEM	3	283	295	[4.75-null]	0		C71H98N19O22S2D11	11	0	0	1643.743527	548.9212289999999	552.9960668952208		-1	[4.5-4.8]	RORg RORE Complex HDX	20201206 RORgLBD RORg2	RORgLBD	RORg2	RORg2	900s	2	20201206_HisSUMO-RORg2_900_2.raw	4.562	4.762	379	401	548.755	553.776	549.8506	1	1	0.036594749	4.8817589872846066	37.6520042	FALSE	NA	NA	NA	NA	NA	NA
EVTGYQRKSMWEM	3	283	295	[4.75-null]	0		C71H98N19O22S2D11	11	0	0	1643.743527	548.9212289999999	552.9960668952208		-1	[4.5-4.8]	RORg RORE Complex HDX	20201206 RORgLBD RORg2	RORgLBD	RORg2	RORg2	900s	1	20201206_HisSUMO-RORg2_900_1.raw	4.57	4.77	380	402	548.755	553.776	549.8969	1	1	0.036594749	2.7007289717159426	40.86011571373748	FALSE	NA	NA	NA	NA	NA	NA
EVTGYQRKSMWEM	3	283	295	[4.75-null]	0		C71H98N19O22S2D11	11	0	0	1643.743527	548.9212289999999	552.9960668952208		-1	[4.5-4.8]	RORg RORE Complex HDX	20201206 RORgLBD RORg2	RORgLBD	RORg2	RORg2	900s	3	20201206_HisSUMO-RORg2_900_3.raw	4.584	4.784	380	402	548.755	553.776	549.9196	1	1	0.036594749	3.369389512914405	42.432991119369646	FALSE	NA	NA	NA	NA	NA	NA
EVTGYQRKSMWEM	3	283	295	[4.75-null]	0		C71H98N19O22S2D11	11	0	0	1643.743527	548.9212289999999	552.9960668952208		-1	[4.5-4.8]	RORg RORE Complex HDX	20201206 RORgLBD RORg2	RORgLBD	RORg2	RORg2	3600s	2	20201206_HisSUMO-RORg2_3600_2.raw	4.577	4.777	381	403	548.755	553.776	550.0567	1	1	0.036594749	7.086727799366873	51.93260425207235	FALSE	NA	NA	NA	NA	NA	NA
EVTGYQRKSMWEM	3	283	295	[4.75-null]	0		C71H98N19O22S2D11	11	0	0	1643.743527	548.9212289999999	552.9960668952208		-1	[4.5-4.8]	RORg RORE Complex HDX	20201206 RORgLBD RORg2	RORgLBD	RORg2	RORg2	3600s	1	20201206_HisSUMO-RORg2_3600_1.raw	4.558	4.758	381	403	548.755	553.776	549.9357	1	1	0.036594749	6.115855927623405	43.54855473306012	FALSE	NA	NA	NA	NA	NA	NA
EVTGYQRKSMWEM	3	283	295	[4.75-null]	0		C71H98N19O22S2D11	11	0	0	1643.743527	548.9212289999999	552.9960668952208		-1	[4.5-4.8]	RORg RORE Complex HDX	20201206 RORgLBD RORg2	RORgLBD	RORg2	RORg2	3600s	3	20201206_HisSUMO-RORg2_3600_3.raw	4.521	4.721	376	398	548.755	553.776	549.9341	1	1	0.036594749	6.234799365	43.43769126834221	FALSE	NA	NA	NA	NA	NA	NA
EVTGYQRKSMWEM	3	283	295	[4.75-null]	0		C71H98N19O22S2D11	11	0	0	1643.743527	548.9212289999999	552.9960668952208		-1	[4.5-4.8]	RORg RORE Complex HDX	20201206 RORgLBD RORg2	RORgLBD	RORg2	RORg2	999999s	2	20201204_RORg2_DMAX_REP5.raw	4.633	4.833	383	405	548.755	553.776	550.8314	1	1	0.036594749	5.619877217715118	105.61130807339663	FALSE	NA	NA	NA	NA	NA	NA
EVTGYQRKSMWEM	3	283	295	[4.75-null]	0		C71H98N19O22S2D11	11	0	0	1643.743527	548.9212289999999	552.9960668952208		-1	[4.5-4.8]	RORg RORE Complex HDX	20201206 RORgLBD RORg2	RORgLBD	RORg2	RORg2	999999s	3	20201204_RORg2_DMAX_REP6.raw	4.503	4.703	372	394	548.755	553.776	550.8525	1	1	0.036594749	13.591358494082488	107.07332001431088	FALSE	NA	NA	NA	NA	NA	NA
EVTGYQRKSMWEM	3	283	295	[4.75-null]	0		C71H98N19O22S2D11	11	0	0	1643.743527	548.9212289999999	552.9960668952208		-1	[4.5-4.8]	RORg RORE Complex HDX	20201206 RORgLBD RORg2	RORgLBD	RORg2	RORg2	999999s	1	20201204_RORg2_DMAX_REP4.raw	4.547	4.747	377	399	548.755	553.776	550.8313	1	1	0.036594749	12.58058219842986	105.60437910685373	FALSE	NA	NA	NA	NA	NA	NA
EYSPERGKAEGRESF	2	182	196	[3.05-null]	0		C74H100N22O27D12	12	0	0	1740.8066503999999	871.410044	877.9665537		-1	[2.9-3.2]	RORg RORE Complex HDX	20201206 RORgLBD RORg2	RORgLBD	RORg2	RORgLBD	0s	1	20201206_HisSUMO-RORgLBD_t0_1.raw	3.005	3.205	212	233	871.16	873.665	871.8582	1	1	0.058094003	2.206137206020894	-2.867622925	TRUE	NA	NA	NA	NA	NA	NA
EYSPERGKAEGRESF	2	182	196	[3.05-null]	0		C74H100N22O27D12	12	0	0	1740.8066503999999	871.410044	877.9665537		-1	[2.9-3.2]	RORg RORE Complex HDX	20201206 RORgLBD RORg2	RORgLBD	RORg2	RORgLBD	0s	2	20201206_HisSUMO-RORgLBD_t0_3.raw	2.937	3.137	203	225	871.16	873.665	871.9182	1	1	0.058094003	2.1107980961827093	-0.794642497	TRUE	NA	NA	NA	NA	NA	NA
EYSPERGKAEGRESF	2	182	196	[3.05-null]	0		C74H100N22O27D12	12	0	0	1740.8066503999999	871.410044	877.9665537		-1	[2.9-3.2]	RORg RORE Complex HDX	20201206 RORgLBD RORg2	RORgLBD	RORg2	RORgLBD	10s	1	20201206_HisSUMO-RORgLBD_10_1.raw	2.989	3.189	211	233	871.16	878.194	873.0727	1	1	0.058094003	3.4985298020695135	39.092955897343124	TRUE	NA	NA	NA	NA	NA	NA
EYSPERGKAEGRESF	2	182	196	[3.05-null]	0		C74H100N22O27D12	12	0	0	1740.8066503999999	871.410044	877.9665537		-1	[2.9-3.2]	RORg RORE Complex HDX	20201206 RORgLBD RORg2	RORgLBD	RORg2	RORgLBD	10s	2	20201206_HisSUMO-RORgLBD_10_2.raw	2.921	3.121	205	226	871.16	878.194	873.0191	1	1	0.058094003	4.805710016083698	37.24109338200919	TRUE	NA	NA	NA	NA	NA	NA
EYSPERGKAEGRESF	2	182	196	[3.05-null]	0		C74H100N22O27D12	12	0	0	1740.8066503999999	871.410044	877.9665537		-1	[2.9-3.2]	RORg RORE Complex HDX	20201206 RORgLBD RORg2	RORgLBD	RORg2	RORgLBD	10s	3	20201206_HisSUMO-RORgLBD_10_3.raw	2.958	3.158	207	229	871.16	878.194	874.0887	1	1	0.058094003	19.963646927307266	74.19542447153364	TRUE	NA	NA	NA	NA	NA	NA
EYSPERGKAEGRESF	2	182	196	[3.05-null]	0		C74H100N22O27D12	12	0	0	1740.8066503999999	871.410044	877.9665537		-1	[2.9-3.2]	RORg RORE Complex HDX	20201206 RORgLBD RORg2	RORgLBD	RORg2	RORgLBD	30s	1	20201206_HisSUMO-RORgLBD_30_1.raw	2.992	3.192	210	231	871.16	878.194	873.2209	1	1	0.058094003	8.670540323581443	44.21321755353833	TRUE	NA	NA	NA	NA	NA	NA
EYSPERGKAEGRESF	2	182	196	[3.05-null]	0		C74H100N22O27D12	12	0	0	1740.8066503999999	871.410044	877.9665537		-1	[2.9-3.2]	RORg RORE Complex HDX	20201206 RORgLBD RORg2	RORgLBD	RORg2	RORgLBD	30s	2	20201206_HisSUMO-RORgLBD_30_2.raw	2.885	3.085	202	224	871.16	878.194	873.2893	1	1	0.058094003	7.228619972255727	46.576415241013336	TRUE	NA	NA	NA	NA	NA	NA
EYSPERGKAEGRESF	2	182	196	[3.05-null]	0		C74H100N22O27D12	12	0	0	1740.8066503999999	871.410044	877.9665537		-1	[2.9-3.2]	RORg RORE Complex HDX	20201206 RORgLBD RORg2	RORgLBD	RORg2	RORgLBD	30s	3	20201206_HisSUMO-RORgLBD_30_3.raw	2.985	3.185	211	233	871.16	878.194	873.8034	1	1	0.058094003	5.518699687709747	64.33840253824904	TRUE	NA	NA	NA	NA	NA	NA
EYSPERGKAEGRESF	2	182	196	[3.05-null]	0		C74H100N22O27D12	12	0	0	1740.8066503999999	871.410044	877.9665537		-1	[2.9-3.2]	RORg RORE Complex HDX	20201206 RORgLBD RORg2	RORgLBD	RORg2	RORgLBD	60s	1	20201206_HisSUMO-RORgLBD_60_1.raw	2.941	3.141	205	227	871.16	878.194	873.0783	1	1	0.058094003	5.076569166309682	39.28643407058527	TRUE	NA	NA	NA	NA	NA	NA
EYSPERGKAEGRESF	2	182	196	[3.05-null]	0		C74H100N22O27D12	12	0	0	1740.8066503999999	871.410044	877.9665537		-1	[2.9-3.2]	RORg RORE Complex HDX	20201206 RORgLBD RORg2	RORgLBD	RORg2	RORgLBD	60s	2	20201206_HisSUMO-RORgLBD_60_2.raw	2.978	3.178	210	232	871.16	878.194	873.936	1	1	0.058094003	1.987655978723264	68.91968928326746	TRUE	NA	NA	NA	NA	NA	NA
EYSPERGKAEGRESF	2	182	196	[3.05-null]	0		C74H100N22O27D12	12	0	0	1740.8066503999999	871.410044	877.9665537		-1	[2.9-3.2]	RORg RORE Complex HDX	20201206 RORgLBD RORg2	RORgLBD	RORg2	RORgLBD	60s	3	20201206_HisSUMO-RORgLBD_60_3.raw	2.897	3.097	202	224	871.16	878.194	873.4721	1	1	0.058094003	5.48670027	52.89209561046194	TRUE	NA	NA	NA	NA	NA	NA
EYSPERGKAEGRESF	2	182	196	[3.05-null]	0		C74H100N22O27D12	12	0	0	1740.8066503999999	871.410044	877.9665537		-1	[2.9-3.2]	RORg RORE Complex HDX	20201206 RORgLBD RORg2	RORgLBD	RORg2	RORgLBD	300s	3	20201206_HisSUMO-RORgLBD_300_3.raw	2.907	3.107	202	223	871.16	878.194	873.9819	1	1	0.058094003	13.033333985084345	70.50551931038756	TRUE	NA	NA	NA	NA	NA	NA
EYSPERGKAEGRESF	2	182	196	[3.05-null]	0		C74H100N22O27D12	12	0	0	1740.8066503999999	871.410044	877.9665537		-1	[2.9-3.2]	RORg RORE Complex HDX	20201206 RORgLBD RORg2	RORgLBD	RORg2	RORgLBD	300s	2	20201206_HisSUMO-RORgLBD_300_2.raw	2.956	3.156	208	230	871.16	878.194	873.6141	1	1	0.058094003	NA	57.79814928914018	TRUE	NA	NA	NA	NA	NA	NA
EYSPERGKAEGRESF	2	182	196	[3.05-null]	0		C74H100N22O27D12	12	0	0	1740.8066503999999	871.410044	877.9665537		-1	[2.9-3.2]	RORg RORE Complex HDX	20201206 RORgLBD RORg2	RORgLBD	RORg2	RORgLBD	300s	1	20201206_HisSUMO-RORgLBD_300_1.raw	2.99	3.19	211	233	871.16	878.194	873.5917	1	1	0.058094003	11.16647071659001	57.024236596163746	TRUE	NA	NA	NA	NA	NA	NA
EYSPERGKAEGRESF	2	182	196	[3.05-null]	0		C74H100N22O27D12	12	0	0	1740.8066503999999	871.410044	877.9665537		-1	[2.9-3.2]	RORg RORE Complex HDX	20201206 RORgLBD RORg2	RORgLBD	RORg2	RORgLBD	900s	1	20201206_HisSUMO-RORgLBD_900_1.raw	2.998	3.198	210	232	871.16	878.194	872.9648	1	1	0.058094003	2.7681966747828586	35.36504609502195	TRUE	NA	NA	NA	NA	NA	NA
EYSPERGKAEGRESF	2	182	196	[3.05-null]	0		C74H100N22O27D12	12	0	0	1740.8066503999999	871.410044	877.9665537		-1	[2.9-3.2]	RORg RORE Complex HDX	20201206 RORgLBD RORg2	RORgLBD	RORg2	RORgLBD	900s	2	20201206_HisSUMO-RORgLBD_900_2.raw	2.887	3.087	199	221	871.16	878.194	873.0155	1	1	0.058094003	4.572265911026382	37.116714556352406	TRUE	NA	NA	NA	NA	NA	NA
EYSPERGKAEGRESF	2	182	196	[3.05-null]	0		C74H100N22O27D12	12	0	0	1740.8066503999999	871.410044	877.9665537		-1	[2.9-3.2]	RORg RORE Complex HDX	20201206 RORgLBD RORg2	RORgLBD	RORg2	RORgLBD	900s	3	20201206_HisSUMO-RORgLBD_900_3.raw	2.976	3.176	208	230	871.16	878.194	873.1269	1	1	0.058094003	5.967965920735499	40.96554821694796	TRUE	NA	NA	NA	NA	NA	NA
EYSPERGKAEGRESF	2	182	196	[3.05-null]	0		C74H100N22O27D12	12	0	0	1740.8066503999999	871.410044	877.9665537		-1	[2.9-3.2]	RORg RORE Complex HDX	20201206 RORgLBD RORg2	RORgLBD	RORg2	RORgLBD	3600s	1	20201206_HisSUMO-RORgLBD_3600_1.raw	2.943	3.143	204	226	871.16	878.194	872.6561	1	1	0.058094003	1.4579813386884275	24.699561794972166	TRUE	NA	NA	NA	NA	NA	NA
EYSPERGKAEGRESF	2	182	196	[3.05-null]	0		C74H100N22O27D12	12	0	0	1740.8066503999999	871.410044	877.9665537		-1	[2.9-3.2]	RORg RORE Complex HDX	20201206 RORgLBD RORg2	RORgLBD	RORg2	RORgLBD	3600s	2	20201206_HisSUMO-RORgLBD_3600_2.raw	2.966	3.166	208	230	871.16	878.194	873.1227	1	1	0.058094003	10.68067455495902	40.82043958701635	TRUE	NA	NA	NA	NA	NA	NA
EYSPERGKAEGRESF	2	182	196	[3.05-null]	0		C74H100N22O27D12	12	0	0	1740.8066503999999	871.410044	877.9665537		-1	[2.9-3.2]	RORg RORE Complex HDX	20201206 RORgLBD RORg2	RORgLBD	RORg2	RORgLBD	3600s	3	20201206_HisSUMO-RORgLBD_3600_3.raw	2.904	3.104	202	224	871.16	878.194	873.4539	1	1	0.058094003	3.9954578547437585	52.26329154742105	TRUE	NA	NA	NA	NA	NA	NA
EYSPERGKAEGRESF	2	182	196	[3.05-null]	0		C74H100N22O27D12	12	0	0	1740.8066503999999	871.410044	877.9665537		-1	[2.9-3.2]	RORg RORE Complex HDX	20201206 RORgLBD RORg2	RORgLBD	RORg2	RORgLBD	999999s	3	20201204_RORg2_DMAX_REP3.raw	2.982	3.182	209	231	871.16	878.194	874.8301	1	1	0.058094003	3.346394755265631	99.81055262203144	FALSE	NA	NA	NA	NA	NA	NA
EYSPERGKAEGRESF	2	182	196	[3.05-null]	0		C74H100N22O27D12	12	0	0	1740.8066503999999	871.410044	877.9665537		-1	[2.9-3.2]	RORg RORE Complex HDX	20201206 RORgLBD RORg2	RORgLBD	RORg2	RORgLBD	999999s	2	20201204_RORg2_DMAX_REP2.raw	2.941	3.141	203	225	871.16	878.194	874.8116	1	1	0.058094003	3.7558838151814635	99.17138365685118	FALSE	NA	NA	NA	NA	NA	NA
EYSPERGKAEGRESF	2	182	196	[3.05-null]	0		C74H100N22O27D12	12	0	0	1740.8066503999999	871.410044	877.9665537		-1	[2.9-3.2]	RORg RORE Complex HDX	20201206 RORgLBD RORg2	RORgLBD	RORg2	RORgLBD	999999s	1	20201204_RORg2_DMAX_REP1.raw	2.959	3.159	205	227	871.16	878.194	874.9183	1	1	0.058094003	3.1016655598563987	102.85783385061877	FALSE	NA	NA	NA	NA	NA	NA
EYSPERGKAEGRESF	2	182	196	[3.05-null]	0		C74H100N22O27D12	12	0	0	1740.8066503999999	871.410044	877.9665537		-1	[2.9-3.2]	RORg RORE Complex HDX	20201206 RORgLBD RORg2	RORgLBD	RORg2	RORg2	0s	1	20201206_HisSUMO-RORg2_t0_2.raw	2.96	3.16	207	228	871.16	873.665	871.9412	1	1	0.058094003	1.9494217241550094	0	FALSE	NA	NA	NA	NA	NA	NA
EYSPERGKAEGRESF	2	182	196	[3.05-null]	0		C74H100N22O27D12	12	0	0	1740.8066503999999	871.410044	877.9665537		-1	[2.9-3.2]	RORg RORE Complex HDX	20201206 RORgLBD RORg2	RORgLBD	RORg2	RORg2	10s	1	20201206_HisSUMO-RORg2_10_1.raw	2.935	3.135	205	227	871.16	878.194	874.8662	1	1	0.058094003	5.113893264045206	101.0577958459778	FALSE	NA	NA	NA	NA	NA	NA
EYSPERGKAEGRESF	2	182	196	[3.05-null]	0		C74H100N22O27D12	12	0	0	1740.8066503999999	871.410044	877.9665537		-1	[2.9-3.2]	RORg RORE Complex HDX	20201206 RORgLBD RORg2	RORgLBD	RORg2	RORg2	10s	2	20201206_HisSUMO-RORg2_10_2.raw	2.978	3.178	207	229	871.16	878.194	874.6631	1	1	0.058094003	3.6627802787725985	94.0407571	FALSE	NA	NA	NA	NA	NA	NA
EYSPERGKAEGRESF	2	182	196	[3.05-null]	0		C74H100N22O27D12	12	0	0	1740.8066503999999	871.410044	877.9665537		-1	[2.9-3.2]	RORg RORE Complex HDX	20201206 RORgLBD RORg2	RORgLBD	RORg2	RORg2	10s	3	20201206_HisSUMO-RORg2_10_3.raw	2.957	3.157	207	229	871.16	878.194	874.5286	1	1	0.058094003	4.241018823829167	89.39382597	FALSE	NA	NA	NA	NA	NA	NA
EYSPERGKAEGRESF	2	182	196	[3.05-null]	0		C74H100N22O27D12	12	0	0	1740.8066503999999	871.410044	877.9665537		-1	[2.9-3.2]	RORg RORE Complex HDX	20201206 RORgLBD RORg2	RORgLBD	RORg2	RORg2	30s	1	20201206_HisSUMO-RORg2_30_1.raw	2.961	3.161	206	228	871.16	878.194	874.9197	1	1	0.058094003	2.6438707092348968	102.90620339392932	FALSE	NA	NA	NA	NA	NA	NA
EYSPERGKAEGRESF	2	182	196	[3.05-null]	0		C74H100N22O27D12	12	0	0	1740.8066503999999	871.410044	877.9665537		-1	[2.9-3.2]	RORg RORE Complex HDX	20201206 RORgLBD RORg2	RORgLBD	RORg2	RORg2	30s	2	20201206_HisSUMO-RORg2_30_2.raw	2.953	3.153	209	231	871.16	878.194	875.0101	1	1	0.058094003	2.5196682639990917	106.02949390485897	FALSE	NA	NA	NA	NA	NA	NA
EYSPERGKAEGRESF	2	182	196	[3.05-null]	0		C74H100N22O27D12	12	0	0	1740.8066503999999	871.410044	877.9665537		-1	[2.9-3.2]	RORg RORE Complex HDX	20201206 RORgLBD RORg2	RORgLBD	RORg2	RORg2	30s	3	20201206_HisSUMO-RORg2_30_3.raw	2.97	3.17	209	231	871.16	878.194	874.9601	1	1	0.058094003	2.107492644551753	104.30201021518575	FALSE	NA	NA	NA	NA	NA	NA
EYSPERGKAEGRESF	2	182	196	[3.05-null]	0		C74H100N22O27D12	12	0	0	1740.8066503999999	871.410044	877.9665537		-1	[2.9-3.2]	RORg RORE Complex HDX	20201206 RORgLBD RORg2	RORgLBD	RORg2	RORg2	60s	1	20201206_HisSUMO-RORg2_60_1.raw	2.905	3.105	203	225	871.16	878.194	875.0762	1	1	0.058094003	3.7694983661496857	108.31322734260925	FALSE	NA	NA	NA	NA	NA	NA
EYSPERGKAEGRESF	2	182	196	[3.05-null]	0		C74H100N22O27D12	12	0	0	1740.8066503999999	871.410044	877.9665537		-1	[2.9-3.2]	RORg RORE Complex HDX	20201206 RORgLBD RORg2	RORgLBD	RORg2	RORg2	60s	2	20201206_HisSUMO-RORg2_60_2.raw	2.898	3.098	201	223	871.16	878.194	874.9623	1	1	0.058094003	2.909380850361112	104.3780195	FALSE	NA	NA	NA	NA	NA	NA
EYSPERGKAEGRESF	2	182	196	[3.05-null]	0		C74H100N22O27D12	12	0	0	1740.8066503999999	871.410044	877.9665537		-1	[2.9-3.2]	RORg RORE Complex HDX	20201206 RORgLBD RORg2	RORgLBD	RORg2	RORg2	60s	3	20201206_HisSUMO-RORg2_60_3.raw	2.884	3.084	199	221	871.16	878.194	875.1169	1	1	0.058094003	2.7334981055311127	109.71939906600505	FALSE	NA	NA	NA	NA	NA	NA
EYSPERGKAEGRESF	2	182	196	[3.05-null]	0		C74H100N22O27D12	12	0	0	1740.8066503999999	871.410044	877.9665537		-1	[2.9-3.2]	RORg RORE Complex HDX	20201206 RORgLBD RORg2	RORgLBD	RORg2	RORg2	300s	3	20201206_HisSUMO-RORg2_300_3.raw	2.92	3.12	204	225	871.16	878.194	875.1688	1	1	0.058094003	2.665868811	111.51252713588909	FALSE	NA	NA	NA	NA	NA	NA
EYSPERGKAEGRESF	2	182	196	[3.05-null]	0		C74H100N22O27D12	12	0	0	1740.8066503999999	871.410044	877.9665537		-1	[2.9-3.2]	RORg RORE Complex HDX	20201206 RORgLBD RORg2	RORgLBD	RORg2	RORg2	300s	2	20201206_HisSUMO-RORg2_300_2.raw	2.866	3.066	195	217	871.16	878.194	874.6013	1	1	0.058094003	2.2542932548438004	91.90558725808033	FALSE	NA	NA	NA	NA	NA	NA
EYSPERGKAEGRESF	2	182	196	[3.05-null]	0		C74H100N22O27D12	12	0	0	1740.8066503999999	871.410044	877.9665537		-1	[2.9-3.2]	RORg RORE Complex HDX	20201206 RORgLBD RORg2	RORgLBD	RORg2	RORg2	300s	1	20201206_HisSUMO-RORg2_300_1.raw	2.965	3.165	207	229	871.16	878.194	874.9398	1	1	0.058094003	2.5610022540798734	103.60065183717708	FALSE	NA	NA	NA	NA	NA	NA
EYSPERGKAEGRESF	2	182	196	[3.05-null]	0		C74H100N22O27D12	12	0	0	1740.8066503999999	871.410044	877.9665537		-1	[2.9-3.2]	RORg RORE Complex HDX	20201206 RORgLBD RORg2	RORgLBD	RORg2	RORg2	900s	1	20201206_HisSUMO-RORg2_900_1.raw	2.976	3.176	207	229	871.16	878.194	874.7161	1	1	0.058094003	3.1420399558197594	95.87188980957178	FALSE	NA	NA	NA	NA	NA	NA
EYSPERGKAEGRESF	2	182	196	[3.05-null]	0		C74H100N22O27D12	12	0	0	1740.8066503999999	871.410044	877.9665537		-1	[2.9-3.2]	RORg RORE Complex HDX	20201206 RORgLBD RORg2	RORgLBD	RORg2	RORg2	900s	2	20201206_HisSUMO-RORg2_900_2.raw	2.966	3.166	208	230	871.16	878.194	874.6782	1	1	0.058094003	2.8190260140688483	94.56245717279704	FALSE	NA	NA	NA	NA	NA	NA
EYSPERGKAEGRESF	2	182	196	[3.05-null]	0		C74H100N22O27D12	12	0	0	1740.8066503999999	871.410044	877.9665537		-1	[2.9-3.2]	RORg RORE Complex HDX	20201206 RORgLBD RORg2	RORgLBD	RORg2	RORg2	900s	3	20201206_HisSUMO-RORg2_900_3.raw	2.943	3.143	204	226	871.16	878.194	874.7373	1	1	0.058094003	2.935672699697816	96.60434289399464	FALSE	NA	NA	NA	NA	NA	NA
EYSPERGKAEGRESF	2	182	196	[3.05-null]	0		C74H100N22O27D12	12	0	0	1740.8066503999999	871.410044	877.9665537		-1	[2.9-3.2]	RORg RORE Complex HDX	20201206 RORgLBD RORg2	RORgLBD	RORg2	RORg2	3600s	1	20201206_HisSUMO-RORg2_3600_1.raw	2.949	3.149	205	227	871.16	878.194	874.6666	1	1	0.058094003	2.7094273814111816	94.16168096	FALSE	NA	NA	NA	NA	NA	NA
EYSPERGKAEGRESF	2	182	196	[3.05-null]	0		C74H100N22O27D12	12	0	0	1740.8066503999999	871.410044	877.9665537		-1	[2.9-3.2]	RORg RORE Complex HDX	20201206 RORgLBD RORg2	RORgLBD	RORg2	RORg2	3600s	2	20201206_HisSUMO-RORg2_3600_2.raw	2.968	3.168	208	230	871.16	878.194	874.691	1	1	0.058094003	1.7774268404362619	95.00469299735668	FALSE	NA	NA	NA	NA	NA	NA
EYSPERGKAEGRESF	2	182	196	[3.05-null]	0		C74H100N22O27D12	12	0	0	1740.8066503999999	871.410044	877.9665537		-1	[2.9-3.2]	RORg RORE Complex HDX	20201206 RORgLBD RORg2	RORgLBD	RORg2	RORg2	3600s	3	20201206_HisSUMO-RORg2_3600_3.raw	2.927	3.127	206	227	871.16	878.194	874.6137	1	1	0.058094003	1.9092014287673813	92.33400321	FALSE	NA	NA	NA	NA	NA	NA
EYSPERGKAEGRESF	2	182	196	[3.05-null]	0		C74H100N22O27D12	12	0	0	1740.8066503999999	871.410044	877.9665537		-1	[2.9-3.2]	RORg RORE Complex HDX	20201206 RORgLBD RORg2	RORgLBD	RORg2	RORg2	999999s	3	20201204_RORg2_DMAX_REP6.raw	2.905	3.105	201	223	871.16	878.194	874.7843	1	1	0.058094003	4.834279679912392	98.22817756228983	FALSE	NA	NA	NA	NA	NA	NA
EYSPERGKAEGRESF	2	182	196	[3.05-null]	0		C74H100N22O27D12	12	0	0	1740.8066503999999	871.410044	877.9665537		-1	[2.9-3.2]	RORg RORE Complex HDX	20201206 RORgLBD RORg2	RORgLBD	RORg2	RORg2	999999s	2	20201204_RORg2_DMAX_REP5.raw	2.914	3.114	202	223	871.16	878.194	874.8061	1	1	0.058094003	4.482380666020285	98.98136045098751	FALSE	NA	NA	NA	NA	NA	NA
EYSPERGKAEGRESF	2	182	196	[3.05-null]	0		C74H100N22O27D12	12	0	0	1740.8066503999999	871.410044	877.9665537		-1	[2.9-3.2]	RORg RORE Complex HDX	20201206 RORgLBD RORg2	RORgLBD	RORg2	RORg2	999999s	1	20201204_RORg2_DMAX_REP4.raw	2.98	3.18	210	231	871.16	878.194	874.8631	1	1	0.058094003	4.255332374035509	100.95069185721734	FALSE	NA	NA	NA	NA	NA	NA
EYSPERGKAEGRESF	3	182	196	[3.05-null]	0		C74H100N22O27D12	12	0	0	1740.8066503999999	581.2756029999999	585.6466097741976		-1	[2.9-3.2]	RORg RORE Complex HDX	20201206 RORgLBD RORg2	RORgLBD	RORg2	RORgLBD	0s	1	20201206_HisSUMO-RORgLBD_t0_1.raw	3.014	3.214	212	234	581.109	582.779	581.6331	1	1	0.038751707	1.4494529934708686	-0.100035846	TRUE	NA	NA	NA	NA	NA	NA
EYSPERGKAEGRESF	3	182	196	[3.05-null]	0		C74H100N22O27D12	12	0	0	1740.8066503999999	581.2756029999999	585.6466097741976		-1	[2.9-3.2]	RORg RORE Complex HDX	20201206 RORgLBD RORg2	RORgLBD	RORg2	RORgLBD	0s	2	20201206_HisSUMO-RORgLBD_t0_3.raw	2.946	3.146	204	226	581.109	582.779	581.6427	1	1	0.038751707	1.547418952864848	0.38013621547843934	TRUE	NA	NA	NA	NA	NA	NA
EYSPERGKAEGRESF	3	182	196	[3.05-null]	0		C74H100N22O27D12	12	0	0	1740.8066503999999	581.2756029999999	585.6466097741976		-1	[2.9-3.2]	RORg RORE Complex HDX	20201206 RORgLBD RORg2	RORgLBD	RORg2	RORgLBD	10s	2	20201206_HisSUMO-RORgLBD_10_2.raw	2.939	3.139	206	228	581.109	585.799	582.2995	1	1	0.038751707	7.9212929770865825	33.23190810040094	TRUE	NA	NA	NA	NA	NA	NA
EYSPERGKAEGRESF	3	182	196	[3.05-null]	0		C74H100N22O27D12	12	0	0	1740.8066503999999	581.2756029999999	585.6466097741976		-1	[2.9-3.2]	RORg RORE Complex HDX	20201206 RORgLBD RORg2	RORgLBD	RORg2	RORgLBD	10s	1	20201206_HisSUMO-RORgLBD_10_1.raw	2.971	3.171	209	231	581.109	585.799	582.2213	1	1	0.038751707	5.993265486886178	29.32050651483677	TRUE	NA	NA	NA	NA	NA	NA
EYSPERGKAEGRESF	3	182	196	[3.05-null]	0		C74H100N22O27D12	12	0	0	1740.8066503999999	581.2756029999999	585.6466097741976		-1	[2.9-3.2]	RORg RORE Complex HDX	20201206 RORgLBD RORg2	RORgLBD	RORg2	RORgLBD	10s	3	20201206_HisSUMO-RORgLBD_10_3.raw	2.949	3.149	206	228	581.109	585.799	582.1674	1	1	0.038751707	3.9293900248813776	26.62454046033411	TRUE	NA	NA	NA	NA	NA	NA
EYSPERGKAEGRESF	3	182	196	[3.05-null]	0		C74H100N22O27D12	12	0	0	1740.8066503999999	581.2756029999999	585.6466097741976		-1	[2.9-3.2]	RORg RORE Complex HDX	20201206 RORgLBD RORg2	RORgLBD	RORg2	RORgLBD	30s	2	20201206_HisSUMO-RORgLBD_30_2.raw	2.867	3.067	200	222	581.109	585.799	582.476	1	1	0.038751707	11.846303407835629	42.06007152562949	TRUE	NA	NA	NA	NA	NA	NA
EYSPERGKAEGRESF	3	182	196	[3.05-null]	0		C74H100N22O27D12	12	0	0	1740.8066503999999	581.2756029999999	585.6466097741976		-1	[2.9-3.2]	RORg RORE Complex HDX	20201206 RORgLBD RORg2	RORgLBD	RORg2	RORgLBD	30s	1	20201206_HisSUMO-RORgLBD_30_1.raw	2.974	3.174	208	230	581.109	585.799	582.4631	1	1	0.038751707	7.9337565540279416	41.41484032	TRUE	NA	NA	NA	NA	NA	NA
EYSPERGKAEGRESF	3	182	196	[3.05-null]	0		C74H100N22O27D12	12	0	0	1740.8066503999999	581.2756029999999	585.6466097741976		-1	[2.9-3.2]	RORg RORE Complex HDX	20201206 RORgLBD RORg2	RORgLBD	RORg2	RORgLBD	30s	3	20201206_HisSUMO-RORgLBD_30_3.raw	2.985	3.185	211	233	581.109	585.799	582.5122	1	1	0.038751707	9.057849222774495	43.87072034145547	TRUE	NA	NA	NA	NA	NA	NA
EYSPERGKAEGRESF	3	182	196	[3.05-null]	0		C74H100N22O27D12	12	0	0	1740.8066503999999	581.2756029999999	585.6466097741976		-1	[2.9-3.2]	RORg RORE Complex HDX	20201206 RORgLBD RORg2	RORgLBD	RORg2	RORgLBD	60s	3	20201206_HisSUMO-RORgLBD_60_3.raw	2.897	3.097	202	224	581.109	585.799	582.4676	1	1	0.038751707	8.590234106186697	41.63992097167844	TRUE	NA	NA	NA	NA	NA	NA
EYSPERGKAEGRESF	3	182	196	[3.05-null]	0		C74H100N22O27D12	12	0	0	1740.8066503999999	581.2756029999999	585.6466097741976		-1	[2.9-3.2]	RORg RORE Complex HDX	20201206 RORgLBD RORg2	RORgLBD	RORg2	RORgLBD	60s	2	20201206_HisSUMO-RORgLBD_60_2.raw	2.978	3.178	210	232	581.109	585.799	582.7522	1	1	0.038751707	6.653307010578483	55.87502188284096	TRUE	NA	NA	NA	NA	NA	NA
EYSPERGKAEGRESF	3	182	196	[3.05-null]	0		C74H100N22O27D12	12	0	0	1740.8066503999999	581.2756029999999	585.6466097741976		-1	[2.9-3.2]	RORg RORE Complex HDX	20201206 RORgLBD RORg2	RORgLBD	RORg2	RORgLBD	60s	1	20201206_HisSUMO-RORgLBD_60_1.raw	2.933	3.133	204	226	581.109	585.799	582.3384	1	1	0.038751707	5.483418408432951	35.17760530856772	TRUE	NA	NA	NA	NA	NA	NA
EYSPERGKAEGRESF	3	182	196	[3.05-null]	0		C74H100N22O27D12	12	0	0	1740.8066503999999	581.2756029999999	585.6466097741976		-1	[2.9-3.2]	RORg RORE Complex HDX	20201206 RORgLBD RORg2	RORgLBD	RORg2	RORgLBD	300s	1	20201206_HisSUMO-RORgLBD_300_1.raw	2.974	3.174	209	231	581.109	585.799	582.7536	1	1	0.038751707	12.882806658749606	55.94504697516519	TRUE	NA	NA	NA	NA	NA	NA
EYSPERGKAEGRESF	3	182	196	[3.05-null]	0		C74H100N22O27D12	12	0	0	1740.8066503999999	581.2756029999999	585.6466097741976		-1	[2.9-3.2]	RORg RORE Complex HDX	20201206 RORgLBD RORg2	RORgLBD	RORg2	RORgLBD	300s	2	20201206_HisSUMO-RORgLBD_300_2.raw	2.965	3.165	209	231	581.109	585.799	582.5309	1	1	0.038751707	7.1730065709684245	44.80605550322007	TRUE	NA	NA	NA	NA	NA	NA
EYSPERGKAEGRESF	3	182	196	[3.05-null]	0		C74H100N22O27D12	12	0	0	1740.8066503999999	581.2756029999999	585.6466097741976		-1	[2.9-3.2]	RORg RORE Complex HDX	20201206 RORgLBD RORg2	RORgLBD	RORg2	RORgLBD	300s	3	20201206_HisSUMO-RORgLBD_300_3.raw	2.916	3.116	203	224	581.109	585.799	582.969	1	1	0.038751707	6.571588408301425	66.71890760856051	TRUE	NA	NA	NA	NA	NA	NA
EYSPERGKAEGRESF	3	182	196	[3.05-null]	0		C74H100N22O27D12	12	0	0	1740.8066503999999	581.2756029999999	585.6466097741976		-1	[2.9-3.2]	RORg RORE Complex HDX	20201206 RORgLBD RORg2	RORgLBD	RORg2	RORgLBD	900s	2	20201206_HisSUMO-RORgLBD_900_2.raw	2.905	3.105	201	223	581.109	585.799	582.2644	1	1	0.038751707	6.706854033899928	31.476278999976227	TRUE	NA	NA	NA	NA	NA	NA
EYSPERGKAEGRESF	3	182	196	[3.05-null]	0		C74H100N22O27D12	12	0	0	1740.8066503999999	581.2756029999999	585.6466097741976		-1	[2.9-3.2]	RORg RORE Complex HDX	20201206 RORgLBD RORg2	RORgLBD	RORg2	RORgLBD	900s	1	20201206_HisSUMO-RORgLBD_900_1.raw	2.989	3.189	209	231	581.109	585.799	581.8377	1	1	0.038751707	2.748378092091247	10.133631217856285	TRUE	NA	NA	NA	NA	NA	NA
EYSPERGKAEGRESF	3	182	196	[3.05-null]	0		C74H100N22O27D12	12	0	0	1740.8066503999999	581.2756029999999	585.6466097741976		-1	[2.9-3.2]	RORg RORE Complex HDX	20201206 RORgLBD RORg2	RORgLBD	RORg2	RORgLBD	900s	3	20201206_HisSUMO-RORgLBD_900_3.raw	2.958	3.158	206	228	581.109	585.799	581.9705	1	1	0.038751707	1.2740012268539058	16.776011404088074	TRUE	NA	NA	NA	NA	NA	NA
EYSPERGKAEGRESF	3	182	196	[3.05-null]	0		C74H100N22O27D12	12	0	0	1740.8066503999999	581.2756029999999	585.6466097741976		-1	[2.9-3.2]	RORg RORE Complex HDX	20201206 RORgLBD RORg2	RORgLBD	RORg2	RORgLBD	3600s	3	20201206_HisSUMO-RORgLBD_3600_3.raw	2.877	3.077	199	221	581.109	585.799	581.8296	1	1	0.038751707	2.3619348904626842	9.728486040833884	TRUE	NA	NA	NA	NA	NA	NA
EYSPERGKAEGRESF	3	182	196	[3.05-null]	0		C74H100N22O27D12	12	0	0	1740.8066503999999	581.2756029999999	585.6466097741976		-1	[2.9-3.2]	RORg RORE Complex HDX	20201206 RORgLBD RORg2	RORgLBD	RORg2	RORgLBD	3600s	1	20201206_HisSUMO-RORgLBD_3600_1.raw	2.925	3.125	203	224	581.109	585.799	581.8577	1	1	0.038751707	2.467420293214721	11.13398967963746	TRUE	NA	NA	NA	NA	NA	NA
EYSPERGKAEGRESF	3	182	196	[3.05-null]	0		C74H100N22O27D12	12	0	0	1740.8066503999999	581.2756029999999	585.6466097741976		-1	[2.9-3.2]	RORg RORE Complex HDX	20201206 RORgLBD RORg2	RORgLBD	RORg2	RORgLBD	3600s	2	20201206_HisSUMO-RORgLBD_3600_2.raw	2.948	3.148	206	228	581.109	585.799	582.4237	1	1	0.038751707	10.418506786392637	39.44413414807206	TRUE	NA	NA	NA	NA	NA	NA
EYSPERGKAEGRESF	3	182	196	[3.05-null]	0		C74H100N22O27D12	12	0	0	1740.8066503999999	581.2756029999999	585.6466097741976		-1	[2.9-3.2]	RORg RORE Complex HDX	20201206 RORgLBD RORg2	RORgLBD	RORg2	RORgLBD	999999s	3	20201204_RORg2_DMAX_REP3.raw	2.982	3.182	209	231	581.109	585.799	583.6187	1	1	0.038751707	5.338402986833013	99.21555223954854	FALSE	NA	NA	NA	NA	NA	NA
EYSPERGKAEGRESF	3	182	196	[3.05-null]	0		C74H100N22O27D12	12	0	0	1740.8066503999999	581.2756029999999	585.6466097741976		-1	[2.9-3.2]	RORg RORE Complex HDX	20201206 RORgLBD RORg2	RORgLBD	RORg2	RORgLBD	999999s	2	20201204_RORg2_DMAX_REP2.raw	2.95	3.15	204	226	581.109	585.799	583.6221	1	1	0.038751707	5.452215385353026	99.38561318	FALSE	NA	NA	NA	NA	NA	NA
EYSPERGKAEGRESF	3	182	196	[3.05-null]	0		C74H100N22O27D12	12	0	0	1740.8066503999999	581.2756029999999	585.6466097741976		-1	[2.9-3.2]	RORg RORE Complex HDX	20201206 RORgLBD RORg2	RORgLBD	RORg2	RORgLBD	999999s	1	20201204_RORg2_DMAX_REP1.raw	2.959	3.159	205	227	581.109	585.799	583.7042	1	1	0.038751707	3.3158581530633415	103.4920846636682	FALSE	NA	NA	NA	NA	NA	NA
EYSPERGKAEGRESF	3	182	196	[3.05-null]	0		C74H100N22O27D12	12	0	0	1740.8066503999999	581.2756029999999	585.6466097741976		-1	[2.9-3.2]	RORg RORE Complex HDX	20201206 RORgLBD RORg2	RORgLBD	RORg2	RORg2	0s	1	20201206_HisSUMO-RORg2_t0_2.raw	2.974	3.174	208	230	581.109	582.779	581.6351	1	1	0.038751707	1.1770380485272922	0	FALSE	NA	NA	NA	NA	NA	NA
[truncated: 2,406 more rows]
