# Supplementary material for: HXMS: a standardized file format for HX/MS data
Source: bioRxiv. 2025 Oct 16:2025.10.14.682397. Preprint. [Version 1] doi: 10.1101/2025.10.14.682397 (PMC12632962; doi:10.1101/2025.10.14.682397)
Supplement: Supplement 1 [file media-1.zip › Supplemental_Data_1/Custom/ecDHFR_2025-09-23_APO-custom.csv]

Protein	State	Start	Stop	Replicate	Modification	Bimodal_group	Exposure	Uptake	Envelope
ecDHFR	APO	10	19	0	N/A	A	0	0.0	0.502;0.333;0.133;0.026;0.007;0.000;0.000;0.000;0.000;0.000;0.000;0.000;0.000;0.000;0.000;0.000;0.000;0.000;0.000;0.000;0.000;0.000;0.000;0.000;0.000;0.000;0.000;0.000;0.000;0.000;0.000;0.000;0.000;0.000;0.000;0.000;0.000;0.000;0.000;0.000;0.000;0.000;0.000;0.000;0.000;0.000;0.000;0.000;0.000;0.00
ecDHFR	APO	10	19	0	N/A	A	46	2.46	0.066;0.105;0.176;0.238;0.198;0.144;0.053;0.010;0.009;0.000;0.000;0.000;0.000;0.000;0.000;0.000;0.000;0.000;0.000;0.000;0.000;0.000;0.000;0.000;0.000;0.000;0.000;0.000;0.000;0.000;0.000;0.000;0.000;0.000;0.000;0.000;0.000;0.000;0.000;0.000;0.000;0.000;0.000;0.000;0.000;0.000;0.000;0.000;0.000;0.00
ecDHFR	APO	10	19	0	N/A	A	373	3.03	0.048;0.060;0.127;0.212;0.241;0.185;0.078;0.034;0.014;0.000;0.000;0.000;0.000;0.000;0.000;0.000;0.000;0.000;0.000;0.000;0.000;0.000;0.000;0.000;0.000;0.000;0.000;0.000;0.000;0.000;0.000;0.000;0.000;0.000;0.000;0.000;0.000;0.000;0.000;0.000;0.000;0.000;0.000;0.000;0.000;0.000;0.000;0.000;0.000;0.00
ecDHFR	APO	10	19	0	N/A	A	573	3.38	0.045;0.054;0.101;0.171;0.217;0.197;0.133;0.056;0.020;0.005;0.000;0.000;0.000;0.000;0.000;0.000;0.000;0.000;0.000;0.000;0.000;0.000;0.000;0.000;0.000;0.000;0.000;0.000;0.000;0.000;0.000;0.000;0.000;0.000;0.000;0.000;0.000;0.000;0.000;0.000;0.000;0.000;0.000;0.000;0.000;0.000;0.000;0.000;0.000;0.00
ecDHFR	APO	10	19	0	N/A	A	2011	3.86	0.031;0.042;0.074;0.130;0.219;0.214;0.165;0.083;0.033;0.008;0.000;0.000;0.000;0.000;0.000;0.000;0.000;0.000;0.000;0.000;0.000;0.000;0.000;0.000;0.000;0.000;0.000;0.000;0.000;0.000;0.000;0.000;0.000;0.000;0.000;0.000;0.000;0.000;0.000;0.000;0.000;0.000;0.000;0.000;0.000;0.000;0.000;0.000;0.000;0.00
ecDHFR	APO	10	19	0	N/A	A	7771	4.08	0.038;0.064;0.067;0.112;0.154;0.185;0.178;0.115;0.062;0.020;0.005;0.000;0.000;0.000;0.000;0.000;0.000;0.000;0.000;0.000;0.000;0.000;0.000;0.000;0.000;0.000;0.000;0.000;0.000;0.000;0.000;0.000;0.000;0.000;0.000;0.000;0.000;0.000;0.000;0.000;0.000;0.000;0.000;0.000;0.000;0.000;0.000;0.000;0.000;0.00
ecDHFR	APO	10	19	0	N/A	A	30813	5.0	0.000;0.033;0.000;0.035;0.097;0.181;0.237;0.224;0.120;0.057;0.015;0.000;0.000;0.000;0.000;0.000;0.000;0.000;0.000;0.000;0.000;0.000;0.000;0.000;0.000;0.000;0.000;0.000;0.000;0.000;0.000;0.000;0.000;0.000;0.000;0.000;0.000;0.000;0.000;0.000;0.000;0.000;0.000;0.000;0.000;0.000;0.000;0.000;0.000;0.00
ecDHFR	APO	10	19	0	N/A	A	43291	5.05	0.000;0.031;0.033;0.043;0.099;0.177;0.229;0.203;0.119;0.049;0.014;0.003;0.000;0.000;0.000;0.000;0.000;0.000;0.000;0.000;0.000;0.000;0.000;0.000;0.000;0.000;0.000;0.000;0.000;0.000;0.000;0.000;0.000;0.000;0.000;0.000;0.000;0.000;0.000;0.000;0.000;0.000;0.000;0.000;0.000;0.000;0.000;0.000;0.000;0.00
ecDHFR	APO	10	19	0	N/A	A	inf	5.87
ecDHFR	APO	11	19	0	N/A	A	0	0.0	0.531;0.328;0.113;0.028;0.000;0.000;0.000;0.000;0.000;0.000;0.000;0.000;0.000;0.000;0.000;0.000;0.000;0.000;0.000;0.000;0.000;0.000;0.000;0.000;0.000;0.000;0.000;0.000;0.000;0.000;0.000;0.000;0.000;0.000;0.000;0.000;0.000;0.000;0.000;0.000;0.000;0.000;0.000;0.000;0.000;0.000;0.000;0.000;0.000;0.00
ecDHFR	APO	11	19	0	N/A	A	46	2.19	0.055;0.146;0.230;0.265;0.190;0.084;0.023;0.009;0.000;0.000;0.000;0.000;0.000;0.000;0.000;0.000;0.000;0.000;0.000;0.000;0.000;0.000;0.000;0.000;0.000;0.000;0.000;0.000;0.000;0.000;0.000;0.000;0.000;0.000;0.000;0.000;0.000;0.000;0.000;0.000;0.000;0.000;0.000;0.000;0.000;0.000;0.000;0.000;0.000;0.00
ecDHFR	APO	11	19	0	N/A	A	373	2.73	0.042;0.076;0.185;0.247;0.233;0.136;0.060;0.018;0.003;0.000;0.000;0.000;0.000;0.000;0.000;0.000;0.000;0.000;0.000;0.000;0.000;0.000;0.000;0.000;0.000;0.000;0.000;0.000;0.000;0.000;0.000;0.000;0.000;0.000;0.000;0.000;0.000;0.000;0.000;0.000;0.000;0.000;0.000;0.000;0.000;0.000;0.000;0.000;0.000;0.00
ecDHFR	APO	11	19	0	N/A	A	573	3.01	0.033;0.067;0.138;0.233;0.251;0.159;0.081;0.029;0.008;0.000;0.000;0.000;0.000;0.000;0.000;0.000;0.000;0.000;0.000;0.000;0.000;0.000;0.000;0.000;0.000;0.000;0.000;0.000;0.000;0.000;0.000;0.000;0.000;0.000;0.000;0.000;0.000;0.000;0.000;0.000;0.000;0.000;0.000;0.000;0.000;0.000;0.000;0.000;0.000;0.00
ecDHFR	APO	11	19	0	N/A	A	2011	3.51	0.027;0.042;0.090;0.187;0.247;0.217;0.117;0.053;0.018;0.003;0.000;0.000;0.000;0.000;0.000;0.000;0.000;0.000;0.000;0.000;0.000;0.000;0.000;0.000;0.000;0.000;0.000;0.000;0.000;0.000;0.000;0.000;0.000;0.000;0.000;0.000;0.000;0.000;0.000;0.000;0.000;0.000;0.000;0.000;0.000;0.000;0.000;0.000;0.000;0.00
ecDHFR	APO	11	19	0	N/A	A	7771	3.93	0.031;0.045;0.058;0.133;0.203;0.235;0.169;0.085;0.033;0.009;0.000;0.000;0.000;0.000;0.000;0.000;0.000;0.000;0.000;0.000;0.000;0.000;0.000;0.000;0.000;0.000;0.000;0.000;0.000;0.000;0.000;0.000;0.000;0.000;0.000;0.000;0.000;0.000;0.000;0.000;0.000;0.000;0.000;0.000;0.000;0.000;0.000;0.000;0.000;0.00
ecDHFR	APO	11	19	0	N/A	A	30813	4.73	0.000;0.029;0.033;0.056;0.140;0.223;0.264;0.165;0.066;0.019;0.005;0.000;0.000;0.000;0.000;0.000;0.000;0.000;0.000;0.000;0.000;0.000;0.000;0.000;0.000;0.000;0.000;0.000;0.000;0.000;0.000;0.000;0.000;0.000;0.000;0.000;0.000;0.000;0.000;0.000;0.000;0.000;0.000;0.000;0.000;0.000;0.000;0.000;0.000;0.00
ecDHFR	APO	11	19	0	N/A	A	43291	4.72	0.000;0.022;0.024;0.061;0.147;0.245;0.248;0.167;0.064;0.018;0.003;0.000;0.000;0.000;0.000;0.000;0.000;0.000;0.000;0.000;0.000;0.000;0.000;0.000;0.000;0.000;0.000;0.000;0.000;0.000;0.000;0.000;0.000;0.000;0.000;0.000;0.000;0.000;0.000;0.000;0.000;0.000;0.000;0.000;0.000;0.000;0.000;0.000;0.000;0.00
ecDHFR	APO	11	19	0	N/A	A	inf	5.03
ecDHFR	APO	12	19	0	N/A	A	0	0.0	0.551;0.316;0.104;0.025;0.005;0.000;0.000;0.000;0.000;0.000;0.000;0.000;0.000;0.000;0.000;0.000;0.000;0.000;0.000;0.000;0.000;0.000;0.000;0.000;0.000;0.000;0.000;0.000;0.000;0.000;0.000;0.000;0.000;0.000;0.000;0.000;0.000;0.000;0.000;0.000;0.000;0.000;0.000;0.000;0.000;0.000;0.000;0.000;0.000;0.00
ecDHFR	APO	12	19	0	N/A	A	46	1.55	0.096;0.235;0.309;0.227;0.095;0.031;0.008;0.000;0.000;0.000;0.000;0.000;0.000;0.000;0.000;0.000;0.000;0.000;0.000;0.000;0.000;0.000;0.000;0.000;0.000;0.000;0.000;0.000;0.000;0.000;0.000;0.000;0.000;0.000;0.000;0.000;0.000;0.000;0.000;0.000;0.000;0.000;0.000;0.000;0.000;0.000;0.000;0.000;0.000;0.00
ecDHFR	APO	12	19	0	N/A	A	373	1.99	0.066;0.165;0.280;0.258;0.147;0.064;0.020;0.000;0.000;0.000;0.000;0.000;0.000;0.000;0.000;0.000;0.000;0.000;0.000;0.000;0.000;0.000;0.000;0.000;0.000;0.000;0.000;0.000;0.000;0.000;0.000;0.000;0.000;0.000;0.000;0.000;0.000;0.000;0.000;0.000;0.000;0.000;0.000;0.000;0.000;0.000;0.000;0.000;0.000;0.00
ecDHFR	APO	12	19	0	N/A	A	573	2.3	0.048;0.127;0.238;0.281;0.185;0.082;0.030;0.008;0.000;0.000;0.000;0.000;0.000;0.000;0.000;0.000;0.000;0.000;0.000;0.000;0.000;0.000;0.000;0.000;0.000;0.000;0.000;0.000;0.000;0.000;0.000;0.000;0.000;0.000;0.000;0.000;0.000;0.000;0.000;0.000;0.000;0.000;0.000;0.000;0.000;0.000;0.000;0.000;0.000;0.00
ecDHFR	APO	12	19	0	N/A	A	2011	2.77	0.029;0.077;0.186;0.270;0.237;0.129;0.055;0.017;0.000;0.000;0.000;0.000;0.000;0.000;0.000;0.000;0.000;0.000;0.000;0.000;0.000;0.000;0.000;0.000;0.000;0.000;0.000;0.000;0.000;0.000;0.000;0.000;0.000;0.000;0.000;0.000;0.000;0.000;0.000;0.000;0.000;0.000;0.000;0.000;0.000;0.000;0.000;0.000;0.000;0.00
ecDHFR	APO	12	19	0	N/A	A	7771	3.34	0.024;0.049;0.114;0.212;0.248;0.198;0.109;0.037;0.011;0.000;0.000;0.000;0.000;0.000;0.000;0.000;0.000;0.000;0.000;0.000;0.000;0.000;0.000;0.000;0.000;0.000;0.000;0.000;0.000;0.000;0.000;0.000;0.000;0.000;0.000;0.000;0.000;0.000;0.000;0.000;0.000;0.000;0.000;0.000;0.000;0.000;0.000;0.000;0.000;0.00
ecDHFR	APO	12	19	0	N/A	A	30813	4.07	0.019;0.022;0.046;0.120;0.230;0.276;0.191;0.071;0.021;0.004;0.000;0.000;0.000;0.000;0.000;0.000;0.000;0.000;0.000;0.000;0.000;0.000;0.000;0.000;0.000;0.000;0.000;0.000;0.000;0.000;0.000;0.000;0.000;0.000;0.000;0.000;0.000;0.000;0.000;0.000;0.000;0.000;0.000;0.000;0.000;0.000;0.000;0.000;0.000;0.00
ecDHFR	APO	12	19	0	N/A	A	43291	4.1	0.016;0.017;0.042;0.123;0.235;0.279;0.189;0.073;0.020;0.005;0.000;0.000;0.000;0.000;0.000;0.000;0.000;0.000;0.000;0.000;0.000;0.000;0.000;0.000;0.000;0.000;0.000;0.000;0.000;0.000;0.000;0.000;0.000;0.000;0.000;0.000;0.000;0.000;0.000;0.000;0.000;0.000;0.000;0.000;0.000;0.000;0.000;0.000;0.000;0.00
ecDHFR	APO	12	19	0	N/A	A	inf	4.22
ecDHFR	APO	13	16	0	N/A	A	0	0.0	0.728;0.236;0.037;0.000;0.000;0.000;0.000;0.000;0.000;0.000;0.000;0.000;0.000;0.000;0.000;0.000;0.000;0.000;0.000;0.000;0.000;0.000;0.000;0.000;0.000;0.000;0.000;0.000;0.000;0.000;0.000;0.000;0.000;0.000;0.000;0.000;0.000;0.000;0.000;0.000;0.000;0.000;0.000;0.000;0.000;0.000;0.000;0.000;0.000;0.00
ecDHFR	APO	13	16	0	N/A	A	46	1.13	0.197;0.358;0.343;0.101;0.000;0.000;0.000;0.000;0.000;0.000;0.000;0.000;0.000;0.000;0.000;0.000;0.000;0.000;0.000;0.000;0.000;0.000;0.000;0.000;0.000;0.000;0.000;0.000;0.000;0.000;0.000;0.000;0.000;0.000;0.000;0.000;0.000;0.000;0.000;0.000;0.000;0.000;0.000;0.000;0.000;0.000;0.000;0.000;0.000;0.00
ecDHFR	APO	13	16	0	N/A	A	373	1.26	0.130;0.336;0.406;0.108;0.020;0.000;0.000;0.000;0.000;0.000;0.000;0.000;0.000;0.000;0.000;0.000;0.000;0.000;0.000;0.000;0.000;0.000;0.000;0.000;0.000;0.000;0.000;0.000;0.000;0.000;0.000;0.000;0.000;0.000;0.000;0.000;0.000;0.000;0.000;0.000;0.000;0.000;0.000;0.000;0.000;0.000;0.000;0.000;0.000;0.00
ecDHFR	APO	13	16	0	N/A	A	573	1.44	0.097;0.296;0.438;0.141;0.028;0.000;0.000;0.000;0.000;0.000;0.000;0.000;0.000;0.000;0.000;0.000;0.000;0.000;0.000;0.000;0.000;0.000;0.000;0.000;0.000;0.000;0.000;0.000;0.000;0.000;0.000;0.000;0.000;0.000;0.000;0.000;0.000;0.000;0.000;0.000;0.000;0.000;0.000;0.000;0.000;0.000;0.000;0.000;0.000;0.00
ecDHFR	APO	13	16	0	N/A	A	2011	1.43	0.081;0.299;0.444;0.133;0.029;0.014;0.000;0.000;0.000;0.000;0.000;0.000;0.000;0.000;0.000;0.000;0.000;0.000;0.000;0.000;0.000;0.000;0.000;0.000;0.000;0.000;0.000;0.000;0.000;0.000;0.000;0.000;0.000;0.000;0.000;0.000;0.000;0.000;0.000;0.000;0.000;0.000;0.000;0.000;0.000;0.000;0.000;0.000;0.000;0.00
ecDHFR	APO	13	16	0	N/A	A	7771	1.43	0.088;0.287;0.470;0.133;0.022;0.000;0.000;0.000;0.000;0.000;0.000;0.000;0.000;0.000;0.000;0.000;0.000;0.000;0.000;0.000;0.000;0.000;0.000;0.000;0.000;0.000;0.000;0.000;0.000;0.000;0.000;0.000;0.000;0.000;0.000;0.000;0.000;0.000;0.000;0.000;0.000;0.000;0.000;0.000;0.000;0.000;0.000;0.000;0.000;0.00
ecDHFR	APO	13	16	0	N/A	A	30813	1.49	0.061;0.307;0.446;0.150;0.037;0.000;0.000;0.000;0.000;0.000;0.000;0.000;0.000;0.000;0.000;0.000;0.000;0.000;0.000;0.000;0.000;0.000;0.000;0.000;0.000;0.000;0.000;0.000;0.000;0.000;0.000;0.000;0.000;0.000;0.000;0.000;0.000;0.000;0.000;0.000;0.000;0.000;0.000;0.000;0.000;0.000;0.000;0.000;0.000;0.00
ecDHFR	APO	13	16	0	N/A	A	43291	1.47	0.071;0.292;0.466;0.138;0.030;0.004;0.000;0.000;0.000;0.000;0.000;0.000;0.000;0.000;0.000;0.000;0.000;0.000;0.000;0.000;0.000;0.000;0.000;0.000;0.000;0.000;0.000;0.000;0.000;0.000;0.000;0.000;0.000;0.000;0.000;0.000;0.000;0.000;0.000;0.000;0.000;0.000;0.000;0.000;0.000;0.000;0.000;0.000;0.000;0.00
ecDHFR	APO	13	16	0	N/A	A	inf	1.39
ecDHFR	APO	13	19	0	N/A	A	0	0.0	0.598;0.295;0.085;0.018;0.003;0.000;0.000;0.000;0.000;0.000;0.000;0.000;0.000;0.000;0.000;0.000;0.000;0.000;0.000;0.000;0.000;0.000;0.000;0.000;0.000;0.000;0.000;0.000;0.000;0.000;0.000;0.000;0.000;0.000;0.000;0.000;0.000;0.000;0.000;0.000;0.000;0.000;0.000;0.000;0.000;0.000;0.000;0.000;0.000;0.00
ecDHFR	APO	13	19	0	N/A	A	46	1.07	0.164;0.340;0.306;0.134;0.042;0.011;0.003;0.000;0.000;0.000;0.000;0.000;0.000;0.000;0.000;0.000;0.000;0.000;0.000;0.000;0.000;0.000;0.000;0.000;0.000;0.000;0.000;0.000;0.000;0.000;0.000;0.000;0.000;0.000;0.000;0.000;0.000;0.000;0.000;0.000;0.000;0.000;0.000;0.000;0.000;0.000;0.000;0.000;0.000;0.00
ecDHFR	APO	13	19	0	N/A	A	373	1.5	0.102;0.264;0.325;0.195;0.080;0.027;0.008;0.000;0.000;0.000;0.000;0.000;0.000;0.000;0.000;0.000;0.000;0.000;0.000;0.000;0.000;0.000;0.000;0.000;0.000;0.000;0.000;0.000;0.000;0.000;0.000;0.000;0.000;0.000;0.000;0.000;0.000;0.000;0.000;0.000;0.000;0.000;0.000;0.000;0.000;0.000;0.000;0.000;0.000;0.00
ecDHFR	APO	13	19	0	N/A	A	573	1.75	0.075;0.206;0.324;0.238;0.107;0.038;0.011;0.000;0.000;0.000;0.000;0.000;0.000;0.000;0.000;0.000;0.000;0.000;0.000;0.000;0.000;0.000;0.000;0.000;0.000;0.000;0.000;0.000;0.000;0.000;0.000;0.000;0.000;0.000;0.000;0.000;0.000;0.000;0.000;0.000;0.000;0.000;0.000;0.000;0.000;0.000;0.000;0.000;0.000;0.00
ecDHFR	APO	13	19	0	N/A	A	2011	2.23	0.040;0.129;0.274;0.295;0.166;0.070;0.022;0.005;0.000;0.000;0.000;0.000;0.000;0.000;0.000;0.000;0.000;0.000;0.000;0.000;0.000;0.000;0.000;0.000;0.000;0.000;0.000;0.000;0.000;0.000;0.000;0.000;0.000;0.000;0.000;0.000;0.000;0.000;0.000;0.000;0.000;0.000;0.000;0.000;0.000;0.000;0.000;0.000;0.000;0.00
ecDHFR	APO	13	19	0	N/A	A	7771	2.79	0.028;0.074;0.185;0.275;0.237;0.141;0.049;0.012;0.000;0.000;0.000;0.000;0.000;0.000;0.000;0.000;0.000;0.000;0.000;0.000;0.000;0.000;0.000;0.000;0.000;0.000;0.000;0.000;0.000;0.000;0.000;0.000;0.000;0.000;0.000;0.000;0.000;0.000;0.000;0.000;0.000;0.000;0.000;0.000;0.000;0.000;0.000;0.000;0.000;0.00
ecDHFR	APO	13	19	0	N/A	A	30813	3.47	0.021;0.027;0.081;0.200;0.304;0.247;0.092;0.024;0.005;0.000;0.000;0.000;0.000;0.000;0.000;0.000;0.000;0.000;0.000;0.000;0.000;0.000;0.000;0.000;0.000;0.000;0.000;0.000;0.000;0.000;0.000;0.000;0.000;0.000;0.000;0.000;0.000;0.000;0.000;0.000;0.000;0.000;0.000;0.000;0.000;0.000;0.000;0.000;0.000;0.00
ecDHFR	APO	13	19	0	N/A	A	43291	3.5	0.017;0.024;0.077;0.204;0.311;0.246;0.091;0.024;0.005;0.000;0.000;0.000;0.000;0.000;0.000;0.000;0.000;0.000;0.000;0.000;0.000;0.000;0.000;0.000;0.000;0.000;0.000;0.000;0.000;0.000;0.000;0.000;0.000;0.000;0.000;0.000;0.000;0.000;0.000;0.000;0.000;0.000;0.000;0.000;0.000;0.000;0.000;0.000;0.000;0.00
ecDHFR	APO	13	19	0	N/A	A	inf	3.6
ecDHFR	APO	13	20	0	N/A	A	0	0.0	0.551;0.316;0.104;0.025;0.005;0.000;0.000;0.000;0.000;0.000;0.000;0.000;0.000;0.000;0.000;0.000;0.000;0.000;0.000;0.000;0.000;0.000;0.000;0.000;0.000;0.000;0.000;0.000;0.000;0.000;0.000;0.000;0.000;0.000;0.000;0.000;0.000;0.000;0.000;0.000;0.000;0.000;0.000;0.000;0.000;0.000;0.000;0.000;0.000;0.00
ecDHFR	APO	13	20	0	N/A	A	46	1.55	0.096;0.235;0.309;0.227;0.095;0.031;0.008;0.000;0.000;0.000;0.000;0.000;0.000;0.000;0.000;0.000;0.000;0.000;0.000;0.000;0.000;0.000;0.000;0.000;0.000;0.000;0.000;0.000;0.000;0.000;0.000;0.000;0.000;0.000;0.000;0.000;0.000;0.000;0.000;0.000;0.000;0.000;0.000;0.000;0.000;0.000;0.000;0.000;0.000;0.00
ecDHFR	APO	13	20	0	N/A	A	373	1.99	0.066;0.165;0.280;0.258;0.147;0.064;0.020;0.000;0.000;0.000;0.000;0.000;0.000;0.000;0.000;0.000;0.000;0.000;0.000;0.000;0.000;0.000;0.000;0.000;0.000;0.000;0.000;0.000;0.000;0.000;0.000;0.000;0.000;0.000;0.000;0.000;0.000;0.000;0.000;0.000;0.000;0.000;0.000;0.000;0.000;0.000;0.000;0.000;0.000;0.00
ecDHFR	APO	13	20	0	N/A	A	573	2.3	0.048;0.127;0.238;0.281;0.185;0.082;0.030;0.008;0.000;0.000;0.000;0.000;0.000;0.000;0.000;0.000;0.000;0.000;0.000;0.000;0.000;0.000;0.000;0.000;0.000;0.000;0.000;0.000;0.000;0.000;0.000;0.000;0.000;0.000;0.000;0.000;0.000;0.000;0.000;0.000;0.000;0.000;0.000;0.000;0.000;0.000;0.000;0.000;0.000;0.00
ecDHFR	APO	13	20	0	N/A	A	2011	2.77	0.029;0.077;0.186;0.270;0.237;0.129;0.055;0.017;0.000;0.000;0.000;0.000;0.000;0.000;0.000;0.000;0.000;0.000;0.000;0.000;0.000;0.000;0.000;0.000;0.000;0.000;0.000;0.000;0.000;0.000;0.000;0.000;0.000;0.000;0.000;0.000;0.000;0.000;0.000;0.000;0.000;0.000;0.000;0.000;0.000;0.000;0.000;0.000;0.000;0.00
ecDHFR	APO	13	20	0	N/A	A	7771	3.42	0.023;0.043;0.102;0.209;0.253;0.204;0.116;0.040;0.011;0.000;0.000;0.000;0.000;0.000;0.000;0.000;0.000;0.000;0.000;0.000;0.000;0.000;0.000;0.000;0.000;0.000;0.000;0.000;0.000;0.000;0.000;0.000;0.000;0.000;0.000;0.000;0.000;0.000;0.000;0.000;0.000;0.000;0.000;0.000;0.000;0.000;0.000;0.000;0.000;0.00
ecDHFR	APO	13	20	0	N/A	A	30813	4.07	0.019;0.022;0.046;0.120;0.230;0.276;0.191;0.071;0.021;0.004;0.000;0.000;0.000;0.000;0.000;0.000;0.000;0.000;0.000;0.000;0.000;0.000;0.000;0.000;0.000;0.000;0.000;0.000;0.000;0.000;0.000;0.000;0.000;0.000;0.000;0.000;0.000;0.000;0.000;0.000;0.000;0.000;0.000;0.000;0.000;0.000;0.000;0.000;0.000;0.00
ecDHFR	APO	13	20	0	N/A	A	43291	4.1	0.016;0.017;0.042;0.123;0.235;0.279;0.189;0.073;0.020;0.005;0.000;0.000;0.000;0.000;0.000;0.000;0.000;0.000;0.000;0.000;0.000;0.000;0.000;0.000;0.000;0.000;0.000;0.000;0.000;0.000;0.000;0.000;0.000;0.000;0.000;0.000;0.000;0.000;0.000;0.000;0.000;0.000;0.000;0.000;0.000;0.000;0.000;0.000;0.000;0.00
ecDHFR	APO	13	20	0	N/A	A	inf	4.19
ecDHFR	APO	14	19	0	N/A	A	0	0.0	0.662;0.263;0.067;0.008;0.000;0.000;0.000;0.000;0.000;0.000;0.000;0.000;0.000;0.000;0.000;0.000;0.000;0.000;0.000;0.000;0.000;0.000;0.000;0.000;0.000;0.000;0.000;0.000;0.000;0.000;0.000;0.000;0.000;0.000;0.000;0.000;0.000;0.000;0.000;0.000;0.000;0.000;0.000;0.000;0.000;0.000;0.000;0.000;0.000;0.00
ecDHFR	APO	14	19	0	N/A	A	46	0.6	0.345;0.409;0.180;0.051;0.015;0.000;0.000;0.000;0.000;0.000;0.000;0.000;0.000;0.000;0.000;0.000;0.000;0.000;0.000;0.000;0.000;0.000;0.000;0.000;0.000;0.000;0.000;0.000;0.000;0.000;0.000;0.000;0.000;0.000;0.000;0.000;0.000;0.000;0.000;0.000;0.000;0.000;0.000;0.000;0.000;0.000;0.000;0.000;0.000;0.00
ecDHFR	APO	14	19	0	N/A	A	373	0.96	0.215;0.401;0.258;0.094;0.026;0.007;0.000;0.000;0.000;0.000;0.000;0.000;0.000;0.000;0.000;0.000;0.000;0.000;0.000;0.000;0.000;0.000;0.000;0.000;0.000;0.000;0.000;0.000;0.000;0.000;0.000;0.000;0.000;0.000;0.000;0.000;0.000;0.000;0.000;0.000;0.000;0.000;0.000;0.000;0.000;0.000;0.000;0.000;0.000;0.00
ecDHFR	APO	14	19	0	N/A	A	573	1.16	0.160;0.382;0.285;0.119;0.042;0.010;0.003;0.000;0.000;0.000;0.000;0.000;0.000;0.000;0.000;0.000;0.000;0.000;0.000;0.000;0.000;0.000;0.000;0.000;0.000;0.000;0.000;0.000;0.000;0.000;0.000;0.000;0.000;0.000;0.000;0.000;0.000;0.000;0.000;0.000;0.000;0.000;0.000;0.000;0.000;0.000;0.000;0.000;0.000;0.00
ecDHFR	APO	14	19	0	N/A	A	2011	1.64	0.077;0.253;0.371;0.198;0.076;0.022;0.004;0.000;0.000;0.000;0.000;0.000;0.000;0.000;0.000;0.000;0.000;0.000;0.000;0.000;0.000;0.000;0.000;0.000;0.000;0.000;0.000;0.000;0.000;0.000;0.000;0.000;0.000;0.000;0.000;0.000;0.000;0.000;0.000;0.000;0.000;0.000;0.000;0.000;0.000;0.000;0.000;0.000;0.000;0.00
ecDHFR	APO	14	19	0	N/A	A	7771	2.18	0.043;0.150;0.318;0.266;0.165;0.046;0.009;0.003;0.000;0.000;0.000;0.000;0.000;0.000;0.000;0.000;0.000;0.000;0.000;0.000;0.000;0.000;0.000;0.000;0.000;0.000;0.000;0.000;0.000;0.000;0.000;0.000;0.000;0.000;0.000;0.000;0.000;0.000;0.000;0.000;0.000;0.000;0.000;0.000;0.000;0.000;0.000;0.000;0.000;0.00
ecDHFR	APO	14	19	0	N/A	A	30813	2.78	0.022;0.065;0.200;0.316;0.275;0.096;0.022;0.003;0.000;0.000;0.000;0.000;0.000;0.000;0.000;0.000;0.000;0.000;0.000;0.000;0.000;0.000;0.000;0.000;0.000;0.000;0.000;0.000;0.000;0.000;0.000;0.000;0.000;0.000;0.000;0.000;0.000;0.000;0.000;0.000;0.000;0.000;0.000;0.000;0.000;0.000;0.000;0.000;0.000;0.00
ecDHFR	APO	14	19	0	N/A	A	43291	2.84	0.022;0.053;0.177;0.332;0.296;0.098;0.019;0.004;0.000;0.000;0.000;0.000;0.000;0.000;0.000;0.000;0.000;0.000;0.000;0.000;0.000;0.000;0.000;0.000;0.000;0.000;0.000;0.000;0.000;0.000;0.000;0.000;0.000;0.000;0.000;0.000;0.000;0.000;0.000;0.000;0.000;0.000;0.000;0.000;0.000;0.000;0.000;0.000;0.000;0.00
ecDHFR	APO	14	19	0	N/A	A	inf	2.95
ecDHFR	APO	20	27	0	N/A	A	0	0.0	0.610;0.297;0.076;0.015;0.002;0.000;0.000;0.000;0.000;0.000;0.000;0.000;0.000;0.000;0.000;0.000;0.000;0.000;0.000;0.000;0.000;0.000;0.000;0.000;0.000;0.000;0.000;0.000;0.000;0.000;0.000;0.000;0.000;0.000;0.000;0.000;0.000;0.000;0.000;0.000;0.000;0.000;0.000;0.000;0.000;0.000;0.000;0.000;0.000;0.00
ecDHFR	APO	20	27	0	N/A	A	373	3.33	0.046;0.068;0.104;0.193;0.224;0.195;0.119;0.041;0.011;0.000;0.000;0.000;0.000;0.000;0.000;0.000;0.000;0.000;0.000;0.000;0.000;0.000;0.000;0.000;0.000;0.000;0.000;0.000;0.000;0.000;0.000;0.000;0.000;0.000;0.000;0.000;0.000;0.000;0.000;0.000;0.000;0.000;0.000;0.000;0.000;0.000;0.000;0.000;0.000;0.00
ecDHFR	APO	20	27	0	N/A	A	573	3.99	0.000;0.054;0.071;0.140;0.238;0.249;0.159;0.069;0.020;0.000;0.000;0.000;0.000;0.000;0.000;0.000;0.000;0.000;0.000;0.000;0.000;0.000;0.000;0.000;0.000;0.000;0.000;0.000;0.000;0.000;0.000;0.000;0.000;0.000;0.000;0.000;0.000;0.000;0.000;0.000;0.000;0.000;0.000;0.000;0.000;0.000;0.000;0.000;0.000;0.00
ecDHFR	APO	20	27	0	N/A	A	2011	4.69	0.000;0.032;0.032;0.084;0.191;0.279;0.229;0.106;0.036;0.010;0.000;0.000;0.000;0.000;0.000;0.000;0.000;0.000;0.000;0.000;0.000;0.000;0.000;0.000;0.000;0.000;0.000;0.000;0.000;0.000;0.000;0.000;0.000;0.000;0.000;0.000;0.000;0.000;0.000;0.000;0.000;0.000;0.000;0.000;0.000;0.000;0.000;0.000;0.000;0.00
ecDHFR	APO	20	27	0	N/A	A	7771	4.95	0.000;0.000;0.023;0.063;0.166;0.285;0.262;0.137;0.050;0.014;0.000;0.000;0.000;0.000;0.000;0.000;0.000;0.000;0.000;0.000;0.000;0.000;0.000;0.000;0.000;0.000;0.000;0.000;0.000;0.000;0.000;0.000;0.000;0.000;0.000;0.000;0.000;0.000;0.000;0.000;0.000;0.000;0.000;0.000;0.000;0.000;0.000;0.000;0.000;0.00
ecDHFR	APO	20	27	0	N/A	A	30813	5.06	0.000;0.000;0.018;0.055;0.152;0.266;0.279;0.153;0.060;0.013;0.004;0.000;0.000;0.000;0.000;0.000;0.000;0.000;0.000;0.000;0.000;0.000;0.000;0.000;0.000;0.000;0.000;0.000;0.000;0.000;0.000;0.000;0.000;0.000;0.000;0.000;0.000;0.000;0.000;0.000;0.000;0.000;0.000;0.000;0.000;0.000;0.000;0.000;0.000;0.00
ecDHFR	APO	20	27	0	N/A	A	43291	5.01	0.000;0.000;0.022;0.063;0.159;0.270;0.265;0.152;0.051;0.014;0.005;0.000;0.000;0.000;0.000;0.000;0.000;0.000;0.000;0.000;0.000;0.000;0.000;0.000;0.000;0.000;0.000;0.000;0.000;0.000;0.000;0.000;0.000;0.000;0.000;0.000;0.000;0.000;0.000;0.000;0.000;0.000;0.000;0.000;0.000;0.000;0.000;0.000;0.000;0.00
ecDHFR	APO	20	27	0	N/A	A	inf	5.48
ecDHFR	APO	20	27	0	N/A	A	inf	4.48
ecDHFR	APO	20	27	0	N/A	A	inf	4.48
ecDHFR	APO	20	31	0	N/A	A	0	0.0	0.483;0.324;0.133;0.045;0.013;0.002;0.000;0.000;0.000;0.000;0.000;0.000;0.000;0.000;0.000;0.000;0.000;0.000;0.000;0.000;0.000;0.000;0.000;0.000;0.000;0.000;0.000;0.000;0.000;0.000;0.000;0.000;0.000;0.000;0.000;0.000;0.000;0.000;0.000;0.000;0.000;0.000;0.000;0.000;0.000;0.000;0.000;0.000;0.000;0.00
ecDHFR	APO	20	31	0	N/A	A	46	2.57	0.063;0.152;0.204;0.195;0.155;0.115;0.071;0.044;0.000;0.000;0.000;0.000;0.000;0.000;0.000;0.000;0.000;0.000;0.000;0.000;0.000;0.000;0.000;0.000;0.000;0.000;0.000;0.000;0.000;0.000;0.000;0.000;0.000;0.000;0.000;0.000;0.000;0.000;0.000;0.000;0.000;0.000;0.000;0.000;0.000;0.000;0.000;0.000;0.000;0.00
ecDHFR	APO	20	31	0	N/A	A	373	5.1	0.000;0.030;0.036;0.066;0.110;0.159;0.185;0.172;0.126;0.071;0.033;0.010;0.000;0.000;0.000;0.000;0.000;0.000;0.000;0.000;0.000;0.000;0.000;0.000;0.000;0.000;0.000;0.000;0.000;0.000;0.000;0.000;0.000;0.000;0.000;0.000;0.000;0.000;0.000;0.000;0.000;0.000;0.000;0.000;0.000;0.000;0.000;0.000;0.000;0.00
ecDHFR	APO	20	31	0	N/A	A	573	6.15	0.000;0.000;0.021;0.029;0.052;0.101;0.161;0.204;0.196;0.133;0.068;0.026;0.008;0.000;0.000;0.000;0.000;0.000;0.000;0.000;0.000;0.000;0.000;0.000;0.000;0.000;0.000;0.000;0.000;0.000;0.000;0.000;0.000;0.000;0.000;0.000;0.000;0.000;0.000;0.000;0.000;0.000;0.000;0.000;0.000;0.000;0.000;0.000;0.000;0.00
ecDHFR	APO	20	31	0	N/A	A	2011	6.85	0.000;0.000;0.000;0.014;0.027;0.070;0.135;0.207;0.227;0.178;0.093;0.038;0.012;0.000;0.000;0.000;0.000;0.000;0.000;0.000;0.000;0.000;0.000;0.000;0.000;0.000;0.000;0.000;0.000;0.000;0.000;0.000;0.000;0.000;0.000;0.000;0.000;0.000;0.000;0.000;0.000;0.000;0.000;0.000;0.000;0.000;0.000;0.000;0.000;0.00
ecDHFR	APO	20	31	0	N/A	A	7771	7.06	0.000;0.000;0.000;0.017;0.023;0.053;0.118;0.197;0.231;0.190;0.107;0.045;0.014;0.005;0.000;0.000;0.000;0.000;0.000;0.000;0.000;0.000;0.000;0.000;0.000;0.000;0.000;0.000;0.000;0.000;0.000;0.000;0.000;0.000;0.000;0.000;0.000;0.000;0.000;0.000;0.000;0.000;0.000;0.000;0.000;0.000;0.000;0.000;0.000;0.00
ecDHFR	APO	20	31	0	N/A	A	30813	7.21	0.000;0.000;0.000;0.011;0.016;0.040;0.110;0.194;0.243;0.202;0.114;0.049;0.015;0.004;0.000;0.000;0.000;0.000;0.000;0.000;0.000;0.000;0.000;0.000;0.000;0.000;0.000;0.000;0.000;0.000;0.000;0.000;0.000;0.000;0.000;0.000;0.000;0.000;0.000;0.000;0.000;0.000;0.000;0.000;0.000;0.000;0.000;0.000;0.000;0.00
ecDHFR	APO	20	31	0	N/A	A	43291	7.07	0.000;0.000;0.000;0.011;0.020;0.054;0.123;0.202;0.234;0.192;0.105;0.043;0.013;0.004;0.000;0.000;0.000;0.000;0.000;0.000;0.000;0.000;0.000;0.000;0.000;0.000;0.000;0.000;0.000;0.000;0.000;0.000;0.000;0.000;0.000;0.000;0.000;0.000;0.000;0.000;0.000;0.000;0.000;0.000;0.000;0.000;0.000;0.000;0.000;0.00
ecDHFR	APO	20	31	0	N/A	A	inf	7.47
ecDHFR	APO	20	31	0	N/A	A	inf	7.22
ecDHFR	APO	20	32	0	N/A	A	0	0.0	0.441;0.326;0.159;0.054;0.017;0.004;0.000;0.000;0.000;0.000;0.000;0.000;0.000;0.000;0.000;0.000;0.000;0.000;0.000;0.000;0.000;0.000;0.000;0.000;0.000;0.000;0.000;0.000;0.000;0.000;0.000;0.000;0.000;0.000;0.000;0.000;0.000;0.000;0.000;0.000;0.000;0.000;0.000;0.000;0.000;0.000;0.000;0.000;0.000;0.00
ecDHFR	APO	20	32	0	N/A	A	0	0.0	0.452;0.336;0.149;0.057;0.005;0.000;0.000;0.000;0.000;0.000;0.000;0.000;0.000;0.000;0.000;0.000;0.000;0.000;0.000;0.000;0.000;0.000;0.000;0.000;0.000;0.000;0.000;0.000;0.000;0.000;0.000;0.000;0.000;0.000;0.000;0.000;0.000;0.000;0.000;0.000;0.000;0.000;0.000;0.000;0.000;0.000;0.000;0.000;0.000;0.00
ecDHFR	APO	20	32	0	N/A	A	46	3.03	0.036;0.096;0.171;0.192;0.176;0.141;0.094;0.060;0.033;0.000;0.000;0.000;0.000;0.000;0.000;0.000;0.000;0.000;0.000;0.000;0.000;0.000;0.000;0.000;0.000;0.000;0.000;0.000;0.000;0.000;0.000;0.000;0.000;0.000;0.000;0.000;0.000;0.000;0.000;0.000;0.000;0.000;0.000;0.000;0.000;0.000;0.000;0.000;0.000;0.00
ecDHFR	APO	20	32	0	N/A	A	46	3.12	0.028;0.093;0.173;0.202;0.178;0.140;0.101;0.057;0.028;0.000;0.000;0.000;0.000;0.000;0.000;0.000;0.000;0.000;0.000;0.000;0.000;0.000;0.000;0.000;0.000;0.000;0.000;0.000;0.000;0.000;0.000;0.000;0.000;0.000;0.000;0.000;0.000;0.000;0.000;0.000;0.000;0.000;0.000;0.000;0.000;0.000;0.000;0.000;0.000;0.00
ecDHFR	APO	20	32	0	N/A	A	373	5.49	0.000;0.000;0.033;0.055;0.085;0.142;0.167;0.185;0.151;0.104;0.054;0.023;0.000;0.000;0.000;0.000;0.000;0.000;0.000;0.000;0.000;0.000;0.000;0.000;0.000;0.000;0.000;0.000;0.000;0.000;0.000;0.000;0.000;0.000;0.000;0.000;0.000;0.000;0.000;0.000;0.000;0.000;0.000;0.000;0.000;0.000;0.000;0.000;0.000;0.00
ecDHFR	APO	20	32	0	N/A	A	373	5.68	0.000;0.000;0.035;0.047;0.085;0.129;0.169;0.186;0.164;0.096;0.064;0.024;0.000;0.000;0.000;0.000;0.000;0.000;0.000;0.000;0.000;0.000;0.000;0.000;0.000;0.000;0.000;0.000;0.000;0.000;0.000;0.000;0.000;0.000;0.000;0.000;0.000;0.000;0.000;0.000;0.000;0.000;0.000;0.000;0.000;0.000;0.000;0.000;0.000;0.00
ecDHFR	APO	20	32	0	N/A	A	573	6.66	0.000;0.000;0.000;0.028;0.041;0.067;0.119;0.175;0.200;0.171;0.117;0.058;0.023;0.000;0.000;0.000;0.000;0.000;0.000;0.000;0.000;0.000;0.000;0.000;0.000;0.000;0.000;0.000;0.000;0.000;0.000;0.000;0.000;0.000;0.000;0.000;0.000;0.000;0.000;0.000;0.000;0.000;0.000;0.000;0.000;0.000;0.000;0.000;0.000;0.00
ecDHFR	APO	20	32	0	N/A	A	573	6.73	0.000;0.000;0.000;0.025;0.041;0.080;0.130;0.178;0.182;0.169;0.114;0.050;0.030;0.000;0.000;0.000;0.000;0.000;0.000;0.000;0.000;0.000;0.000;0.000;0.000;0.000;0.000;0.000;0.000;0.000;0.000;0.000;0.000;0.000;0.000;0.000;0.000;0.000;0.000;0.000;0.000;0.000;0.000;0.000;0.000;0.000;0.000;0.000;0.000;0.00
ecDHFR	APO	20	32	0	N/A	A	2011	7.49	0.000;0.000;0.000;0.013;0.018;0.038;0.079;0.151;0.217;0.207;0.148;0.083;0.034;0.012;0.000;0.000;0.000;0.000;0.000;0.000;0.000;0.000;0.000;0.000;0.000;0.000;0.000;0.000;0.000;0.000;0.000;0.000;0.000;0.000;0.000;0.000;0.000;0.000;0.000;0.000;0.000;0.000;0.000;0.000;0.000;0.000;0.000;0.000;0.000;0.00
ecDHFR	APO	20	32	0	N/A	A	2011	7.54	0.000;0.000;0.000;0.007;0.012;0.051;0.095;0.164;0.213;0.207;0.136;0.077;0.033;0.006;0.000;0.000;0.000;0.000;0.000;0.000;0.000;0.000;0.000;0.000;0.000;0.000;0.000;0.000;0.000;0.000;0.000;0.000;0.000;0.000;0.000;0.000;0.000;0.000;0.000;0.000;0.000;0.000;0.000;0.000;0.000;0.000;0.000;0.000;0.000;0.00
ecDHFR	APO	20	32	0	N/A	A	7771	7.56	0.000;0.000;0.000;0.000;0.020;0.034;0.075;0.142;0.208;0.219;0.162;0.088;0.038;0.015;0.000;0.000;0.000;0.000;0.000;0.000;0.000;0.000;0.000;0.000;0.000;0.000;0.000;0.000;0.000;0.000;0.000;0.000;0.000;0.000;0.000;0.000;0.000;0.000;0.000;0.000;0.000;0.000;0.000;0.000;0.000;0.000;0.000;0.000;0.000;0.00
ecDHFR	APO	20	32	0	N/A	A	7771	7.8	0.000;0.000;0.000;0.000;0.018;0.029;0.070;0.135;0.209;0.228;0.185;0.087;0.035;0.004;0.000;0.000;0.000;0.000;0.000;0.000;0.000;0.000;0.000;0.000;0.000;0.000;0.000;0.000;0.000;0.000;0.000;0.000;0.000;0.000;0.000;0.000;0.000;0.000;0.000;0.000;0.000;0.000;0.000;0.000;0.000;0.000;0.000;0.000;0.000;0.00
ecDHFR	APO	20	32	0	N/A	A	30813	7.93	0.000;0.000;0.000;0.000;0.009;0.022;0.061;0.128;0.203;0.232;0.174;0.111;0.046;0.015;0.000;0.000;0.000;0.000;0.000;0.000;0.000;0.000;0.000;0.000;0.000;0.000;0.000;0.000;0.000;0.000;0.000;0.000;0.000;0.000;0.000;0.000;0.000;0.000;0.000;0.000;0.000;0.000;0.000;0.000;0.000;0.000;0.000;0.000;0.000;0.00
ecDHFR	APO	20	32	0	N/A	A	30813	7.88	0.000;0.000;0.000;0.000;0.008;0.018;0.070;0.149;0.215;0.233;0.169;0.090;0.036;0.011;0.000;0.000;0.000;0.000;0.000;0.000;0.000;0.000;0.000;0.000;0.000;0.000;0.000;0.000;0.000;0.000;0.000;0.000;0.000;0.000;0.000;0.000;0.000;0.000;0.000;0.000;0.000;0.000;0.000;0.000;0.000;0.000;0.000;0.000;0.000;0.00
ecDHFR	APO	20	32	0	N/A	A	43291	7.8	0.000;0.000;0.000;0.000;0.011;0.026;0.067;0.141;0.212;0.227;0.168;0.093;0.039;0.014;0.000;0.000;0.000;0.000;0.000;0.000;0.000;0.000;0.000;0.000;0.000;0.000;0.000;0.000;0.000;0.000;0.000;0.000;0.000;0.000;0.000;0.000;0.000;0.000;0.000;0.000;0.000;0.000;0.000;0.000;0.000;0.000;0.000;0.000;0.000;0.00
ecDHFR	APO	20	32	0	N/A	A	43291	7.73	0.000;0.000;0.000;0.000;0.011;0.029;0.082;0.149;0.219;0.225;0.157;0.085;0.034;0.009;0.000;0.000;0.000;0.000;0.000;0.000;0.000;0.000;0.000;0.000;0.000;0.000;0.000;0.000;0.000;0.000;0.000;0.000;0.000;0.000;0.000;0.000;0.000;0.000;0.000;0.000;0.000;0.000;0.000;0.000;0.000;0.000;0.000;0.000;0.000;0.00
ecDHFR	APO	20	32	0	N/A	A	inf	7.94
ecDHFR	APO	21	26	0	N/A	A	0	0.0	0.709;0.205;0.053;0.033;0.000;0.000;0.000;0.000;0.000;0.000;0.000;0.000;0.000;0.000;0.000;0.000;0.000;0.000;0.000;0.000;0.000;0.000;0.000;0.000;0.000;0.000;0.000;0.000;0.000;0.000;0.000;0.000;0.000;0.000;0.000;0.000;0.000;0.000;0.000;0.000;0.000;0.000;0.000;0.000;0.000;0.000;0.000;0.000;0.000;0.00
ecDHFR	APO	21	26	0	N/A	A	46	1.28	0.211;0.313;0.270;0.153;0.053;0.000;0.000;0.000;0.000;0.000;0.000;0.000;0.000;0.000;0.000;0.000;0.000;0.000;0.000;0.000;0.000;0.000;0.000;0.000;0.000;0.000;0.000;0.000;0.000;0.000;0.000;0.000;0.000;0.000;0.000;0.000;0.000;0.000;0.000;0.000;0.000;0.000;0.000;0.000;0.000;0.000;0.000;0.000;0.000;0.00
ecDHFR	APO	21	26	0	N/A	A	373	2.39	0.050;0.128;0.239;0.293;0.202;0.088;0.000;0.000;0.000;0.000;0.000;0.000;0.000;0.000;0.000;0.000;0.000;0.000;0.000;0.000;0.000;0.000;0.000;0.000;0.000;0.000;0.000;0.000;0.000;0.000;0.000;0.000;0.000;0.000;0.000;0.000;0.000;0.000;0.000;0.000;0.000;0.000;0.000;0.000;0.000;0.000;0.000;0.000;0.000;0.00
ecDHFR	APO	21	26	0	N/A	A	573	2.94	0.028;0.041;0.177;0.305;0.258;0.151;0.039;0.000;0.000;0.000;0.000;0.000;0.000;0.000;0.000;0.000;0.000;0.000;0.000;0.000;0.000;0.000;0.000;0.000;0.000;0.000;0.000;0.000;0.000;0.000;0.000;0.000;0.000;0.000;0.000;0.000;0.000;0.000;0.000;0.000;0.000;0.000;0.000;0.000;0.000;0.000;0.000;0.000;0.000;0.00
ecDHFR	APO	21	26	0	N/A	A	2011	3.22	0.000;0.042;0.109;0.288;0.322;0.188;0.051;0.000;0.000;0.000;0.000;0.000;0.000;0.000;0.000;0.000;0.000;0.000;0.000;0.000;0.000;0.000;0.000;0.000;0.000;0.000;0.000;0.000;0.000;0.000;0.000;0.000;0.000;0.000;0.000;0.000;0.000;0.000;0.000;0.000;0.000;0.000;0.000;0.000;0.000;0.000;0.000;0.000;0.000;0.00
ecDHFR	APO	21	26	0	N/A	A	7771	3.36	0.028;0.041;0.100;0.229;0.330;0.212;0.060;0.000;0.000;0.000;0.000;0.000;0.000;0.000;0.000;0.000;0.000;0.000;0.000;0.000;0.000;0.000;0.000;0.000;0.000;0.000;0.000;0.000;0.000;0.000;0.000;0.000;0.000;0.000;0.000;0.000;0.000;0.000;0.000;0.000;0.000;0.000;0.000;0.000;0.000;0.000;0.000;0.000;0.000;0.00
ecDHFR	APO	21	26	0	N/A	A	30813	3.48	0.000;0.021;0.095;0.254;0.358;0.221;0.050;0.000;0.000;0.000;0.000;0.000;0.000;0.000;0.000;0.000;0.000;0.000;0.000;0.000;0.000;0.000;0.000;0.000;0.000;0.000;0.000;0.000;0.000;0.000;0.000;0.000;0.000;0.000;0.000;0.000;0.000;0.000;0.000;0.000;0.000;0.000;0.000;0.000;0.000;0.000;0.000;0.000;0.000;0.00
ecDHFR	APO	21	26	0	N/A	A	43291	3.5	0.010;0.022;0.080;0.248;0.358;0.214;0.053;0.015;0.000;0.000;0.000;0.000;0.000;0.000;0.000;0.000;0.000;0.000;0.000;0.000;0.000;0.000;0.000;0.000;0.000;0.000;0.000;0.000;0.000;0.000;0.000;0.000;0.000;0.000;0.000;0.000;0.000;0.000;0.000;0.000;0.000;0.000;0.000;0.000;0.000;0.000;0.000;0.000;0.000;0.00
ecDHFR	APO	21	26	0	N/A	A	inf	3.94
ecDHFR	APO	21	31	0	N/A	A	0	0.0	0.519;0.291;0.118;0.048;0.025;0.000;0.000;0.000;0.000;0.000;0.000;0.000;0.000;0.000;0.000;0.000;0.000;0.000;0.000;0.000;0.000;0.000;0.000;0.000;0.000;0.000;0.000;0.000;0.000;0.000;0.000;0.000;0.000;0.000;0.000;0.000;0.000;0.000;0.000;0.000;0.000;0.000;0.000;0.000;0.000;0.000;0.000;0.000;0.000;0.00
ecDHFR	APO	21	31	0	N/A	A	373	5.07	0.000;0.017;0.056;0.083;0.122;0.198;0.203;0.161;0.090;0.055;0.016;0.000;0.000;0.000;0.000;0.000;0.000;0.000;0.000;0.000;0.000;0.000;0.000;0.000;0.000;0.000;0.000;0.000;0.000;0.000;0.000;0.000;0.000;0.000;0.000;0.000;0.000;0.000;0.000;0.000;0.000;0.000;0.000;0.000;0.000;0.000;0.000;0.000;0.000;0.00
ecDHFR	APO	21	31	0	N/A	A	573	5.98	0.000;0.013;0.000;0.027;0.068;0.122;0.208;0.230;0.182;0.083;0.054;0.014;0.000;0.000;0.000;0.000;0.000;0.000;0.000;0.000;0.000;0.000;0.000;0.000;0.000;0.000;0.000;0.000;0.000;0.000;0.000;0.000;0.000;0.000;0.000;0.000;0.000;0.000;0.000;0.000;0.000;0.000;0.000;0.000;0.000;0.000;0.000;0.000;0.000;0.00
ecDHFR	APO	21	31	0	N/A	A	2011	6.34	0.000;0.009;0.000;0.019;0.054;0.108;0.188;0.234;0.201;0.108;0.047;0.018;0.014;0.000;0.000;0.000;0.000;0.000;0.000;0.000;0.000;0.000;0.000;0.000;0.000;0.000;0.000;0.000;0.000;0.000;0.000;0.000;0.000;0.000;0.000;0.000;0.000;0.000;0.000;0.000;0.000;0.000;0.000;0.000;0.000;0.000;0.000;0.000;0.000;0.00
ecDHFR	APO	21	31	0	N/A	A	7771	6.64	0.000;0.007;0.000;0.000;0.000;0.067;0.180;0.270;0.237;0.147;0.055;0.020;0.017;0.000;0.000;0.000;0.000;0.000;0.000;0.000;0.000;0.000;0.000;0.000;0.000;0.000;0.000;0.000;0.000;0.000;0.000;0.000;0.000;0.000;0.000;0.000;0.000;0.000;0.000;0.000;0.000;0.000;0.000;0.000;0.000;0.000;0.000;0.000;0.000;0.00
ecDHFR	APO	21	31	0	N/A	A	30813	6.7	0.000;0.015;0.041;0.000;0.000;0.067;0.189;0.221;0.249;0.130;0.057;0.020;0.012;0.000;0.000;0.000;0.000;0.000;0.000;0.000;0.000;0.000;0.000;0.000;0.000;0.000;0.000;0.000;0.000;0.000;0.000;0.000;0.000;0.000;0.000;0.000;0.000;0.000;0.000;0.000;0.000;0.000;0.000;0.000;0.000;0.000;0.000;0.000;0.000;0.00
ecDHFR	APO	21	31	0	N/A	A	43291	6.55	0.000;0.006;0.000;0.010;0.081;0.081;0.182;0.228;0.205;0.126;0.057;0.018;0.005;0.000;0.000;0.000;0.000;0.000;0.000;0.000;0.000;0.000;0.000;0.000;0.000;0.000;0.000;0.000;0.000;0.000;0.000;0.000;0.000;0.000;0.000;0.000;0.000;0.000;0.000;0.000;0.000;0.000;0.000;0.000;0.000;0.000;0.000;0.000;0.000;0.00
ecDHFR	APO	21	31	0	N/A	A	inf	7.28
ecDHFR	APO	23	30	0	N/A	A	0	0.0	0.605;0.294;0.084;0.015;0.003;0.000;0.000;0.000;0.000;0.000;0.000;0.000;0.000;0.000;0.000;0.000;0.000;0.000;0.000;0.000;0.000;0.000;0.000;0.000;0.000;0.000;0.000;0.000;0.000;0.000;0.000;0.000;0.000;0.000;0.000;0.000;0.000;0.000;0.000;0.000;0.000;0.000;0.000;0.000;0.000;0.000;0.000;0.000;0.000;0.00
ecDHFR	APO	23	30	0	N/A	A	46	1.65	0.140;0.254;0.244;0.173;0.107;0.062;0.019;0.000;0.000;0.000;0.000;0.000;0.000;0.000;0.000;0.000;0.000;0.000;0.000;0.000;0.000;0.000;0.000;0.000;0.000;0.000;0.000;0.000;0.000;0.000;0.000;0.000;0.000;0.000;0.000;0.000;0.000;0.000;0.000;0.000;0.000;0.000;0.000;0.000;0.000;0.000;0.000;0.000;0.000;0.00
ecDHFR	APO	23	30	0	N/A	A	373	3.5	0.030;0.057;0.106;0.184;0.230;0.210;0.124;0.051;0.009;0.000;0.000;0.000;0.000;0.000;0.000;0.000;0.000;0.000;0.000;0.000;0.000;0.000;0.000;0.000;0.000;0.000;0.000;0.000;0.000;0.000;0.000;0.000;0.000;0.000;0.000;0.000;0.000;0.000;0.000;0.000;0.000;0.000;0.000;0.000;0.000;0.000;0.000;0.000;0.000;0.00
ecDHFR	APO	23	30	0	N/A	A	573	4.13	0.019;0.026;0.054;0.115;0.233;0.265;0.190;0.077;0.017;0.004;0.000;0.000;0.000;0.000;0.000;0.000;0.000;0.000;0.000;0.000;0.000;0.000;0.000;0.000;0.000;0.000;0.000;0.000;0.000;0.000;0.000;0.000;0.000;0.000;0.000;0.000;0.000;0.000;0.000;0.000;0.000;0.000;0.000;0.000;0.000;0.000;0.000;0.000;0.000;0.00
ecDHFR	APO	23	30	0	N/A	A	2011	4.39	0.007;0.016;0.037;0.098;0.222;0.299;0.212;0.080;0.024;0.006;0.000;0.000;0.000;0.000;0.000;0.000;0.000;0.000;0.000;0.000;0.000;0.000;0.000;0.000;0.000;0.000;0.000;0.000;0.000;0.000;0.000;0.000;0.000;0.000;0.000;0.000;0.000;0.000;0.000;0.000;0.000;0.000;0.000;0.000;0.000;0.000;0.000;0.000;0.000;0.00
ecDHFR	APO	23	30	0	N/A	A	7771	4.39	0.015;0.019;0.028;0.090;0.219;0.288;0.230;0.085;0.022;0.004;0.000;0.000;0.000;0.000;0.000;0.000;0.000;0.000;0.000;0.000;0.000;0.000;0.000;0.000;0.000;0.000;0.000;0.000;0.000;0.000;0.000;0.000;0.000;0.000;0.000;0.000;0.000;0.000;0.000;0.000;0.000;0.000;0.000;0.000;0.000;0.000;0.000;0.000;0.000;0.00
ecDHFR	APO	23	30	0	N/A	A	30813	4.46	0.017;0.016;0.028;0.086;0.204;0.297;0.236;0.090;0.023;0.004;0.000;0.000;0.000;0.000;0.000;0.000;0.000;0.000;0.000;0.000;0.000;0.000;0.000;0.000;0.000;0.000;0.000;0.000;0.000;0.000;0.000;0.000;0.000;0.000;0.000;0.000;0.000;0.000;0.000;0.000;0.000;0.000;0.000;0.000;0.000;0.000;0.000;0.000;0.000;0.00
ecDHFR	APO	23	30	0	N/A	A	43291	4.42	0.013;0.014;0.027;0.093;0.217;0.299;0.223;0.085;0.023;0.005;0.000;0.000;0.000;0.000;0.000;0.000;0.000;0.000;0.000;0.000;0.000;0.000;0.000;0.000;0.000;0.000;0.000;0.000;0.000;0.000;0.000;0.000;0.000;0.000;0.000;0.000;0.000;0.000;0.000;0.000;0.000;0.000;0.000;0.000;0.000;0.000;0.000;0.000;0.000;0.00
ecDHFR	APO	23	30	0	N/A	A	inf	4.69
ecDHFR	APO	23	31	0	N/A	A	0	0.0	0.570;0.291;0.103;0.029;0.007;0.000;0.000;0.000;0.000;0.000;0.000;0.000;0.000;0.000;0.000;0.000;0.000;0.000;0.000;0.000;0.000;0.000;0.000;0.000;0.000;0.000;0.000;0.000;0.000;0.000;0.000;0.000;0.000;0.000;0.000;0.000;0.000;0.000;0.000;0.000;0.000;0.000;0.000;0.000;0.000;0.000;0.000;0.000;0.000;0.00
ecDHFR	APO	23	31	0	N/A	A	46	2.43	0.076;0.160;0.181;0.207;0.156;0.112;0.064;0.035;0.009;0.000;0.000;0.000;0.000;0.000;0.000;0.000;0.000;0.000;0.000;0.000;0.000;0.000;0.000;0.000;0.000;0.000;0.000;0.000;0.000;0.000;0.000;0.000;0.000;0.000;0.000;0.000;0.000;0.000;0.000;0.000;0.000;0.000;0.000;0.000;0.000;0.000;0.000;0.000;0.000;0.00
ecDHFR	APO	23	31	0	N/A	A	373	3.64	0.000;0.068;0.066;0.128;0.207;0.231;0.168;0.092;0.030;0.010;0.000;0.000;0.000;0.000;0.000;0.000;0.000;0.000;0.000;0.000;0.000;0.000;0.000;0.000;0.000;0.000;0.000;0.000;0.000;0.000;0.000;0.000;0.000;0.000;0.000;0.000;0.000;0.000;0.000;0.000;0.000;0.000;0.000;0.000;0.000;0.000;0.000;0.000;0.000;0.00
ecDHFR	APO	23	31	0	N/A	A	573	4.05	0.082;0.000;0.044;0.073;0.156;0.234;0.215;0.127;0.049;0.016;0.005;0.000;0.000;0.000;0.000;0.000;0.000;0.000;0.000;0.000;0.000;0.000;0.000;0.000;0.000;0.000;0.000;0.000;0.000;0.000;0.000;0.000;0.000;0.000;0.000;0.000;0.000;0.000;0.000;0.000;0.000;0.000;0.000;0.000;0.000;0.000;0.000;0.000;0.000;0.00
ecDHFR	APO	23	31	0	N/A	A	2011	4.37	0.039;0.000;0.051;0.069;0.148;0.245;0.237;0.138;0.051;0.017;0.004;0.000;0.000;0.000;0.000;0.000;0.000;0.000;0.000;0.000;0.000;0.000;0.000;0.000;0.000;0.000;0.000;0.000;0.000;0.000;0.000;0.000;0.000;0.000;0.000;0.000;0.000;0.000;0.000;0.000;0.000;0.000;0.000;0.000;0.000;0.000;0.000;0.000;0.000;0.00
ecDHFR	APO	23	31	0	N/A	A	7771	4.12	0.021;0.059;0.081;0.103;0.146;0.206;0.201;0.119;0.045;0.014;0.004;0.000;0.000;0.000;0.000;0.000;0.000;0.000;0.000;0.000;0.000;0.000;0.000;0.000;0.000;0.000;0.000;0.000;0.000;0.000;0.000;0.000;0.000;0.000;0.000;0.000;0.000;0.000;0.000;0.000;0.000;0.000;0.000;0.000;0.000;0.000;0.000;0.000;0.000;0.00
ecDHFR	APO	23	31	0	N/A	A	30813	4.59	0.000;0.014;0.033;0.095;0.173;0.228;0.232;0.142;0.059;0.019;0.005;0.000;0.000;0.000;0.000;0.000;0.000;0.000;0.000;0.000;0.000;0.000;0.000;0.000;0.000;0.000;0.000;0.000;0.000;0.000;0.000;0.000;0.000;0.000;0.000;0.000;0.000;0.000;0.000;0.000;0.000;0.000;0.000;0.000;0.000;0.000;0.000;0.000;0.000;0.00
ecDHFR	APO	23	31	0	N/A	A	43291	4.58	0.008;0.010;0.033;0.100;0.173;0.232;0.230;0.138;0.053;0.017;0.005;0.000;0.000;0.000;0.000;0.000;0.000;0.000;0.000;0.000;0.000;0.000;0.000;0.000;0.000;0.000;0.000;0.000;0.000;0.000;0.000;0.000;0.000;0.000;0.000;0.000;0.000;0.000;0.000;0.000;0.000;0.000;0.000;0.000;0.000;0.000;0.000;0.000;0.000;0.00
ecDHFR	APO	23	31	0	N/A	A	inf	4.81
ecDHFR	APO	23	31	0	N/A	A	inf	5.23
ecDHFR	APO	23	31	0	N/A	A	inf	5.66
ecDHFR	APO	23	31	0	N/A	A	inf	5.04
ecDHFR	APO	23	32	0	N/A	A	0	0.0	0.520;0.300;0.121;0.043;0.016;0.000;0.000;0.000;0.000;0.000;0.000;0.000;0.000;0.000;0.000;0.000;0.000;0.000;0.000;0.000;0.000;0.000;0.000;0.000;0.000;0.000;0.000;0.000;0.000;0.000;0.000;0.000;0.000;0.000;0.000;0.000;0.000;0.000;0.000;0.000;0.000;0.000;0.000;0.000;0.000;0.000;0.000;0.000;0.000;0.00
ecDHFR	APO	23	32	0	N/A	A	46	2.75	0.050;0.127;0.189;0.208;0.169;0.121;0.070;0.047;0.018;0.000;0.000;0.000;0.000;0.000;0.000;0.000;0.000;0.000;0.000;0.000;0.000;0.000;0.000;0.000;0.000;0.000;0.000;0.000;0.000;0.000;0.000;0.000;0.000;0.000;0.000;0.000;0.000;0.000;0.000;0.000;0.000;0.000;0.000;0.000;0.000;0.000;0.000;0.000;0.000;0.00
ecDHFR	APO	23	32	0	N/A	A	373	4.28	0.000;0.033;0.054;0.106;0.165;0.208;0.196;0.136;0.064;0.027;0.010;0.000;0.000;0.000;0.000;0.000;0.000;0.000;0.000;0.000;0.000;0.000;0.000;0.000;0.000;0.000;0.000;0.000;0.000;0.000;0.000;0.000;0.000;0.000;0.000;0.000;0.000;0.000;0.000;0.000;0.000;0.000;0.000;0.000;0.000;0.000;0.000;0.000;0.000;0.00
ecDHFR	APO	23	32	0	N/A	A	573	5.07	0.000;0.022;0.031;0.048;0.098;0.184;0.223;0.211;0.111;0.048;0.016;0.008;0.000;0.000;0.000;0.000;0.000;0.000;0.000;0.000;0.000;0.000;0.000;0.000;0.000;0.000;0.000;0.000;0.000;0.000;0.000;0.000;0.000;0.000;0.000;0.000;0.000;0.000;0.000;0.000;0.000;0.000;0.000;0.000;0.000;0.000;0.000;0.000;0.000;0.00
ecDHFR	APO	23	32	0	N/A	A	2011	5.18	0.000;0.015;0.022;0.044;0.094;0.189;0.239;0.210;0.114;0.049;0.016;0.007;0.000;0.000;0.000;0.000;0.000;0.000;0.000;0.000;0.000;0.000;0.000;0.000;0.000;0.000;0.000;0.000;0.000;0.000;0.000;0.000;0.000;0.000;0.000;0.000;0.000;0.000;0.000;0.000;0.000;0.000;0.000;0.000;0.000;0.000;0.000;0.000;0.000;0.00
ecDHFR	APO	23	32	0	N/A	A	7771	5.36	0.000;0.000;0.020;0.037;0.087;0.182;0.247;0.220;0.131;0.055;0.016;0.006;0.000;0.000;0.000;0.000;0.000;0.000;0.000;0.000;0.000;0.000;0.000;0.000;0.000;0.000;0.000;0.000;0.000;0.000;0.000;0.000;0.000;0.000;0.000;0.000;0.000;0.000;0.000;0.000;0.000;0.000;0.000;0.000;0.000;0.000;0.000;0.000;0.000;0.00
ecDHFR	APO	23	32	0	N/A	A	30813	5.53	0.000;0.000;0.014;0.032;0.079;0.162;0.242;0.229;0.146;0.068;0.021;0.007;0.000;0.000;0.000;0.000;0.000;0.000;0.000;0.000;0.000;0.000;0.000;0.000;0.000;0.000;0.000;0.000;0.000;0.000;0.000;0.000;0.000;0.000;0.000;0.000;0.000;0.000;0.000;0.000;0.000;0.000;0.000;0.000;0.000;0.000;0.000;0.000;0.000;0.00
ecDHFR	APO	23	32	0	N/A	A	43291	5.35	0.000;0.000;0.015;0.035;0.092;0.188;0.250;0.219;0.121;0.054;0.017;0.007;0.000;0.000;0.000;0.000;0.000;0.000;0.000;0.000;0.000;0.000;0.000;0.000;0.000;0.000;0.000;0.000;0.000;0.000;0.000;0.000;0.000;0.000;0.000;0.000;0.000;0.000;0.000;0.000;0.000;0.000;0.000;0.000;0.000;0.000;0.000;0.000;0.000;0.00
ecDHFR	APO	23	32	0	N/A	A	inf	5.75
ecDHFR	APO	23	32	0	N/A	A	inf	5.78
ecDHFR	APO	23	33	0	N/A	A	0	0.0	0.470;0.330;0.143;0.047;0.011;0.000;0.000;0.000;0.000;0.000;0.000;0.000;0.000;0.000;0.000;0.000;0.000;0.000;0.000;0.000;0.000;0.000;0.000;0.000;0.000;0.000;0.000;0.000;0.000;0.000;0.000;0.000;0.000;0.000;0.000;0.000;0.000;0.000;0.000;0.000;0.000;0.000;0.000;0.000;0.000;0.000;0.000;0.000;0.000;0.00
ecDHFR	APO	23	33	0	N/A	A	373	5.55	0.012;0.022;0.029;0.057;0.101;0.164;0.158;0.142;0.094;0.000;0.115;0.104;0.000;0.000;0.000;0.000;0.000;0.000;0.000;0.000;0.000;0.000;0.000;0.000;0.000;0.000;0.000;0.000;0.000;0.000;0.000;0.000;0.000;0.000;0.000;0.000;0.000;0.000;0.000;0.000;0.000;0.000;0.000;0.000;0.000;0.000;0.000;0.000;0.000;0.00
ecDHFR	APO	23	33	0	N/A	A	573	6.69	0.006;0.000;0.012;0.028;0.064;0.133;0.182;0.175;0.139;0.095;0.000;0.000;0.165;0.000;0.000;0.000;0.000;0.000;0.000;0.000;0.000;0.000;0.000;0.000;0.000;0.000;0.000;0.000;0.000;0.000;0.000;0.000;0.000;0.000;0.000;0.000;0.000;0.000;0.000;0.000;0.000;0.000;0.000;0.000;0.000;0.000;0.000;0.000;0.000;0.00
ecDHFR	APO	23	33	0	N/A	A	2011	5.76	0.000;0.000;0.015;0.027;0.066;0.129;0.200;0.211;0.172;0.114;0.048;0.018;0.000;0.000;0.000;0.000;0.000;0.000;0.000;0.000;0.000;0.000;0.000;0.000;0.000;0.000;0.000;0.000;0.000;0.000;0.000;0.000;0.000;0.000;0.000;0.000;0.000;0.000;0.000;0.000;0.000;0.000;0.000;0.000;0.000;0.000;0.000;0.000;0.000;0.00
ecDHFR	APO	23	33	0	N/A	A	7771	5.6	0.000;0.000;0.023;0.021;0.049;0.124;0.218;0.246;0.167;0.102;0.033;0.017;0.000;0.000;0.000;0.000;0.000;0.000;0.000;0.000;0.000;0.000;0.000;0.000;0.000;0.000;0.000;0.000;0.000;0.000;0.000;0.000;0.000;0.000;0.000;0.000;0.000;0.000;0.000;0.000;0.000;0.000;0.000;0.000;0.000;0.000;0.000;0.000;0.000;0.00
ecDHFR	APO	23	33	0	N/A	A	30813	5.77	0.000;0.000;0.010;0.023;0.045;0.121;0.212;0.218;0.197;0.103;0.052;0.018;0.000;0.000;0.000;0.000;0.000;0.000;0.000;0.000;0.000;0.000;0.000;0.000;0.000;0.000;0.000;0.000;0.000;0.000;0.000;0.000;0.000;0.000;0.000;0.000;0.000;0.000;0.000;0.000;0.000;0.000;0.000;0.000;0.000;0.000;0.000;0.000;0.000;0.00
ecDHFR	APO	23	33	0	N/A	A	43291	5.61	0.000;0.000;0.009;0.019;0.051;0.134;0.222;0.233;0.172;0.104;0.042;0.014;0.000;0.000;0.000;0.000;0.000;0.000;0.000;0.000;0.000;0.000;0.000;0.000;0.000;0.000;0.000;0.000;0.000;0.000;0.000;0.000;0.000;0.000;0.000;0.000;0.000;0.000;0.000;0.000;0.000;0.000;0.000;0.000;0.000;0.000;0.000;0.000;0.000;0.00
ecDHFR	APO	23	33	0	N/A	A	inf	6.78
ecDHFR	APO	24	30	0	N/A	A	0	0.0	0.686;0.251;0.063;0.000;0.000;0.000;0.000;0.000;0.000;0.000;0.000;0.000;0.000;0.000;0.000;0.000;0.000;0.000;0.000;0.000;0.000;0.000;0.000;0.000;0.000;0.000;0.000;0.000;0.000;0.000;0.000;0.000;0.000;0.000;0.000;0.000;0.000;0.000;0.000;0.000;0.000;0.000;0.000;0.000;0.000;0.000;0.000;0.000;0.000;0.00
ecDHFR	APO	24	30	0	N/A	A	0	0.0	0.670;0.259;0.061;0.010;0.000;0.000;0.000;0.000;0.000;0.000;0.000;0.000;0.000;0.000;0.000;0.000;0.000;0.000;0.000;0.000;0.000;0.000;0.000;0.000;0.000;0.000;0.000;0.000;0.000;0.000;0.000;0.000;0.000;0.000;0.000;0.000;0.000;0.000;0.000;0.000;0.000;0.000;0.000;0.000;0.000;0.000;0.000;0.000;0.000;0.00
ecDHFR	APO	24	30	0	N/A	A	46	1.67	0.144;0.246;0.268;0.208;0.088;0.046;0.000;0.000;0.000;0.000;0.000;0.000;0.000;0.000;0.000;0.000;0.000;0.000;0.000;0.000;0.000;0.000;0.000;0.000;0.000;0.000;0.000;0.000;0.000;0.000;0.000;0.000;0.000;0.000;0.000;0.000;0.000;0.000;0.000;0.000;0.000;0.000;0.000;0.000;0.000;0.000;0.000;0.000;0.000;0.00
ecDHFR	APO	24	30	0	N/A	A	46	1.67	0.133;0.272;0.269;0.173;0.095;0.043;0.016;0.000;0.000;0.000;0.000;0.000;0.000;0.000;0.000;0.000;0.000;0.000;0.000;0.000;0.000;0.000;0.000;0.000;0.000;0.000;0.000;0.000;0.000;0.000;0.000;0.000;0.000;0.000;0.000;0.000;0.000;0.000;0.000;0.000;0.000;0.000;0.000;0.000;0.000;0.000;0.000;0.000;0.000;0.00
ecDHFR	APO	24	30	0	N/A	A	373	3.08	0.038;0.068;0.182;0.226;0.244;0.168;0.061;0.012;0.000;0.000;0.000;0.000;0.000;0.000;0.000;0.000;0.000;0.000;0.000;0.000;0.000;0.000;0.000;0.000;0.000;0.000;0.000;0.000;0.000;0.000;0.000;0.000;0.000;0.000;0.000;0.000;0.000;0.000;0.000;0.000;0.000;0.000;0.000;0.000;0.000;0.000;0.000;0.000;0.000;0.00
ecDHFR	APO	24	30	0	N/A	A	373	3.05	0.035;0.076;0.162;0.246;0.242;0.157;0.061;0.018;0.005;0.000;0.000;0.000;0.000;0.000;0.000;0.000;0.000;0.000;0.000;0.000;0.000;0.000;0.000;0.000;0.000;0.000;0.000;0.000;0.000;0.000;0.000;0.000;0.000;0.000;0.000;0.000;0.000;0.000;0.000;0.000;0.000;0.000;0.000;0.000;0.000;0.000;0.000;0.000;0.000;0.00
ecDHFR	APO	24	30	0	N/A	A	573	3.74	0.011;0.037;0.089;0.190;0.290;0.239;0.105;0.038;0.000;0.000;0.000;0.000;0.000;0.000;0.000;0.000;0.000;0.000;0.000;0.000;0.000;0.000;0.000;0.000;0.000;0.000;0.000;0.000;0.000;0.000;0.000;0.000;0.000;0.000;0.000;0.000;0.000;0.000;0.000;0.000;0.000;0.000;0.000;0.000;0.000;0.000;0.000;0.000;0.000;0.00
ecDHFR	APO	24	30	0	N/A	A	573	3.65	0.021;0.036;0.088;0.188;0.288;0.238;0.104;0.029;0.008;0.000;0.000;0.000;0.000;0.000;0.000;0.000;0.000;0.000;0.000;0.000;0.000;0.000;0.000;0.000;0.000;0.000;0.000;0.000;0.000;0.000;0.000;0.000;0.000;0.000;0.000;0.000;0.000;0.000;0.000;0.000;0.000;0.000;0.000;0.000;0.000;0.000;0.000;0.000;0.000;0.00
ecDHFR	APO	24	30	0	N/A	A	2011	3.82	0.011;0.022;0.076;0.178;0.307;0.259;0.113;0.033;0.000;0.000;0.000;0.000;0.000;0.000;0.000;0.000;0.000;0.000;0.000;0.000;0.000;0.000;0.000;0.000;0.000;0.000;0.000;0.000;0.000;0.000;0.000;0.000;0.000;0.000;0.000;0.000;0.000;0.000;0.000;0.000;0.000;0.000;0.000;0.000;0.000;0.000;0.000;0.000;0.000;0.00
ecDHFR	APO	24	30	0	N/A	A	2011	3.8	0.012;0.023;0.073;0.188;0.284;0.257;0.120;0.035;0.007;0.000;0.000;0.000;0.000;0.000;0.000;0.000;0.000;0.000;0.000;0.000;0.000;0.000;0.000;0.000;0.000;0.000;0.000;0.000;0.000;0.000;0.000;0.000;0.000;0.000;0.000;0.000;0.000;0.000;0.000;0.000;0.000;0.000;0.000;0.000;0.000;0.000;0.000;0.000;0.000;0.00
ecDHFR	APO	24	30	0	N/A	A	7771	3.97	0.007;0.015;0.062;0.175;0.304;0.278;0.116;0.038;0.005;0.000;0.000;0.000;0.000;0.000;0.000;0.000;0.000;0.000;0.000;0.000;0.000;0.000;0.000;0.000;0.000;0.000;0.000;0.000;0.000;0.000;0.000;0.000;0.000;0.000;0.000;0.000;0.000;0.000;0.000;0.000;0.000;0.000;0.000;0.000;0.000;0.000;0.000;0.000;0.000;0.00
ecDHFR	APO	24	30	0	N/A	A	7771	3.87	0.014;0.019;0.064;0.174;0.295;0.268;0.123;0.035;0.008;0.000;0.000;0.000;0.000;0.000;0.000;0.000;0.000;0.000;0.000;0.000;0.000;0.000;0.000;0.000;0.000;0.000;0.000;0.000;0.000;0.000;0.000;0.000;0.000;0.000;0.000;0.000;0.000;0.000;0.000;0.000;0.000;0.000;0.000;0.000;0.000;0.000;0.000;0.000;0.000;0.00
ecDHFR	APO	24	30	0	N/A	A	30813	4.03	0.009;0.015;0.047;0.175;0.291;0.274;0.144;0.040;0.005;0.000;0.000;0.000;0.000;0.000;0.000;0.000;0.000;0.000;0.000;0.000;0.000;0.000;0.000;0.000;0.000;0.000;0.000;0.000;0.000;0.000;0.000;0.000;0.000;0.000;0.000;0.000;0.000;0.000;0.000;0.000;0.000;0.000;0.000;0.000;0.000;0.000;0.000;0.000;0.000;0.00
ecDHFR	APO	24	30	0	N/A	A	30813	3.96	0.013;0.018;0.048;0.160;0.304;0.277;0.131;0.040;0.009;0.000;0.000;0.000;0.000;0.000;0.000;0.000;0.000;0.000;0.000;0.000;0.000;0.000;0.000;0.000;0.000;0.000;0.000;0.000;0.000;0.000;0.000;0.000;0.000;0.000;0.000;0.000;0.000;0.000;0.000;0.000;0.000;0.000;0.000;0.000;0.000;0.000;0.000;0.000;0.000;0.00
ecDHFR	APO	24	30	0	N/A	A	43291	4.0	0.007;0.015;0.054;0.179;0.296;0.278;0.131;0.037;0.004;0.000;0.000;0.000;0.000;0.000;0.000;0.000;0.000;0.000;0.000;0.000;0.000;0.000;0.000;0.000;0.000;0.000;0.000;0.000;0.000;0.000;0.000;0.000;0.000;0.000;0.000;0.000;0.000;0.000;0.000;0.000;0.000;0.000;0.000;0.000;0.000;0.000;0.000;0.000;0.000;0.00
ecDHFR	APO	24	30	0	N/A	A	43291	3.94	0.011;0.016;0.055;0.172;0.294;0.273;0.132;0.037;0.009;0.000;0.000;0.000;0.000;0.000;0.000;0.000;0.000;0.000;0.000;0.000;0.000;0.000;0.000;0.000;0.000;0.000;0.000;0.000;0.000;0.000;0.000;0.000;0.000;0.000;0.000;0.000;0.000;0.000;0.000;0.000;0.000;0.000;0.000;0.000;0.000;0.000;0.000;0.000;0.000;0.00
ecDHFR	APO	24	30	0	N/A	A	inf	3.93
ecDHFR	APO	24	31	0	N/A	A	0	0.0	0.605;0.275;0.091;0.023;0.006;0.001;0.000;0.000;0.000;0.000;0.000;0.000;0.000;0.000;0.000;0.000;0.000;0.000;0.000;0.000;0.000;0.000;0.000;0.000;0.000;0.000;0.000;0.000;0.000;0.000;0.000;0.000;0.000;0.000;0.000;0.000;0.000;0.000;0.000;0.000;0.000;0.000;0.000;0.000;0.000;0.000;0.000;0.000;0.000;0.00
ecDHFR	APO	24	31	0	N/A	A	46	1.89	0.094;0.222;0.262;0.206;0.125;0.060;0.024;0.008;0.000;0.000;0.000;0.000;0.000;0.000;0.000;0.000;0.000;0.000;0.000;0.000;0.000;0.000;0.000;0.000;0.000;0.000;0.000;0.000;0.000;0.000;0.000;0.000;0.000;0.000;0.000;0.000;0.000;0.000;0.000;0.000;0.000;0.000;0.000;0.000;0.000;0.000;0.000;0.000;0.000;0.00
ecDHFR	APO	24	31	0	N/A	A	373	3.26	0.029;0.058;0.128;0.210;0.247;0.189;0.094;0.032;0.009;0.002;0.000;0.000;0.000;0.000;0.000;0.000;0.000;0.000;0.000;0.000;0.000;0.000;0.000;0.000;0.000;0.000;0.000;0.000;0.000;0.000;0.000;0.000;0.000;0.000;0.000;0.000;0.000;0.000;0.000;0.000;0.000;0.000;0.000;0.000;0.000;0.000;0.000;0.000;0.000;0.00
ecDHFR	APO	24	31	0	N/A	A	573	3.83	0.019;0.032;0.068;0.154;0.253;0.251;0.148;0.053;0.016;0.005;0.000;0.000;0.000;0.000;0.000;0.000;0.000;0.000;0.000;0.000;0.000;0.000;0.000;0.000;0.000;0.000;0.000;0.000;0.000;0.000;0.000;0.000;0.000;0.000;0.000;0.000;0.000;0.000;0.000;0.000;0.000;0.000;0.000;0.000;0.000;0.000;0.000;0.000;0.000;0.00
ecDHFR	APO	24	31	0	N/A	A	2011	3.97	0.011;0.021;0.057;0.149;0.259;0.267;0.158;0.057;0.016;0.004;0.000;0.000;0.000;0.000;0.000;0.000;0.000;0.000;0.000;0.000;0.000;0.000;0.000;0.000;0.000;0.000;0.000;0.000;0.000;0.000;0.000;0.000;0.000;0.000;0.000;0.000;0.000;0.000;0.000;0.000;0.000;0.000;0.000;0.000;0.000;0.000;0.000;0.000;0.000;0.00
ecDHFR	APO	24	31	0	N/A	A	7771	4.06	0.015;0.021;0.048;0.134;0.253;0.273;0.169;0.061;0.019;0.005;0.001;0.000;0.000;0.000;0.000;0.000;0.000;0.000;0.000;0.000;0.000;0.000;0.000;0.000;0.000;0.000;0.000;0.000;0.000;0.000;0.000;0.000;0.000;0.000;0.000;0.000;0.000;0.000;0.000;0.000;0.000;0.000;0.000;0.000;0.000;0.000;0.000;0.000;0.000;0.00
ecDHFR	APO	24	31	0	N/A	A	30813	4.15	0.014;0.016;0.038;0.124;0.251;0.284;0.182;0.066;0.019;0.005;0.001;0.000;0.000;0.000;0.000;0.000;0.000;0.000;0.000;0.000;0.000;0.000;0.000;0.000;0.000;0.000;0.000;0.000;0.000;0.000;0.000;0.000;0.000;0.000;0.000;0.000;0.000;0.000;0.000;0.000;0.000;0.000;0.000;0.000;0.000;0.000;0.000;0.000;0.000;0.00
ecDHFR	APO	24	31	0	N/A	A	43291	4.07	0.012;0.015;0.045;0.140;0.260;0.276;0.168;0.061;0.018;0.005;0.001;0.000;0.000;0.000;0.000;0.000;0.000;0.000;0.000;0.000;0.000;0.000;0.000;0.000;0.000;0.000;0.000;0.000;0.000;0.000;0.000;0.000;0.000;0.000;0.000;0.000;0.000;0.000;0.000;0.000;0.000;0.000;0.000;0.000;0.000;0.000;0.000;0.000;0.000;0.00
ecDHFR	APO	24	31	0	N/A	A	inf	4.2
ecDHFR	APO	24	31	0	N/A	A	inf	4.03
ecDHFR	APO	24	32	0	N/A	A	0	0.0	0.566;0.290;0.105;0.030;0.007;0.002;0.000;0.000;0.000;0.000;0.000;0.000;0.000;0.000;0.000;0.000;0.000;0.000;0.000;0.000;0.000;0.000;0.000;0.000;0.000;0.000;0.000;0.000;0.000;0.000;0.000;0.000;0.000;0.000;0.000;0.000;0.000;0.000;0.000;0.000;0.000;0.000;0.000;0.000;0.000;0.000;0.000;0.000;0.000;0.00
ecDHFR	APO	24	32	0	N/A	A	46	2.35	0.060;0.152;0.227;0.230;0.168;0.093;0.046;0.018;0.005;0.000;0.000;0.000;0.000;0.000;0.000;0.000;0.000;0.000;0.000;0.000;0.000;0.000;0.000;0.000;0.000;0.000;0.000;0.000;0.000;0.000;0.000;0.000;0.000;0.000;0.000;0.000;0.000;0.000;0.000;0.000;0.000;0.000;0.000;0.000;0.000;0.000;0.000;0.000;0.000;0.00
ecDHFR	APO	24	32	0	N/A	A	373	3.72	0.031;0.044;0.085;0.159;0.216;0.218;0.144;0.070;0.025;0.008;0.000;0.000;0.000;0.000;0.000;0.000;0.000;0.000;0.000;0.000;0.000;0.000;0.000;0.000;0.000;0.000;0.000;0.000;0.000;0.000;0.000;0.000;0.000;0.000;0.000;0.000;0.000;0.000;0.000;0.000;0.000;0.000;0.000;0.000;0.000;0.000;0.000;0.000;0.000;0.00
ecDHFR	APO	24	32	0	N/A	A	573	4.32	0.021;0.031;0.047;0.102;0.186;0.235;0.203;0.113;0.045;0.014;0.004;0.000;0.000;0.000;0.000;0.000;0.000;0.000;0.000;0.000;0.000;0.000;0.000;0.000;0.000;0.000;0.000;0.000;0.000;0.000;0.000;0.000;0.000;0.000;0.000;0.000;0.000;0.000;0.000;0.000;0.000;0.000;0.000;0.000;0.000;0.000;0.000;0.000;0.000;0.00
ecDHFR	APO	24	32	0	N/A	A	2011	4.5	0.012;0.018;0.035;0.092;0.190;0.251;0.217;0.121;0.046;0.014;0.004;0.000;0.000;0.000;0.000;0.000;0.000;0.000;0.000;0.000;0.000;0.000;0.000;0.000;0.000;0.000;0.000;0.000;0.000;0.000;0.000;0.000;0.000;0.000;0.000;0.000;0.000;0.000;0.000;0.000;0.000;0.000;0.000;0.000;0.000;0.000;0.000;0.000;0.000;0.00
ecDHFR	APO	24	32	0	N/A	A	7771	4.57	0.015;0.019;0.032;0.080;0.176;0.251;0.228;0.129;0.050;0.017;0.004;0.000;0.000;0.000;0.000;0.000;0.000;0.000;0.000;0.000;0.000;0.000;0.000;0.000;0.000;0.000;0.000;0.000;0.000;0.000;0.000;0.000;0.000;0.000;0.000;0.000;0.000;0.000;0.000;0.000;0.000;0.000;0.000;0.000;0.000;0.000;0.000;0.000;0.000;0.00
ecDHFR	APO	24	32	0	N/A	A	30813	4.68	0.017;0.017;0.024;0.070;0.170;0.252;0.233;0.139;0.054;0.018;0.005;0.000;0.000;0.000;0.000;0.000;0.000;0.000;0.000;0.000;0.000;0.000;0.000;0.000;0.000;0.000;0.000;0.000;0.000;0.000;0.000;0.000;0.000;0.000;0.000;0.000;0.000;0.000;0.000;0.000;0.000;0.000;0.000;0.000;0.000;0.000;0.000;0.000;0.000;0.00
ecDHFR	APO	24	32	0	N/A	A	43291	4.6	0.014;0.014;0.027;0.082;0.181;0.256;0.227;0.129;0.050;0.016;0.004;0.000;0.000;0.000;0.000;0.000;0.000;0.000;0.000;0.000;0.000;0.000;0.000;0.000;0.000;0.000;0.000;0.000;0.000;0.000;0.000;0.000;0.000;0.000;0.000;0.000;0.000;0.000;0.000;0.000;0.000;0.000;0.000;0.000;0.000;0.000;0.000;0.000;0.000;0.00
ecDHFR	APO	24	32	0	N/A	A	inf	4.7
ecDHFR	APO	24	33	0	N/A	A	0	0.0	0.546;0.292;0.118;0.035;0.009;0.000;0.000;0.000;0.000;0.000;0.000;0.000;0.000;0.000;0.000;0.000;0.000;0.000;0.000;0.000;0.000;0.000;0.000;0.000;0.000;0.000;0.000;0.000;0.000;0.000;0.000;0.000;0.000;0.000;0.000;0.000;0.000;0.000;0.000;0.000;0.000;0.000;0.000;0.000;0.000;0.000;0.000;0.000;0.000;0.00
ecDHFR	APO	24	33	0	N/A	A	46	3.13	0.035;0.088;0.153;0.202;0.190;0.152;0.090;0.045;0.045;0.000;0.000;0.000;0.000;0.000;0.000;0.000;0.000;0.000;0.000;0.000;0.000;0.000;0.000;0.000;0.000;0.000;0.000;0.000;0.000;0.000;0.000;0.000;0.000;0.000;0.000;0.000;0.000;0.000;0.000;0.000;0.000;0.000;0.000;0.000;0.000;0.000;0.000;0.000;0.000;0.00
ecDHFR	APO	24	33	0	N/A	A	373	4.57	0.015;0.027;0.044;0.105;0.175;0.214;0.196;0.133;0.066;0.025;0.000;0.000;0.000;0.000;0.000;0.000;0.000;0.000;0.000;0.000;0.000;0.000;0.000;0.000;0.000;0.000;0.000;0.000;0.000;0.000;0.000;0.000;0.000;0.000;0.000;0.000;0.000;0.000;0.000;0.000;0.000;0.000;0.000;0.000;0.000;0.000;0.000;0.000;0.000;0.00
ecDHFR	APO	24	33	0	N/A	A	573	5.21	0.000;0.025;0.024;0.060;0.129;0.209;0.238;0.179;0.100;0.037;0.000;0.000;0.000;0.000;0.000;0.000;0.000;0.000;0.000;0.000;0.000;0.000;0.000;0.000;0.000;0.000;0.000;0.000;0.000;0.000;0.000;0.000;0.000;0.000;0.000;0.000;0.000;0.000;0.000;0.000;0.000;0.000;0.000;0.000;0.000;0.000;0.000;0.000;0.000;0.00
ecDHFR	APO	24	33	0	N/A	A	2011	5.35	0.000;0.012;0.017;0.049;0.112;0.194;0.238;0.193;0.108;0.042;0.032;0.003;0.000;0.000;0.000;0.000;0.000;0.000;0.000;0.000;0.000;0.000;0.000;0.000;0.000;0.000;0.000;0.000;0.000;0.000;0.000;0.000;0.000;0.000;0.000;0.000;0.000;0.000;0.000;0.000;0.000;0.000;0.000;0.000;0.000;0.000;0.000;0.000;0.000;0.00
ecDHFR	APO	24	33	0	N/A	A	7771	5.39	0.000;0.014;0.017;0.043;0.104;0.194;0.244;0.200;0.109;0.047;0.026;0.002;0.000;0.000;0.000;0.000;0.000;0.000;0.000;0.000;0.000;0.000;0.000;0.000;0.000;0.000;0.000;0.000;0.000;0.000;0.000;0.000;0.000;0.000;0.000;0.000;0.000;0.000;0.000;0.000;0.000;0.000;0.000;0.000;0.000;0.000;0.000;0.000;0.000;0.00
ecDHFR	APO	24	33	0	N/A	A	30813	5.49	0.000;0.009;0.013;0.037;0.107;0.181;0.245;0.221;0.119;0.044;0.020;0.004;0.000;0.000;0.000;0.000;0.000;0.000;0.000;0.000;0.000;0.000;0.000;0.000;0.000;0.000;0.000;0.000;0.000;0.000;0.000;0.000;0.000;0.000;0.000;0.000;0.000;0.000;0.000;0.000;0.000;0.000;0.000;0.000;0.000;0.000;0.000;0.000;0.000;0.00
ecDHFR	APO	24	33	0	N/A	A	43291	5.42	0.000;0.009;0.013;0.041;0.109;0.201;0.250;0.198;0.115;0.043;0.018;0.004;0.000;0.000;0.000;0.000;0.000;0.000;0.000;0.000;0.000;0.000;0.000;0.000;0.000;0.000;0.000;0.000;0.000;0.000;0.000;0.000;0.000;0.000;0.000;0.000;0.000;0.000;0.000;0.000;0.000;0.000;0.000;0.000;0.000;0.000;0.000;0.000;0.000;0.00
ecDHFR	APO	24	33	0	N/A	A	inf	5.68
ecDHFR	APO	24	33	0	N/A	A	inf	5.45
ecDHFR	APO	24	33	0	N/A	A	inf	5.45
ecDHFR	APO	24	35	0	N/A	A	0	0.0	0.446;0.303;0.163;0.053;0.021;0.014;0.000;0.000;0.000;0.000;0.000;0.000;0.000;0.000;0.000;0.000;0.000;0.000;0.000;0.000;0.000;0.000;0.000;0.000;0.000;0.000;0.000;0.000;0.000;0.000;0.000;0.000;0.000;0.000;0.000;0.000;0.000;0.000;0.000;0.000;0.000;0.000;0.000;0.000;0.000;0.000;0.000;0.000;0.000;0.00
ecDHFR	APO	24	35	0	N/A	A	46	4.05	0.026;0.049;0.089;0.140;0.191;0.177;0.147;0.098;0.055;0.029;0.000;0.000;0.000;0.000;0.000;0.000;0.000;0.000;0.000;0.000;0.000;0.000;0.000;0.000;0.000;0.000;0.000;0.000;0.000;0.000;0.000;0.000;0.000;0.000;0.000;0.000;0.000;0.000;0.000;0.000;0.000;0.000;0.000;0.000;0.000;0.000;0.000;0.000;0.000;0.00
ecDHFR	APO	24	35	0	N/A	A	373	5.39	0.000;0.023;0.029;0.051;0.099;0.156;0.195;0.186;0.131;0.074;0.041;0.016;0.000;0.000;0.000;0.000;0.000;0.000;0.000;0.000;0.000;0.000;0.000;0.000;0.000;0.000;0.000;0.000;0.000;0.000;0.000;0.000;0.000;0.000;0.000;0.000;0.000;0.000;0.000;0.000;0.000;0.000;0.000;0.000;0.000;0.000;0.000;0.000;0.000;0.00
ecDHFR	APO	24	35	0	N/A	A	573	6.13	0.000;0.000;0.022;0.025;0.051;0.110;0.168;0.211;0.185;0.119;0.066;0.027;0.017;0.000;0.000;0.000;0.000;0.000;0.000;0.000;0.000;0.000;0.000;0.000;0.000;0.000;0.000;0.000;0.000;0.000;0.000;0.000;0.000;0.000;0.000;0.000;0.000;0.000;0.000;0.000;0.000;0.000;0.000;0.000;0.000;0.000;0.000;0.000;0.000;0.00
ecDHFR	APO	24	35	0	N/A	A	2011	6.27	0.000;0.000;0.015;0.019;0.052;0.101;0.164;0.225;0.196;0.119;0.063;0.024;0.023;0.000;0.000;0.000;0.000;0.000;0.000;0.000;0.000;0.000;0.000;0.000;0.000;0.000;0.000;0.000;0.000;0.000;0.000;0.000;0.000;0.000;0.000;0.000;0.000;0.000;0.000;0.000;0.000;0.000;0.000;0.000;0.000;0.000;0.000;0.000;0.000;0.00
ecDHFR	APO	24	35	0	N/A	A	7771	6.42	0.000;0.000;0.017;0.019;0.045;0.098;0.172;0.217;0.200;0.128;0.072;0.026;0.000;0.006;0.000;0.000;0.000;0.000;0.000;0.000;0.000;0.000;0.000;0.000;0.000;0.000;0.000;0.000;0.000;0.000;0.000;0.000;0.000;0.000;0.000;0.000;0.000;0.000;0.000;0.000;0.000;0.000;0.000;0.000;0.000;0.000;0.000;0.000;0.000;0.00
ecDHFR	APO	24	35	0	N/A	A	30813	6.42	0.000;0.016;0.000;0.015;0.040;0.098;0.176;0.221;0.193;0.134;0.060;0.031;0.016;0.000;0.000;0.000;0.000;0.000;0.000;0.000;0.000;0.000;0.000;0.000;0.000;0.000;0.000;0.000;0.000;0.000;0.000;0.000;0.000;0.000;0.000;0.000;0.000;0.000;0.000;0.000;0.000;0.000;0.000;0.000;0.000;0.000;0.000;0.000;0.000;0.00
ecDHFR	APO	24	35	0	N/A	A	43291	6.34	0.000;0.000;0.010;0.015;0.045;0.109;0.176;0.224;0.194;0.126;0.064;0.025;0.012;0.000;0.000;0.000;0.000;0.000;0.000;0.000;0.000;0.000;0.000;0.000;0.000;0.000;0.000;0.000;0.000;0.000;0.000;0.000;0.000;0.000;0.000;0.000;0.000;0.000;0.000;0.000;0.000;0.000;0.000;0.000;0.000;0.000;0.000;0.000;0.000;0.00
ecDHFR	APO	24	35	0	N/A	A	inf	7.15
ecDHFR	APO	24	38	0	N/A	A	0	0.0	0.366;0.326;0.184;0.082;0.032;0.010;0.000;0.000;0.000;0.000;0.000;0.000;0.000;0.000;0.000;0.000;0.000;0.000;0.000;0.000;0.000;0.000;0.000;0.000;0.000;0.000;0.000;0.000;0.000;0.000;0.000;0.000;0.000;0.000;0.000;0.000;0.000;0.000;0.000;0.000;0.000;0.000;0.000;0.000;0.000;0.000;0.000;0.000;0.000;0.00
ecDHFR	APO	24	38	0	N/A	A	0	0.0	0.362;0.327;0.184;0.091;0.026;0.009;0.000;0.000;0.000;0.000;0.000;0.000;0.000;0.000;0.000;0.000;0.000;0.000;0.000;0.000;0.000;0.000;0.000;0.000;0.000;0.000;0.000;0.000;0.000;0.000;0.000;0.000;0.000;0.000;0.000;0.000;0.000;0.000;0.000;0.000;0.000;0.000;0.000;0.000;0.000;0.000;0.000;0.000;0.000;0.00
ecDHFR	APO	24	38	0	N/A	A	46	4.3	0.030;0.042;0.074;0.095;0.142;0.168;0.150;0.128;0.088;0.056;0.028;0.000;0.000;0.000;0.000;0.000;0.000;0.000;0.000;0.000;0.000;0.000;0.000;0.000;0.000;0.000;0.000;0.000;0.000;0.000;0.000;0.000;0.000;0.000;0.000;0.000;0.000;0.000;0.000;0.000;0.000;0.000;0.000;0.000;0.000;0.000;0.000;0.000;0.000;0.00
ecDHFR	APO	24	38	0	N/A	A	373	6.13	0.000;0.000;0.000;0.033;0.049;0.097;0.147;0.182;0.194;0.143;0.093;0.051;0.000;0.011;0.000;0.000;0.000;0.000;0.000;0.000;0.000;0.000;0.000;0.000;0.000;0.000;0.000;0.000;0.000;0.000;0.000;0.000;0.000;0.000;0.000;0.000;0.000;0.000;0.000;0.000;0.000;0.000;0.000;0.000;0.000;0.000;0.000;0.000;0.000;0.00
ecDHFR	APO	24	38	0	N/A	A	573	7.33	0.000;0.000;0.000;0.000;0.024;0.058;0.097;0.157;0.194;0.197;0.155;0.092;0.000;0.018;0.008;0.000;0.000;0.000;0.000;0.000;0.000;0.000;0.000;0.000;0.000;0.000;0.000;0.000;0.000;0.000;0.000;0.000;0.000;0.000;0.000;0.000;0.000;0.000;0.000;0.000;0.000;0.000;0.000;0.000;0.000;0.000;0.000;0.000;0.000;0.00
ecDHFR	APO	24	38	0	N/A	A	2011	7.27	0.000;0.000;0.000;0.021;0.021;0.046;0.100;0.159;0.209;0.206;0.139;0.082;0.000;0.013;0.004;0.000;0.000;0.000;0.000;0.000;0.000;0.000;0.000;0.000;0.000;0.000;0.000;0.000;0.000;0.000;0.000;0.000;0.000;0.000;0.000;0.000;0.000;0.000;0.000;0.000;0.000;0.000;0.000;0.000;0.000;0.000;0.000;0.000;0.000;0.00
ecDHFR	APO	24	38	0	N/A	A	7771	7.36	0.000;0.000;0.000;0.021;0.021;0.044;0.092;0.150;0.194;0.187;0.146;0.083;0.044;0.016;0.000;0.000;0.000;0.000;0.000;0.000;0.000;0.000;0.000;0.000;0.000;0.000;0.000;0.000;0.000;0.000;0.000;0.000;0.000;0.000;0.000;0.000;0.000;0.000;0.000;0.000;0.000;0.000;0.000;0.000;0.000;0.000;0.000;0.000;0.000;0.00
ecDHFR	APO	24	38	0	N/A	A	30813	7.48	0.000;0.000;0.015;0.000;0.012;0.033;0.079;0.142;0.204;0.199;0.159;0.094;0.041;0.022;0.000;0.000;0.000;0.000;0.000;0.000;0.000;0.000;0.000;0.000;0.000;0.000;0.000;0.000;0.000;0.000;0.000;0.000;0.000;0.000;0.000;0.000;0.000;0.000;0.000;0.000;0.000;0.000;0.000;0.000;0.000;0.000;0.000;0.000;0.000;0.00
ecDHFR	APO	24	38	0	N/A	A	43291	7.38	0.000;0.000;0.011;0.000;0.014;0.040;0.091;0.159;0.200;0.196;0.146;0.084;0.042;0.017;0.000;0.000;0.000;0.000;0.000;0.000;0.000;0.000;0.000;0.000;0.000;0.000;0.000;0.000;0.000;0.000;0.000;0.000;0.000;0.000;0.000;0.000;0.000;0.000;0.000;0.000;0.000;0.000;0.000;0.000;0.000;0.000;0.000;0.000;0.000;0.00
ecDHFR	APO	24	38	0	N/A	A	inf	8.18
ecDHFR	APO	26	31	0	N/A	A	0	0.0	0.703;0.233;0.064;0.000;0.000;0.000;0.000;0.000;0.000;0.000;0.000;0.000;0.000;0.000;0.000;0.000;0.000;0.000;0.000;0.000;0.000;0.000;0.000;0.000;0.000;0.000;0.000;0.000;0.000;0.000;0.000;0.000;0.000;0.000;0.000;0.000;0.000;0.000;0.000;0.000;0.000;0.000;0.000;0.000;0.000;0.000;0.000;0.000;0.000;0.00
ecDHFR	APO	26	31	0	N/A	A	0	0.0	0.678;0.235;0.068;0.017;0.002;0.000;0.000;0.000;0.000;0.000;0.000;0.000;0.000;0.000;0.000;0.000;0.000;0.000;0.000;0.000;0.000;0.000;0.000;0.000;0.000;0.000;0.000;0.000;0.000;0.000;0.000;0.000;0.000;0.000;0.000;0.000;0.000;0.000;0.000;0.000;0.000;0.000;0.000;0.000;0.000;0.000;0.000;0.000;0.000;0.00
ecDHFR	APO	26	31	0	N/A	A	46	1.33	0.184;0.337;0.259;0.155;0.065;0.000;0.000;0.000;0.000;0.000;0.000;0.000;0.000;0.000;0.000;0.000;0.000;0.000;0.000;0.000;0.000;0.000;0.000;0.000;0.000;0.000;0.000;0.000;0.000;0.000;0.000;0.000;0.000;0.000;0.000;0.000;0.000;0.000;0.000;0.000;0.000;0.000;0.000;0.000;0.000;0.000;0.000;0.000;0.000;0.00
ecDHFR	APO	26	31	0	N/A	A	46	1.32	0.164;0.331;0.270;0.156;0.059;0.016;0.005;0.000;0.000;0.000;0.000;0.000;0.000;0.000;0.000;0.000;0.000;0.000;0.000;0.000;0.000;0.000;0.000;0.000;0.000;0.000;0.000;0.000;0.000;0.000;0.000;0.000;0.000;0.000;0.000;0.000;0.000;0.000;0.000;0.000;0.000;0.000;0.000;0.000;0.000;0.000;0.000;0.000;0.000;0.00
ecDHFR	APO	26	31	0	N/A	A	373	2.37	0.043;0.145;0.268;0.294;0.175;0.061;0.013;0.000;0.000;0.000;0.000;0.000;0.000;0.000;0.000;0.000;0.000;0.000;0.000;0.000;0.000;0.000;0.000;0.000;0.000;0.000;0.000;0.000;0.000;0.000;0.000;0.000;0.000;0.000;0.000;0.000;0.000;0.000;0.000;0.000;0.000;0.000;0.000;0.000;0.000;0.000;0.000;0.000;0.000;0.00
ecDHFR	APO	26	31	0	N/A	A	373	2.31	0.051;0.140;0.254;0.287;0.189;0.059;0.016;0.003;0.000;0.000;0.000;0.000;0.000;0.000;0.000;0.000;0.000;0.000;0.000;0.000;0.000;0.000;0.000;0.000;0.000;0.000;0.000;0.000;0.000;0.000;0.000;0.000;0.000;0.000;0.000;0.000;0.000;0.000;0.000;0.000;0.000;0.000;0.000;0.000;0.000;0.000;0.000;0.000;0.000;0.00
ecDHFR	APO	26	31	0	N/A	A	573	2.81	0.033;0.077;0.210;0.313;0.251;0.091;0.025;0.000;0.000;0.000;0.000;0.000;0.000;0.000;0.000;0.000;0.000;0.000;0.000;0.000;0.000;0.000;0.000;0.000;0.000;0.000;0.000;0.000;0.000;0.000;0.000;0.000;0.000;0.000;0.000;0.000;0.000;0.000;0.000;0.000;0.000;0.000;0.000;0.000;0.000;0.000;0.000;0.000;0.000;0.00
ecDHFR	APO	26	31	0	N/A	A	573	2.75	0.028;0.075;0.195;0.314;0.258;0.096;0.027;0.007;0.000;0.000;0.000;0.000;0.000;0.000;0.000;0.000;0.000;0.000;0.000;0.000;0.000;0.000;0.000;0.000;0.000;0.000;0.000;0.000;0.000;0.000;0.000;0.000;0.000;0.000;0.000;0.000;0.000;0.000;0.000;0.000;0.000;0.000;0.000;0.000;0.000;0.000;0.000;0.000;0.000;0.00
ecDHFR	APO	26	31	0	N/A	A	2011	2.94	0.017;0.063;0.199;0.320;0.270;0.103;0.028;0.000;0.000;0.000;0.000;0.000;0.000;0.000;0.000;0.000;0.000;0.000;0.000;0.000;0.000;0.000;0.000;0.000;0.000;0.000;0.000;0.000;0.000;0.000;0.000;0.000;0.000;0.000;0.000;0.000;0.000;0.000;0.000;0.000;0.000;0.000;0.000;0.000;0.000;0.000;0.000;0.000;0.000;0.00
ecDHFR	APO	26	31	0	N/A	A	2011	2.87	0.017;0.056;0.180;0.334;0.284;0.095;0.028;0.005;0.000;0.000;0.000;0.000;0.000;0.000;0.000;0.000;0.000;0.000;0.000;0.000;0.000;0.000;0.000;0.000;0.000;0.000;0.000;0.000;0.000;0.000;0.000;0.000;0.000;0.000;0.000;0.000;0.000;0.000;0.000;0.000;0.000;0.000;0.000;0.000;0.000;0.000;0.000;0.000;0.000;0.00
ecDHFR	APO	26	31	0	N/A	A	7771	3.0	0.013;0.043;0.176;0.341;0.292;0.100;0.028;0.004;0.003;0.000;0.000;0.000;0.000;0.000;0.000;0.000;0.000;0.000;0.000;0.000;0.000;0.000;0.000;0.000;0.000;0.000;0.000;0.000;0.000;0.000;0.000;0.000;0.000;0.000;0.000;0.000;0.000;0.000;0.000;0.000;0.000;0.000;0.000;0.000;0.000;0.000;0.000;0.000;0.000;0.00
ecDHFR	APO	26	31	0	N/A	A	7771	2.94	0.018;0.045;0.163;0.335;0.301;0.103;0.029;0.006;0.000;0.000;0.000;0.000;0.000;0.000;0.000;0.000;0.000;0.000;0.000;0.000;0.000;0.000;0.000;0.000;0.000;0.000;0.000;0.000;0.000;0.000;0.000;0.000;0.000;0.000;0.000;0.000;0.000;0.000;0.000;0.000;0.000;0.000;0.000;0.000;0.000;0.000;0.000;0.000;0.000;0.00
ecDHFR	APO	26	31	0	N/A	A	30813	3.09	0.012;0.042;0.158;0.331;0.314;0.110;0.028;0.000;0.005;0.000;0.000;0.000;0.000;0.000;0.000;0.000;0.000;0.000;0.000;0.000;0.000;0.000;0.000;0.000;0.000;0.000;0.000;0.000;0.000;0.000;0.000;0.000;0.000;0.000;0.000;0.000;0.000;0.000;0.000;0.000;0.000;0.000;0.000;0.000;0.000;0.000;0.000;0.000;0.000;0.00
ecDHFR	APO	26	31	0	N/A	A	30813	3.0	0.015;0.042;0.150;0.329;0.313;0.112;0.032;0.007;0.001;0.000;0.000;0.000;0.000;0.000;0.000;0.000;0.000;0.000;0.000;0.000;0.000;0.000;0.000;0.000;0.000;0.000;0.000;0.000;0.000;0.000;0.000;0.000;0.000;0.000;0.000;0.000;0.000;0.000;0.000;0.000;0.000;0.000;0.000;0.000;0.000;0.000;0.000;0.000;0.000;0.00
ecDHFR	APO	26	31	0	N/A	A	43291	3.03	0.010;0.049;0.170;0.342;0.297;0.103;0.026;0.003;0.000;0.000;0.000;0.000;0.000;0.000;0.000;0.000;0.000;0.000;0.000;0.000;0.000;0.000;0.000;0.000;0.000;0.000;0.000;0.000;0.000;0.000;0.000;0.000;0.000;0.000;0.000;0.000;0.000;0.000;0.000;0.000;0.000;0.000;0.000;0.000;0.000;0.000;0.000;0.000;0.000;0.00
ecDHFR	APO	26	31	0	N/A	A	43291	2.96	0.015;0.045;0.166;0.331;0.300;0.105;0.030;0.007;0.000;0.000;0.000;0.000;0.000;0.000;0.000;0.000;0.000;0.000;0.000;0.000;0.000;0.000;0.000;0.000;0.000;0.000;0.000;0.000;0.000;0.000;0.000;0.000;0.000;0.000;0.000;0.000;0.000;0.000;0.000;0.000;0.000;0.000;0.000;0.000;0.000;0.000;0.000;0.000;0.000;0.00
ecDHFR	APO	26	31	0	N/A	A	inf	3.09
ecDHFR	APO	26	32	0	N/A	A	0	0.0	0.555;0.275;0.133;0.031;0.005;0.000;0.000;0.000;0.000;0.000;0.000;0.000;0.000;0.000;0.000;0.000;0.000;0.000;0.000;0.000;0.000;0.000;0.000;0.000;0.000;0.000;0.000;0.000;0.000;0.000;0.000;0.000;0.000;0.000;0.000;0.000;0.000;0.000;0.000;0.000;0.000;0.000;0.000;0.000;0.000;0.000;0.000;0.000;0.000;0.00
ecDHFR	APO	26	32	0	N/A	A	2011	3.4	0.016;0.035;0.097;0.203;0.261;0.172;0.120;0.069;0.026;0.000;0.000;0.000;0.000;0.000;0.000;0.000;0.000;0.000;0.000;0.000;0.000;0.000;0.000;0.000;0.000;0.000;0.000;0.000;0.000;0.000;0.000;0.000;0.000;0.000;0.000;0.000;0.000;0.000;0.000;0.000;0.000;0.000;0.000;0.000;0.000;0.000;0.000;0.000;0.000;0.00
ecDHFR	APO	26	32	0	N/A	A	30813	3.56	0.011;0.019;0.067;0.173;0.235;0.172;0.162;0.118;0.043;0.000;0.000;0.000;0.000;0.000;0.000;0.000;0.000;0.000;0.000;0.000;0.000;0.000;0.000;0.000;0.000;0.000;0.000;0.000;0.000;0.000;0.000;0.000;0.000;0.000;0.000;0.000;0.000;0.000;0.000;0.000;0.000;0.000;0.000;0.000;0.000;0.000;0.000;0.000;0.000;0.00
ecDHFR	APO	26	32	0	N/A	A	43291	3.54	0.013;0.024;0.080;0.198;0.269;0.198;0.000;0.156;0.061;0.000;0.000;0.000;0.000;0.000;0.000;0.000;0.000;0.000;0.000;0.000;0.000;0.000;0.000;0.000;0.000;0.000;0.000;0.000;0.000;0.000;0.000;0.000;0.000;0.000;0.000;0.000;0.000;0.000;0.000;0.000;0.000;0.000;0.000;0.000;0.000;0.000;0.000;0.000;0.000;0.00
ecDHFR	APO	26	32	0	N/A	A	inf	3.57
ecDHFR	APO	26	33	0	N/A	A	0	0.0	0.584;0.290;0.091;0.020;0.010;0.004;0.000;0.000;0.000;0.000;0.000;0.000;0.000;0.000;0.000;0.000;0.000;0.000;0.000;0.000;0.000;0.000;0.000;0.000;0.000;0.000;0.000;0.000;0.000;0.000;0.000;0.000;0.000;0.000;0.000;0.000;0.000;0.000;0.000;0.000;0.000;0.000;0.000;0.000;0.000;0.000;0.000;0.000;0.000;0.00
ecDHFR	APO	26	33	0	N/A	A	46	2.44	0.060;0.133;0.227;0.256;0.180;0.084;0.043;0.009;0.008;0.000;0.000;0.000;0.000;0.000;0.000;0.000;0.000;0.000;0.000;0.000;0.000;0.000;0.000;0.000;0.000;0.000;0.000;0.000;0.000;0.000;0.000;0.000;0.000;0.000;0.000;0.000;0.000;0.000;0.000;0.000;0.000;0.000;0.000;0.000;0.000;0.000;0.000;0.000;0.000;0.00
ecDHFR	APO	26	33	0	N/A	A	373	3.59	0.022;0.037;0.098;0.196;0.255;0.210;0.109;0.047;0.017;0.010;0.000;0.000;0.000;0.000;0.000;0.000;0.000;0.000;0.000;0.000;0.000;0.000;0.000;0.000;0.000;0.000;0.000;0.000;0.000;0.000;0.000;0.000;0.000;0.000;0.000;0.000;0.000;0.000;0.000;0.000;0.000;0.000;0.000;0.000;0.000;0.000;0.000;0.000;0.000;0.00
ecDHFR	APO	26	33	0	N/A	A	573	3.98	0.024;0.030;0.064;0.140;0.225;0.254;0.166;0.064;0.020;0.012;0.000;0.000;0.000;0.000;0.000;0.000;0.000;0.000;0.000;0.000;0.000;0.000;0.000;0.000;0.000;0.000;0.000;0.000;0.000;0.000;0.000;0.000;0.000;0.000;0.000;0.000;0.000;0.000;0.000;0.000;0.000;0.000;0.000;0.000;0.000;0.000;0.000;0.000;0.000;0.00
ecDHFR	APO	26	33	0	N/A	A	2011	4.21	0.006;0.018;0.050;0.133;0.234;0.281;0.181;0.067;0.020;0.005;0.005;0.000;0.000;0.000;0.000;0.000;0.000;0.000;0.000;0.000;0.000;0.000;0.000;0.000;0.000;0.000;0.000;0.000;0.000;0.000;0.000;0.000;0.000;0.000;0.000;0.000;0.000;0.000;0.000;0.000;0.000;0.000;0.000;0.000;0.000;0.000;0.000;0.000;0.000;0.00
ecDHFR	APO	26	33	0	N/A	A	7771	4.23	0.011;0.016;0.047;0.129;0.229;0.277;0.191;0.069;0.030;0.003;0.000;0.000;0.000;0.000;0.000;0.000;0.000;0.000;0.000;0.000;0.000;0.000;0.000;0.000;0.000;0.000;0.000;0.000;0.000;0.000;0.000;0.000;0.000;0.000;0.000;0.000;0.000;0.000;0.000;0.000;0.000;0.000;0.000;0.000;0.000;0.000;0.000;0.000;0.000;0.00
ecDHFR	APO	26	33	0	N/A	A	30813	4.35	0.007;0.015;0.041;0.110;0.232;0.268;0.208;0.075;0.025;0.012;0.008;0.000;0.000;0.000;0.000;0.000;0.000;0.000;0.000;0.000;0.000;0.000;0.000;0.000;0.000;0.000;0.000;0.000;0.000;0.000;0.000;0.000;0.000;0.000;0.000;0.000;0.000;0.000;0.000;0.000;0.000;0.000;0.000;0.000;0.000;0.000;0.000;0.000;0.000;0.00
ecDHFR	APO	26	33	0	N/A	A	43291	4.35	0.007;0.011;0.036;0.119;0.240;0.283;0.196;0.078;0.025;0.007;0.000;0.000;0.000;0.000;0.000;0.000;0.000;0.000;0.000;0.000;0.000;0.000;0.000;0.000;0.000;0.000;0.000;0.000;0.000;0.000;0.000;0.000;0.000;0.000;0.000;0.000;0.000;0.000;0.000;0.000;0.000;0.000;0.000;0.000;0.000;0.000;0.000;0.000;0.000;0.00
ecDHFR	APO	26	33	0	N/A	A	inf	4.42
ecDHFR	APO	26	33	0	N/A	A	inf	3.93
ecDHFR	APO	26	35	0	N/A	A	0	0.0	0.502;0.308;0.132;0.045;0.013;0.000;0.000;0.000;0.000;0.000;0.000;0.000;0.000;0.000;0.000;0.000;0.000;0.000;0.000;0.000;0.000;0.000;0.000;0.000;0.000;0.000;0.000;0.000;0.000;0.000;0.000;0.000;0.000;0.000;0.000;0.000;0.000;0.000;0.000;0.000;0.000;0.000;0.000;0.000;0.000;0.000;0.000;0.000;0.000;0.00
ecDHFR	APO	26	35	0	N/A	A	46	3.58	0.030;0.090;0.110;0.185;0.204;0.157;0.124;0.065;0.024;0.011;0.000;0.000;0.000;0.000;0.000;0.000;0.000;0.000;0.000;0.000;0.000;0.000;0.000;0.000;0.000;0.000;0.000;0.000;0.000;0.000;0.000;0.000;0.000;0.000;0.000;0.000;0.000;0.000;0.000;0.000;0.000;0.000;0.000;0.000;0.000;0.000;0.000;0.000;0.000;0.00
ecDHFR	APO	26	35	0	N/A	A	373	4.64	0.000;0.030;0.041;0.086;0.160;0.205;0.235;0.135;0.077;0.031;0.000;0.000;0.000;0.000;0.000;0.000;0.000;0.000;0.000;0.000;0.000;0.000;0.000;0.000;0.000;0.000;0.000;0.000;0.000;0.000;0.000;0.000;0.000;0.000;0.000;0.000;0.000;0.000;0.000;0.000;0.000;0.000;0.000;0.000;0.000;0.000;0.000;0.000;0.000;0.00
ecDHFR	APO	26	35	0	N/A	A	573	5.54	0.000;0.021;0.023;0.037;0.106;0.189;0.240;0.208;0.115;0.047;0.000;0.015;0.000;0.000;0.000;0.000;0.000;0.000;0.000;0.000;0.000;0.000;0.000;0.000;0.000;0.000;0.000;0.000;0.000;0.000;0.000;0.000;0.000;0.000;0.000;0.000;0.000;0.000;0.000;0.000;0.000;0.000;0.000;0.000;0.000;0.000;0.000;0.000;0.000;0.00
ecDHFR	APO	26	35	0	N/A	A	2011	5.33	0.000;0.017;0.023;0.044;0.106;0.200;0.254;0.190;0.111;0.044;0.000;0.009;0.000;0.000;0.000;0.000;0.000;0.000;0.000;0.000;0.000;0.000;0.000;0.000;0.000;0.000;0.000;0.000;0.000;0.000;0.000;0.000;0.000;0.000;0.000;0.000;0.000;0.000;0.000;0.000;0.000;0.000;0.000;0.000;0.000;0.000;0.000;0.000;0.000;0.00
ecDHFR	APO	26	35	0	N/A	A	7771	5.57	0.000;0.019;0.021;0.038;0.096;0.188;0.231;0.210;0.131;0.056;0.000;0.010;0.000;0.000;0.000;0.000;0.000;0.000;0.000;0.000;0.000;0.000;0.000;0.000;0.000;0.000;0.000;0.000;0.000;0.000;0.000;0.000;0.000;0.000;0.000;0.000;0.000;0.000;0.000;0.000;0.000;0.000;0.000;0.000;0.000;0.000;0.000;0.000;0.000;0.00
ecDHFR	APO	26	35	0	N/A	A	30813	5.61	0.020;0.000;0.015;0.024;0.097;0.182;0.241;0.214;0.121;0.047;0.032;0.007;0.000;0.000;0.000;0.000;0.000;0.000;0.000;0.000;0.000;0.000;0.000;0.000;0.000;0.000;0.000;0.000;0.000;0.000;0.000;0.000;0.000;0.000;0.000;0.000;0.000;0.000;0.000;0.000;0.000;0.000;0.000;0.000;0.000;0.000;0.000;0.000;0.000;0.00
ecDHFR	APO	26	35	0	N/A	A	43291	5.49	0.016;0.000;0.014;0.035;0.092;0.179;0.242;0.213;0.119;0.047;0.036;0.009;0.000;0.000;0.000;0.000;0.000;0.000;0.000;0.000;0.000;0.000;0.000;0.000;0.000;0.000;0.000;0.000;0.000;0.000;0.000;0.000;0.000;0.000;0.000;0.000;0.000;0.000;0.000;0.000;0.000;0.000;0.000;0.000;0.000;0.000;0.000;0.000;0.000;0.00
ecDHFR	APO	26	35	0	N/A	A	inf	5.41
ecDHFR	APO	26	38	0	N/A	A	0	0.0	0.391;0.328;0.175;0.074;0.025;0.007;0.000;0.000;0.000;0.000;0.000;0.000;0.000;0.000;0.000;0.000;0.000;0.000;0.000;0.000;0.000;0.000;0.000;0.000;0.000;0.000;0.000;0.000;0.000;0.000;0.000;0.000;0.000;0.000;0.000;0.000;0.000;0.000;0.000;0.000;0.000;0.000;0.000;0.000;0.000;0.000;0.000;0.000;0.000;0.00
ecDHFR	APO	26	38	0	N/A	A	46	4.14	0.023;0.046;0.076;0.114;0.157;0.173;0.159;0.118;0.077;0.040;0.017;0.000;0.000;0.000;0.000;0.000;0.000;0.000;0.000;0.000;0.000;0.000;0.000;0.000;0.000;0.000;0.000;0.000;0.000;0.000;0.000;0.000;0.000;0.000;0.000;0.000;0.000;0.000;0.000;0.000;0.000;0.000;0.000;0.000;0.000;0.000;0.000;0.000;0.000;0.00
ecDHFR	APO	26	38	0	N/A	A	373	5.62	0.000;0.000;0.027;0.038;0.068;0.129;0.181;0.192;0.166;0.111;0.058;0.022;0.007;0.000;0.000;0.000;0.000;0.000;0.000;0.000;0.000;0.000;0.000;0.000;0.000;0.000;0.000;0.000;0.000;0.000;0.000;0.000;0.000;0.000;0.000;0.000;0.000;0.000;0.000;0.000;0.000;0.000;0.000;0.000;0.000;0.000;0.000;0.000;0.000;0.00
ecDHFR	APO	26	38	0	N/A	A	573	6.48	0.000;0.000;0.000;0.022;0.034;0.071;0.145;0.195;0.215;0.161;0.095;0.041;0.015;0.005;0.000;0.000;0.000;0.000;0.000;0.000;0.000;0.000;0.000;0.000;0.000;0.000;0.000;0.000;0.000;0.000;0.000;0.000;0.000;0.000;0.000;0.000;0.000;0.000;0.000;0.000;0.000;0.000;0.000;0.000;0.000;0.000;0.000;0.000;0.000;0.00
ecDHFR	APO	26	38	0	N/A	A	2011	6.59	0.000;0.000;0.000;0.016;0.029;0.075;0.149;0.203;0.207;0.159;0.094;0.045;0.017;0.006;0.000;0.000;0.000;0.000;0.000;0.000;0.000;0.000;0.000;0.000;0.000;0.000;0.000;0.000;0.000;0.000;0.000;0.000;0.000;0.000;0.000;0.000;0.000;0.000;0.000;0.000;0.000;0.000;0.000;0.000;0.000;0.000;0.000;0.000;0.000;0.00
ecDHFR	APO	26	38	0	N/A	A	7771	6.65	0.000;0.000;0.000;0.016;0.027;0.067;0.132;0.203;0.214;0.169;0.102;0.045;0.018;0.007;0.000;0.000;0.000;0.000;0.000;0.000;0.000;0.000;0.000;0.000;0.000;0.000;0.000;0.000;0.000;0.000;0.000;0.000;0.000;0.000;0.000;0.000;0.000;0.000;0.000;0.000;0.000;0.000;0.000;0.000;0.000;0.000;0.000;0.000;0.000;0.00
ecDHFR	APO	26	38	0	N/A	A	30813	6.93	0.000;0.000;0.000;0.009;0.021;0.057;0.122;0.198;0.225;0.184;0.107;0.052;0.019;0.008;0.000;0.000;0.000;0.000;0.000;0.000;0.000;0.000;0.000;0.000;0.000;0.000;0.000;0.000;0.000;0.000;0.000;0.000;0.000;0.000;0.000;0.000;0.000;0.000;0.000;0.000;0.000;0.000;0.000;0.000;0.000;0.000;0.000;0.000;0.000;0.00
ecDHFR	APO	26	38	0	N/A	A	43291	6.72	0.000;0.000;0.000;0.011;0.025;0.070;0.140;0.207;0.216;0.165;0.098;0.044;0.016;0.008;0.000;0.000;0.000;0.000;0.000;0.000;0.000;0.000;0.000;0.000;0.000;0.000;0.000;0.000;0.000;0.000;0.000;0.000;0.000;0.000;0.000;0.000;0.000;0.000;0.000;0.000;0.000;0.000;0.000;0.000;0.000;0.000;0.000;0.000;0.000;0.00
ecDHFR	APO	26	38	0	N/A	A	inf	6.54
ecDHFR	APO	27	32	0	N/A	A	0	0.0	0.681;0.239;0.069;0.011;0.000;0.000;0.000;0.000;0.000;0.000;0.000;0.000;0.000;0.000;0.000;0.000;0.000;0.000;0.000;0.000;0.000;0.000;0.000;0.000;0.000;0.000;0.000;0.000;0.000;0.000;0.000;0.000;0.000;0.000;0.000;0.000;0.000;0.000;0.000;0.000;0.000;0.000;0.000;0.000;0.000;0.000;0.000;0.000;0.000;0.00
ecDHFR	APO	27	32	0	N/A	A	46	1.69	0.099;0.259;0.313;0.200;0.097;0.027;0.006;0.000;0.000;0.000;0.000;0.000;0.000;0.000;0.000;0.000;0.000;0.000;0.000;0.000;0.000;0.000;0.000;0.000;0.000;0.000;0.000;0.000;0.000;0.000;0.000;0.000;0.000;0.000;0.000;0.000;0.000;0.000;0.000;0.000;0.000;0.000;0.000;0.000;0.000;0.000;0.000;0.000;0.000;0.00
ecDHFR	APO	27	32	0	N/A	A	373	2.35	0.048;0.119;0.250;0.311;0.197;0.057;0.013;0.003;0.000;0.000;0.000;0.000;0.000;0.000;0.000;0.000;0.000;0.000;0.000;0.000;0.000;0.000;0.000;0.000;0.000;0.000;0.000;0.000;0.000;0.000;0.000;0.000;0.000;0.000;0.000;0.000;0.000;0.000;0.000;0.000;0.000;0.000;0.000;0.000;0.000;0.000;0.000;0.000;0.000;0.00
ecDHFR	APO	27	32	0	N/A	A	573	2.68	0.039;0.079;0.195;0.313;0.265;0.078;0.027;0.003;0.000;0.000;0.000;0.000;0.000;0.000;0.000;0.000;0.000;0.000;0.000;0.000;0.000;0.000;0.000;0.000;0.000;0.000;0.000;0.000;0.000;0.000;0.000;0.000;0.000;0.000;0.000;0.000;0.000;0.000;0.000;0.000;0.000;0.000;0.000;0.000;0.000;0.000;0.000;0.000;0.000;0.00
ecDHFR	APO	27	32	0	N/A	A	2011	2.79	0.018;0.065;0.197;0.338;0.264;0.092;0.026;0.000;0.000;0.000;0.000;0.000;0.000;0.000;0.000;0.000;0.000;0.000;0.000;0.000;0.000;0.000;0.000;0.000;0.000;0.000;0.000;0.000;0.000;0.000;0.000;0.000;0.000;0.000;0.000;0.000;0.000;0.000;0.000;0.000;0.000;0.000;0.000;0.000;0.000;0.000;0.000;0.000;0.000;0.00
ecDHFR	APO	27	32	0	N/A	A	7771	2.81	0.020;0.060;0.187;0.338;0.276;0.094;0.022;0.003;0.000;0.000;0.000;0.000;0.000;0.000;0.000;0.000;0.000;0.000;0.000;0.000;0.000;0.000;0.000;0.000;0.000;0.000;0.000;0.000;0.000;0.000;0.000;0.000;0.000;0.000;0.000;0.000;0.000;0.000;0.000;0.000;0.000;0.000;0.000;0.000;0.000;0.000;0.000;0.000;0.000;0.00
ecDHFR	APO	27	32	0	N/A	A	30813	2.94	0.014;0.044;0.176;0.337;0.293;0.101;0.029;0.005;0.000;0.000;0.000;0.000;0.000;0.000;0.000;0.000;0.000;0.000;0.000;0.000;0.000;0.000;0.000;0.000;0.000;0.000;0.000;0.000;0.000;0.000;0.000;0.000;0.000;0.000;0.000;0.000;0.000;0.000;0.000;0.000;0.000;0.000;0.000;0.000;0.000;0.000;0.000;0.000;0.000;0.00
ecDHFR	APO	27	32	0	N/A	A	43291	2.94	0.013;0.050;0.172;0.341;0.292;0.098;0.028;0.005;0.000;0.000;0.000;0.000;0.000;0.000;0.000;0.000;0.000;0.000;0.000;0.000;0.000;0.000;0.000;0.000;0.000;0.000;0.000;0.000;0.000;0.000;0.000;0.000;0.000;0.000;0.000;0.000;0.000;0.000;0.000;0.000;0.000;0.000;0.000;0.000;0.000;0.000;0.000;0.000;0.000;0.00
ecDHFR	APO	27	32	0	N/A	A	inf	2.95
ecDHFR	APO	27	32	0	N/A	A	inf	2.89
ecDHFR	APO	27	38	0	N/A	A	0	0.0	0.408;0.312;0.161;0.070;0.036;0.013;0.000;0.000;0.000;0.000;0.000;0.000;0.000;0.000;0.000;0.000;0.000;0.000;0.000;0.000;0.000;0.000;0.000;0.000;0.000;0.000;0.000;0.000;0.000;0.000;0.000;0.000;0.000;0.000;0.000;0.000;0.000;0.000;0.000;0.000;0.000;0.000;0.000;0.000;0.000;0.000;0.000;0.000;0.000;0.00
ecDHFR	APO	27	38	0	N/A	A	46	3.98	0.028;0.049;0.074;0.117;0.167;0.183;0.156;0.110;0.067;0.032;0.017;0.000;0.000;0.000;0.000;0.000;0.000;0.000;0.000;0.000;0.000;0.000;0.000;0.000;0.000;0.000;0.000;0.000;0.000;0.000;0.000;0.000;0.000;0.000;0.000;0.000;0.000;0.000;0.000;0.000;0.000;0.000;0.000;0.000;0.000;0.000;0.000;0.000;0.000;0.00
ecDHFR	APO	27	38	0	N/A	A	373	5.03	0.000;0.023;0.028;0.053;0.098;0.162;0.209;0.184;0.135;0.067;0.029;0.011;0.000;0.000;0.000;0.000;0.000;0.000;0.000;0.000;0.000;0.000;0.000;0.000;0.000;0.000;0.000;0.000;0.000;0.000;0.000;0.000;0.000;0.000;0.000;0.000;0.000;0.000;0.000;0.000;0.000;0.000;0.000;0.000;0.000;0.000;0.000;0.000;0.000;0.00
ecDHFR	APO	27	38	0	N/A	A	573	5.57	0.000;0.000;0.024;0.033;0.061;0.127;0.182;0.213;0.177;0.102;0.050;0.020;0.010;0.000;0.000;0.000;0.000;0.000;0.000;0.000;0.000;0.000;0.000;0.000;0.000;0.000;0.000;0.000;0.000;0.000;0.000;0.000;0.000;0.000;0.000;0.000;0.000;0.000;0.000;0.000;0.000;0.000;0.000;0.000;0.000;0.000;0.000;0.000;0.000;0.00
ecDHFR	APO	27	38	0	N/A	A	2011	5.67	0.000;0.000;0.021;0.027;0.063;0.131;0.192;0.213;0.170;0.101;0.051;0.020;0.010;0.000;0.000;0.000;0.000;0.000;0.000;0.000;0.000;0.000;0.000;0.000;0.000;0.000;0.000;0.000;0.000;0.000;0.000;0.000;0.000;0.000;0.000;0.000;0.000;0.000;0.000;0.000;0.000;0.000;0.000;0.000;0.000;0.000;0.000;0.000;0.000;0.00
ecDHFR	APO	27	38	0	N/A	A	7771	5.79	0.000;0.000;0.021;0.028;0.059;0.116;0.192;0.223;0.175;0.107;0.049;0.020;0.010;0.000;0.000;0.000;0.000;0.000;0.000;0.000;0.000;0.000;0.000;0.000;0.000;0.000;0.000;0.000;0.000;0.000;0.000;0.000;0.000;0.000;0.000;0.000;0.000;0.000;0.000;0.000;0.000;0.000;0.000;0.000;0.000;0.000;0.000;0.000;0.000;0.00
ecDHFR	APO	27	38	0	N/A	A	30813	5.96	0.000;0.000;0.016;0.020;0.052;0.114;0.189;0.230;0.178;0.115;0.054;0.021;0.012;0.000;0.000;0.000;0.000;0.000;0.000;0.000;0.000;0.000;0.000;0.000;0.000;0.000;0.000;0.000;0.000;0.000;0.000;0.000;0.000;0.000;0.000;0.000;0.000;0.000;0.000;0.000;0.000;0.000;0.000;0.000;0.000;0.000;0.000;0.000;0.000;0.00
ecDHFR	APO	27	38	0	N/A	A	43291	5.87	0.000;0.000;0.015;0.022;0.056;0.126;0.197;0.222;0.178;0.105;0.049;0.020;0.009;0.000;0.000;0.000;0.000;0.000;0.000;0.000;0.000;0.000;0.000;0.000;0.000;0.000;0.000;0.000;0.000;0.000;0.000;0.000;0.000;0.000;0.000;0.000;0.000;0.000;0.000;0.000;0.000;0.000;0.000;0.000;0.000;0.000;0.000;0.000;0.000;0.00
ecDHFR	APO	27	38	0	N/A	A	inf	6.26
ecDHFR	APO	28	32	0	N/A	A	0	0.0	1.000;0.000;0.000;0.000;0.000;0.000;0.000;0.000;0.000;0.000;0.000;0.000;0.000;0.000;0.000;0.000;0.000;0.000;0.000;0.000;0.000;0.000;0.000;0.000;0.000;0.000;0.000;0.000;0.000;0.000;0.000;0.000;0.000;0.000;0.000;0.000;0.000;0.000;0.000;0.000;0.000;0.000;0.000;0.000;0.000;0.000;0.000;0.000;0.000;0.00
ecDHFR	APO	28	32	0	N/A	A	46	1.6	0.143;0.279;0.349;0.199;0.029;0.000;0.000;0.000;0.000;0.000;0.000;0.000;0.000;0.000;0.000;0.000;0.000;0.000;0.000;0.000;0.000;0.000;0.000;0.000;0.000;0.000;0.000;0.000;0.000;0.000;0.000;0.000;0.000;0.000;0.000;0.000;0.000;0.000;0.000;0.000;0.000;0.000;0.000;0.000;0.000;0.000;0.000;0.000;0.000;0.00
ecDHFR	APO	28	32	0	N/A	A	373	2.06	0.058;0.202;0.356;0.287;0.082;0.015;0.000;0.000;0.000;0.000;0.000;0.000;0.000;0.000;0.000;0.000;0.000;0.000;0.000;0.000;0.000;0.000;0.000;0.000;0.000;0.000;0.000;0.000;0.000;0.000;0.000;0.000;0.000;0.000;0.000;0.000;0.000;0.000;0.000;0.000;0.000;0.000;0.000;0.000;0.000;0.000;0.000;0.000;0.000;0.00
ecDHFR	APO	28	32	0	N/A	A	573	2.24	0.035;0.154;0.353;0.361;0.097;0.000;0.000;0.000;0.000;0.000;0.000;0.000;0.000;0.000;0.000;0.000;0.000;0.000;0.000;0.000;0.000;0.000;0.000;0.000;0.000;0.000;0.000;0.000;0.000;0.000;0.000;0.000;0.000;0.000;0.000;0.000;0.000;0.000;0.000;0.000;0.000;0.000;0.000;0.000;0.000;0.000;0.000;0.000;0.000;0.00
ecDHFR	APO	28	32	0	N/A	A	2011	2.22	0.030;0.167;0.375;0.313;0.104;0.011;0.000;0.000;0.000;0.000;0.000;0.000;0.000;0.000;0.000;0.000;0.000;0.000;0.000;0.000;0.000;0.000;0.000;0.000;0.000;0.000;0.000;0.000;0.000;0.000;0.000;0.000;0.000;0.000;0.000;0.000;0.000;0.000;0.000;0.000;0.000;0.000;0.000;0.000;0.000;0.000;0.000;0.000;0.000;0.00
ecDHFR	APO	28	32	0	N/A	A	7771	2.25	0.031;0.164;0.355;0.336;0.114;0.000;0.000;0.000;0.000;0.000;0.000;0.000;0.000;0.000;0.000;0.000;0.000;0.000;0.000;0.000;0.000;0.000;0.000;0.000;0.000;0.000;0.000;0.000;0.000;0.000;0.000;0.000;0.000;0.000;0.000;0.000;0.000;0.000;0.000;0.000;0.000;0.000;0.000;0.000;0.000;0.000;0.000;0.000;0.000;0.00
ecDHFR	APO	28	32	0	N/A	A	30813	2.4	0.000;0.124;0.378;0.369;0.129;0.000;0.000;0.000;0.000;0.000;0.000;0.000;0.000;0.000;0.000;0.000;0.000;0.000;0.000;0.000;0.000;0.000;0.000;0.000;0.000;0.000;0.000;0.000;0.000;0.000;0.000;0.000;0.000;0.000;0.000;0.000;0.000;0.000;0.000;0.000;0.000;0.000;0.000;0.000;0.000;0.000;0.000;0.000;0.000;0.00
ecDHFR	APO	28	32	0	N/A	A	43291	2.27	0.025;0.156;0.361;0.340;0.113;0.005;0.000;0.000;0.000;0.000;0.000;0.000;0.000;0.000;0.000;0.000;0.000;0.000;0.000;0.000;0.000;0.000;0.000;0.000;0.000;0.000;0.000;0.000;0.000;0.000;0.000;0.000;0.000;0.000;0.000;0.000;0.000;0.000;0.000;0.000;0.000;0.000;0.000;0.000;0.000;0.000;0.000;0.000;0.000;0.00
ecDHFR	APO	28	32	0	N/A	A	inf	2.26
ecDHFR	APO	28	32	0	N/A	A	inf	1.9
ecDHFR	APO	28	32	0	N/A	A	inf	1.9
ecDHFR	APO	28	38	0	N/A	A	0	0.0	0.476;0.311;0.155;0.047;0.011;0.000;0.000;0.000;0.000;0.000;0.000;0.000;0.000;0.000;0.000;0.000;0.000;0.000;0.000;0.000;0.000;0.000;0.000;0.000;0.000;0.000;0.000;0.000;0.000;0.000;0.000;0.000;0.000;0.000;0.000;0.000;0.000;0.000;0.000;0.000;0.000;0.000;0.000;0.000;0.000;0.000;0.000;0.000;0.000;0.00
ecDHFR	APO	28	38	0	N/A	A	46	3.33	0.074;0.076;0.093;0.137;0.159;0.169;0.134;0.079;0.046;0.017;0.016;0.000;0.000;0.000;0.000;0.000;0.000;0.000;0.000;0.000;0.000;0.000;0.000;0.000;0.000;0.000;0.000;0.000;0.000;0.000;0.000;0.000;0.000;0.000;0.000;0.000;0.000;0.000;0.000;0.000;0.000;0.000;0.000;0.000;0.000;0.000;0.000;0.000;0.000;0.00
ecDHFR	APO	28	38	0	N/A	A	373	4.08	0.000;0.057;0.065;0.089;0.150;0.183;0.204;0.138;0.072;0.033;0.008;0.000;0.000;0.000;0.000;0.000;0.000;0.000;0.000;0.000;0.000;0.000;0.000;0.000;0.000;0.000;0.000;0.000;0.000;0.000;0.000;0.000;0.000;0.000;0.000;0.000;0.000;0.000;0.000;0.000;0.000;0.000;0.000;0.000;0.000;0.000;0.000;0.000;0.000;0.00
ecDHFR	APO	28	38	0	N/A	A	573	4.53	0.000;0.051;0.055;0.063;0.108;0.182;0.209;0.167;0.100;0.045;0.013;0.006;0.000;0.000;0.000;0.000;0.000;0.000;0.000;0.000;0.000;0.000;0.000;0.000;0.000;0.000;0.000;0.000;0.000;0.000;0.000;0.000;0.000;0.000;0.000;0.000;0.000;0.000;0.000;0.000;0.000;0.000;0.000;0.000;0.000;0.000;0.000;0.000;0.000;0.00
ecDHFR	APO	28	38	0	N/A	A	2011	4.36	0.000;0.048;0.051;0.066;0.133;0.193;0.216;0.144;0.086;0.041;0.021;0.000;0.000;0.000;0.000;0.000;0.000;0.000;0.000;0.000;0.000;0.000;0.000;0.000;0.000;0.000;0.000;0.000;0.000;0.000;0.000;0.000;0.000;0.000;0.000;0.000;0.000;0.000;0.000;0.000;0.000;0.000;0.000;0.000;0.000;0.000;0.000;0.000;0.000;0.00
ecDHFR	APO	28	38	0	N/A	A	7771	4.07	0.068;0.000;0.066;0.071;0.130;0.185;0.202;0.158;0.080;0.032;0.000;0.008;0.000;0.000;0.000;0.000;0.000;0.000;0.000;0.000;0.000;0.000;0.000;0.000;0.000;0.000;0.000;0.000;0.000;0.000;0.000;0.000;0.000;0.000;0.000;0.000;0.000;0.000;0.000;0.000;0.000;0.000;0.000;0.000;0.000;0.000;0.000;0.000;0.000;0.00
ecDHFR	APO	28	38	0	N/A	A	30813	4.36	0.061;0.000;0.042;0.062;0.134;0.189;0.187;0.175;0.095;0.034;0.020;0.000;0.000;0.000;0.000;0.000;0.000;0.000;0.000;0.000;0.000;0.000;0.000;0.000;0.000;0.000;0.000;0.000;0.000;0.000;0.000;0.000;0.000;0.000;0.000;0.000;0.000;0.000;0.000;0.000;0.000;0.000;0.000;0.000;0.000;0.000;0.000;0.000;0.000;0.00
ecDHFR	APO	28	38	0	N/A	A	43291	4.18	0.065;0.000;0.056;0.067;0.120;0.190;0.202;0.154;0.080;0.036;0.000;0.030;0.000;0.000;0.000;0.000;0.000;0.000;0.000;0.000;0.000;0.000;0.000;0.000;0.000;0.000;0.000;0.000;0.000;0.000;0.000;0.000;0.000;0.000;0.000;0.000;0.000;0.000;0.000;0.000;0.000;0.000;0.000;0.000;0.000;0.000;0.000;0.000;0.000;0.00
ecDHFR	APO	28	38	0	N/A	A	inf	5.28
ecDHFR	APO	28	42	0	N/A	A	0	0.0	0.369;0.317;0.186;0.081;0.032;0.015;0.000;0.000;0.000;0.000;0.000;0.000;0.000;0.000;0.000;0.000;0.000;0.000;0.000;0.000;0.000;0.000;0.000;0.000;0.000;0.000;0.000;0.000;0.000;0.000;0.000;0.000;0.000;0.000;0.000;0.000;0.000;0.000;0.000;0.000;0.000;0.000;0.000;0.000;0.000;0.000;0.000;0.000;0.000;0.00
ecDHFR	APO	28	42	0	N/A	A	46	5.0	0.000;0.036;0.060;0.090;0.129;0.150;0.154;0.146;0.103;0.068;0.041;0.023;0.000;0.000;0.000;0.000;0.000;0.000;0.000;0.000;0.000;0.000;0.000;0.000;0.000;0.000;0.000;0.000;0.000;0.000;0.000;0.000;0.000;0.000;0.000;0.000;0.000;0.000;0.000;0.000;0.000;0.000;0.000;0.000;0.000;0.000;0.000;0.000;0.000;0.00
ecDHFR	APO	28	42	0	N/A	A	373	5.92	0.000;0.000;0.026;0.034;0.073;0.124;0.173;0.185;0.169;0.113;0.055;0.027;0.021;0.000;0.000;0.000;0.000;0.000;0.000;0.000;0.000;0.000;0.000;0.000;0.000;0.000;0.000;0.000;0.000;0.000;0.000;0.000;0.000;0.000;0.000;0.000;0.000;0.000;0.000;0.000;0.000;0.000;0.000;0.000;0.000;0.000;0.000;0.000;0.000;0.00
ecDHFR	APO	28	42	0	N/A	A	573	6.5	0.000;0.000;0.000;0.023;0.039;0.081;0.146;0.184;0.186;0.157;0.092;0.047;0.026;0.019;0.000;0.000;0.000;0.000;0.000;0.000;0.000;0.000;0.000;0.000;0.000;0.000;0.000;0.000;0.000;0.000;0.000;0.000;0.000;0.000;0.000;0.000;0.000;0.000;0.000;0.000;0.000;0.000;0.000;0.000;0.000;0.000;0.000;0.000;0.000;0.00
ecDHFR	APO	28	42	0	N/A	A	2011	6.42	0.000;0.000;0.015;0.014;0.046;0.097;0.157;0.189;0.182;0.148;0.083;0.045;0.023;0.000;0.000;0.000;0.000;0.000;0.000;0.000;0.000;0.000;0.000;0.000;0.000;0.000;0.000;0.000;0.000;0.000;0.000;0.000;0.000;0.000;0.000;0.000;0.000;0.000;0.000;0.000;0.000;0.000;0.000;0.000;0.000;0.000;0.000;0.000;0.000;0.00
ecDHFR	APO	28	42	0	N/A	A	7771	6.32	0.000;0.000;0.021;0.022;0.046;0.097;0.156;0.187;0.184;0.139;0.083;0.045;0.019;0.000;0.000;0.000;0.000;0.000;0.000;0.000;0.000;0.000;0.000;0.000;0.000;0.000;0.000;0.000;0.000;0.000;0.000;0.000;0.000;0.000;0.000;0.000;0.000;0.000;0.000;0.000;0.000;0.000;0.000;0.000;0.000;0.000;0.000;0.000;0.000;0.00
ecDHFR	APO	28	42	0	N/A	A	30813	6.59	0.000;0.000;0.019;0.024;0.036;0.093;0.154;0.211;0.185;0.138;0.082;0.042;0.017;0.000;0.000;0.000;0.000;0.000;0.000;0.000;0.000;0.000;0.000;0.000;0.000;0.000;0.000;0.000;0.000;0.000;0.000;0.000;0.000;0.000;0.000;0.000;0.000;0.000;0.000;0.000;0.000;0.000;0.000;0.000;0.000;0.000;0.000;0.000;0.000;0.00
ecDHFR	APO	28	42	0	N/A	A	43291	6.59	0.000;0.000;0.019;0.020;0.044;0.090;0.158;0.200;0.191;0.136;0.083;0.040;0.022;0.000;0.000;0.000;0.000;0.000;0.000;0.000;0.000;0.000;0.000;0.000;0.000;0.000;0.000;0.000;0.000;0.000;0.000;0.000;0.000;0.000;0.000;0.000;0.000;0.000;0.000;0.000;0.000;0.000;0.000;0.000;0.000;0.000;0.000;0.000;0.000;0.00
ecDHFR	APO	28	42	0	N/A	A	inf	6.98
ecDHFR	APO	31	42	0	N/A	A	0	0.0	0.430;0.325;0.162;0.069;0.015;0.000;0.000;0.000;0.000;0.000;0.000;0.000;0.000;0.000;0.000;0.000;0.000;0.000;0.000;0.000;0.000;0.000;0.000;0.000;0.000;0.000;0.000;0.000;0.000;0.000;0.000;0.000;0.000;0.000;0.000;0.000;0.000;0.000;0.000;0.000;0.000;0.000;0.000;0.000;0.000;0.000;0.000;0.000;0.000;0.00
ecDHFR	APO	31	42	0	N/A	A	46	3.49	0.029;0.054;0.103;0.171;0.197;0.193;0.129;0.079;0.031;0.016;0.000;0.000;0.000;0.000;0.000;0.000;0.000;0.000;0.000;0.000;0.000;0.000;0.000;0.000;0.000;0.000;0.000;0.000;0.000;0.000;0.000;0.000;0.000;0.000;0.000;0.000;0.000;0.000;0.000;0.000;0.000;0.000;0.000;0.000;0.000;0.000;0.000;0.000;0.000;0.00
ecDHFR	APO	31	42	0	N/A	A	373	4.38	0.020;0.020;0.046;0.091;0.161;0.227;0.208;0.130;0.062;0.026;0.010;0.000;0.000;0.000;0.000;0.000;0.000;0.000;0.000;0.000;0.000;0.000;0.000;0.000;0.000;0.000;0.000;0.000;0.000;0.000;0.000;0.000;0.000;0.000;0.000;0.000;0.000;0.000;0.000;0.000;0.000;0.000;0.000;0.000;0.000;0.000;0.000;0.000;0.000;0.00
ecDHFR	APO	31	42	0	N/A	A	573	4.86	0.000;0.018;0.022;0.063;0.131;0.207;0.237;0.175;0.093;0.041;0.014;0.000;0.000;0.000;0.000;0.000;0.000;0.000;0.000;0.000;0.000;0.000;0.000;0.000;0.000;0.000;0.000;0.000;0.000;0.000;0.000;0.000;0.000;0.000;0.000;0.000;0.000;0.000;0.000;0.000;0.000;0.000;0.000;0.000;0.000;0.000;0.000;0.000;0.000;0.00
ecDHFR	APO	31	42	0	N/A	A	2011	4.79	0.000;0.009;0.026;0.067;0.141;0.215;0.239;0.171;0.086;0.040;0.007;0.000;0.000;0.000;0.000;0.000;0.000;0.000;0.000;0.000;0.000;0.000;0.000;0.000;0.000;0.000;0.000;0.000;0.000;0.000;0.000;0.000;0.000;0.000;0.000;0.000;0.000;0.000;0.000;0.000;0.000;0.000;0.000;0.000;0.000;0.000;0.000;0.000;0.000;0.00
ecDHFR	APO	31	42	0	N/A	A	7771	4.88	0.000;0.017;0.022;0.061;0.132;0.222;0.229;0.168;0.095;0.041;0.013;0.000;0.000;0.000;0.000;0.000;0.000;0.000;0.000;0.000;0.000;0.000;0.000;0.000;0.000;0.000;0.000;0.000;0.000;0.000;0.000;0.000;0.000;0.000;0.000;0.000;0.000;0.000;0.000;0.000;0.000;0.000;0.000;0.000;0.000;0.000;0.000;0.000;0.000;0.00
ecDHFR	APO	31	42	0	N/A	A	30813	4.94	0.000;0.012;0.018;0.054;0.131;0.208;0.245;0.177;0.099;0.041;0.015;0.000;0.000;0.000;0.000;0.000;0.000;0.000;0.000;0.000;0.000;0.000;0.000;0.000;0.000;0.000;0.000;0.000;0.000;0.000;0.000;0.000;0.000;0.000;0.000;0.000;0.000;0.000;0.000;0.000;0.000;0.000;0.000;0.000;0.000;0.000;0.000;0.000;0.000;0.00
ecDHFR	APO	31	42	0	N/A	A	43291	4.86	0.000;0.012;0.020;0.060;0.137;0.221;0.229;0.173;0.092;0.040;0.015;0.000;0.000;0.000;0.000;0.000;0.000;0.000;0.000;0.000;0.000;0.000;0.000;0.000;0.000;0.000;0.000;0.000;0.000;0.000;0.000;0.000;0.000;0.000;0.000;0.000;0.000;0.000;0.000;0.000;0.000;0.000;0.000;0.000;0.000;0.000;0.000;0.000;0.000;0.00
ecDHFR	APO	31	42	0	N/A	A	inf	5.28
ecDHFR	APO	31	43	0	N/A	A	0	0.0	0.410;0.313;0.173;0.070;0.025;0.009;0.000;0.000;0.000;0.000;0.000;0.000;0.000;0.000;0.000;0.000;0.000;0.000;0.000;0.000;0.000;0.000;0.000;0.000;0.000;0.000;0.000;0.000;0.000;0.000;0.000;0.000;0.000;0.000;0.000;0.000;0.000;0.000;0.000;0.000;0.000;0.000;0.000;0.000;0.000;0.000;0.000;0.000;0.000;0.00
ecDHFR	APO	31	43	0	N/A	A	46	3.23	0.000;0.071;0.126;0.172;0.195;0.171;0.132;0.075;0.041;0.017;0.000;0.000;0.000;0.000;0.000;0.000;0.000;0.000;0.000;0.000;0.000;0.000;0.000;0.000;0.000;0.000;0.000;0.000;0.000;0.000;0.000;0.000;0.000;0.000;0.000;0.000;0.000;0.000;0.000;0.000;0.000;0.000;0.000;0.000;0.000;0.000;0.000;0.000;0.000;0.00
ecDHFR	APO	31	43	0	N/A	A	373	4.5	0.000;0.000;0.042;0.082;0.152;0.201;0.211;0.152;0.094;0.042;0.018;0.007;0.000;0.000;0.000;0.000;0.000;0.000;0.000;0.000;0.000;0.000;0.000;0.000;0.000;0.000;0.000;0.000;0.000;0.000;0.000;0.000;0.000;0.000;0.000;0.000;0.000;0.000;0.000;0.000;0.000;0.000;0.000;0.000;0.000;0.000;0.000;0.000;0.000;0.00
ecDHFR	APO	31	43	0	N/A	A	573	5.08	0.000;0.000;0.034;0.045;0.101;0.171;0.233;0.188;0.127;0.062;0.028;0.011;0.000;0.000;0.000;0.000;0.000;0.000;0.000;0.000;0.000;0.000;0.000;0.000;0.000;0.000;0.000;0.000;0.000;0.000;0.000;0.000;0.000;0.000;0.000;0.000;0.000;0.000;0.000;0.000;0.000;0.000;0.000;0.000;0.000;0.000;0.000;0.000;0.000;0.00
ecDHFR	APO	31	43	0	N/A	A	2011	5.03	0.000;0.000;0.041;0.047;0.110;0.186;0.223;0.189;0.115;0.056;0.024;0.009;0.000;0.000;0.000;0.000;0.000;0.000;0.000;0.000;0.000;0.000;0.000;0.000;0.000;0.000;0.000;0.000;0.000;0.000;0.000;0.000;0.000;0.000;0.000;0.000;0.000;0.000;0.000;0.000;0.000;0.000;0.000;0.000;0.000;0.000;0.000;0.000;0.000;0.00
ecDHFR	APO	31	43	0	N/A	A	7771	5.09	0.082;0.000;0.000;0.042;0.100;0.175;0.217;0.180;0.115;0.055;0.025;0.009;0.000;0.000;0.000;0.000;0.000;0.000;0.000;0.000;0.000;0.000;0.000;0.000;0.000;0.000;0.000;0.000;0.000;0.000;0.000;0.000;0.000;0.000;0.000;0.000;0.000;0.000;0.000;0.000;0.000;0.000;0.000;0.000;0.000;0.000;0.000;0.000;0.000;0.00
ecDHFR	APO	31	43	0	N/A	A	inf	5.96
ecDHFR	APO	31	45	0	N/A	A	0	0.0	0.339;0.312;0.211;0.086;0.034;0.019;0.000;0.000;0.000;0.000;0.000;0.000;0.000;0.000;0.000;0.000;0.000;0.000;0.000;0.000;0.000;0.000;0.000;0.000;0.000;0.000;0.000;0.000;0.000;0.000;0.000;0.000;0.000;0.000;0.000;0.000;0.000;0.000;0.000;0.000;0.000;0.000;0.000;0.000;0.000;0.000;0.000;0.000;0.000;0.00
ecDHFR	APO	31	45	0	N/A	A	46	3.62	0.046;0.069;0.095;0.128;0.140;0.159;0.125;0.109;0.081;0.032;0.016;0.000;0.000;0.000;0.000;0.000;0.000;0.000;0.000;0.000;0.000;0.000;0.000;0.000;0.000;0.000;0.000;0.000;0.000;0.000;0.000;0.000;0.000;0.000;0.000;0.000;0.000;0.000;0.000;0.000;0.000;0.000;0.000;0.000;0.000;0.000;0.000;0.000;0.000;0.00
ecDHFR	APO	31	45	0	N/A	A	373	5.08	0.000;0.000;0.042;0.050;0.078;0.130;0.181;0.187;0.146;0.088;0.062;0.024;0.013;0.000;0.000;0.000;0.000;0.000;0.000;0.000;0.000;0.000;0.000;0.000;0.000;0.000;0.000;0.000;0.000;0.000;0.000;0.000;0.000;0.000;0.000;0.000;0.000;0.000;0.000;0.000;0.000;0.000;0.000;0.000;0.000;0.000;0.000;0.000;0.000;0.00
ecDHFR	APO	31	45	0	N/A	A	573	5.84	0.000;0.000;0.000;0.032;0.049;0.083;0.157;0.187;0.189;0.142;0.098;0.041;0.022;0.000;0.000;0.000;0.000;0.000;0.000;0.000;0.000;0.000;0.000;0.000;0.000;0.000;0.000;0.000;0.000;0.000;0.000;0.000;0.000;0.000;0.000;0.000;0.000;0.000;0.000;0.000;0.000;0.000;0.000;0.000;0.000;0.000;0.000;0.000;0.000;0.00
ecDHFR	APO	31	45	0	N/A	A	2011	5.87	0.000;0.027;0.000;0.024;0.046;0.095;0.155;0.188;0.175;0.129;0.089;0.048;0.024;0.000;0.000;0.000;0.000;0.000;0.000;0.000;0.000;0.000;0.000;0.000;0.000;0.000;0.000;0.000;0.000;0.000;0.000;0.000;0.000;0.000;0.000;0.000;0.000;0.000;0.000;0.000;0.000;0.000;0.000;0.000;0.000;0.000;0.000;0.000;0.000;0.00
ecDHFR	APO	31	45	0	N/A	A	7771	5.72	0.000;0.000;0.000;0.031;0.045;0.102;0.159;0.194;0.202;0.147;0.078;0.043;0.000;0.000;0.000;0.000;0.000;0.000;0.000;0.000;0.000;0.000;0.000;0.000;0.000;0.000;0.000;0.000;0.000;0.000;0.000;0.000;0.000;0.000;0.000;0.000;0.000;0.000;0.000;0.000;0.000;0.000;0.000;0.000;0.000;0.000;0.000;0.000;0.000;0.00
ecDHFR	APO	31	45	0	N/A	A	30813	5.93	0.000;0.000;0.000;0.029;0.037;0.082;0.139;0.201;0.221;0.154;0.088;0.049;0.000;0.000;0.000;0.000;0.000;0.000;0.000;0.000;0.000;0.000;0.000;0.000;0.000;0.000;0.000;0.000;0.000;0.000;0.000;0.000;0.000;0.000;0.000;0.000;0.000;0.000;0.000;0.000;0.000;0.000;0.000;0.000;0.000;0.000;0.000;0.000;0.000;0.00
ecDHFR	APO	31	45	0	N/A	A	43291	5.99	0.034;0.000;0.000;0.022;0.035;0.081;0.154;0.200;0.190;0.152;0.093;0.040;0.000;0.000;0.000;0.000;0.000;0.000;0.000;0.000;0.000;0.000;0.000;0.000;0.000;0.000;0.000;0.000;0.000;0.000;0.000;0.000;0.000;0.000;0.000;0.000;0.000;0.000;0.000;0.000;0.000;0.000;0.000;0.000;0.000;0.000;0.000;0.000;0.000;0.00
ecDHFR	APO	31	45	0	N/A	A	inf	7.02
ecDHFR	APO	32	38	0	N/A	A	0	0.0	0.517;0.235;0.166;0.049;0.029;0.004;0.000;0.000;0.000;0.000;0.000;0.000;0.000;0.000;0.000;0.000;0.000;0.000;0.000;0.000;0.000;0.000;0.000;0.000;0.000;0.000;0.000;0.000;0.000;0.000;0.000;0.000;0.000;0.000;0.000;0.000;0.000;0.000;0.000;0.000;0.000;0.000;0.000;0.000;0.000;0.000;0.000;0.000;0.000;0.00
ecDHFR	APO	32	38	0	N/A	A	46	1.77	0.069;0.169;0.280;0.267;0.145;0.049;0.017;0.003;0.000;0.000;0.000;0.000;0.000;0.000;0.000;0.000;0.000;0.000;0.000;0.000;0.000;0.000;0.000;0.000;0.000;0.000;0.000;0.000;0.000;0.000;0.000;0.000;0.000;0.000;0.000;0.000;0.000;0.000;0.000;0.000;0.000;0.000;0.000;0.000;0.000;0.000;0.000;0.000;0.000;0.00
ecDHFR	APO	32	38	0	N/A	A	373	2.2	0.032;0.091;0.246;0.308;0.217;0.074;0.025;0.005;0.004;0.000;0.000;0.000;0.000;0.000;0.000;0.000;0.000;0.000;0.000;0.000;0.000;0.000;0.000;0.000;0.000;0.000;0.000;0.000;0.000;0.000;0.000;0.000;0.000;0.000;0.000;0.000;0.000;0.000;0.000;0.000;0.000;0.000;0.000;0.000;0.000;0.000;0.000;0.000;0.000;0.00
ecDHFR	APO	32	38	0	N/A	A	573	2.46	0.024;0.058;0.208;0.327;0.246;0.096;0.029;0.010;0.002;0.000;0.000;0.000;0.000;0.000;0.000;0.000;0.000;0.000;0.000;0.000;0.000;0.000;0.000;0.000;0.000;0.000;0.000;0.000;0.000;0.000;0.000;0.000;0.000;0.000;0.000;0.000;0.000;0.000;0.000;0.000;0.000;0.000;0.000;0.000;0.000;0.000;0.000;0.000;0.000;0.00
ecDHFR	APO	32	38	0	N/A	A	2011	2.49	0.018;0.064;0.197;0.321;0.260;0.097;0.035;0.005;0.002;0.000;0.000;0.000;0.000;0.000;0.000;0.000;0.000;0.000;0.000;0.000;0.000;0.000;0.000;0.000;0.000;0.000;0.000;0.000;0.000;0.000;0.000;0.000;0.000;0.000;0.000;0.000;0.000;0.000;0.000;0.000;0.000;0.000;0.000;0.000;0.000;0.000;0.000;0.000;0.000;0.00
ecDHFR	APO	32	38	0	N/A	A	7771	2.48	0.031;0.071;0.179;0.301;0.263;0.104;0.038;0.010;0.003;0.000;0.000;0.000;0.000;0.000;0.000;0.000;0.000;0.000;0.000;0.000;0.000;0.000;0.000;0.000;0.000;0.000;0.000;0.000;0.000;0.000;0.000;0.000;0.000;0.000;0.000;0.000;0.000;0.000;0.000;0.000;0.000;0.000;0.000;0.000;0.000;0.000;0.000;0.000;0.000;0.00
ecDHFR	APO	32	38	0	N/A	A	30813	2.76	0.023;0.053;0.151;0.277;0.287;0.133;0.053;0.016;0.006;0.000;0.000;0.000;0.000;0.000;0.000;0.000;0.000;0.000;0.000;0.000;0.000;0.000;0.000;0.000;0.000;0.000;0.000;0.000;0.000;0.000;0.000;0.000;0.000;0.000;0.000;0.000;0.000;0.000;0.000;0.000;0.000;0.000;0.000;0.000;0.000;0.000;0.000;0.000;0.000;0.00
ecDHFR	APO	32	38	0	N/A	A	43291	2.75	0.023;0.050;0.161;0.284;0.277;0.132;0.052;0.015;0.005;0.000;0.000;0.000;0.000;0.000;0.000;0.000;0.000;0.000;0.000;0.000;0.000;0.000;0.000;0.000;0.000;0.000;0.000;0.000;0.000;0.000;0.000;0.000;0.000;0.000;0.000;0.000;0.000;0.000;0.000;0.000;0.000;0.000;0.000;0.000;0.000;0.000;0.000;0.000;0.000;0.00
ecDHFR	APO	32	38	0	N/A	A	inf	3.11
ecDHFR	APO	32	42	0	N/A	A	0	0.0	0.466;0.323;0.141;0.047;0.019;0.004;0.000;0.000;0.000;0.000;0.000;0.000;0.000;0.000;0.000;0.000;0.000;0.000;0.000;0.000;0.000;0.000;0.000;0.000;0.000;0.000;0.000;0.000;0.000;0.000;0.000;0.000;0.000;0.000;0.000;0.000;0.000;0.000;0.000;0.000;0.000;0.000;0.000;0.000;0.000;0.000;0.000;0.000;0.000;0.00
ecDHFR	APO	32	42	0	N/A	A	46	3.08	0.041;0.085;0.144;0.197;0.203;0.157;0.095;0.046;0.022;0.010;0.000;0.000;0.000;0.000;0.000;0.000;0.000;0.000;0.000;0.000;0.000;0.000;0.000;0.000;0.000;0.000;0.000;0.000;0.000;0.000;0.000;0.000;0.000;0.000;0.000;0.000;0.000;0.000;0.000;0.000;0.000;0.000;0.000;0.000;0.000;0.000;0.000;0.000;0.000;0.00
ecDHFR	APO	32	42	0	N/A	A	373	3.86	0.020;0.034;0.066;0.145;0.221;0.225;0.158;0.083;0.036;0.013;0.000;0.000;0.000;0.000;0.000;0.000;0.000;0.000;0.000;0.000;0.000;0.000;0.000;0.000;0.000;0.000;0.000;0.000;0.000;0.000;0.000;0.000;0.000;0.000;0.000;0.000;0.000;0.000;0.000;0.000;0.000;0.000;0.000;0.000;0.000;0.000;0.000;0.000;0.000;0.00
ecDHFR	APO	32	42	0	N/A	A	573	4.42	0.016;0.021;0.038;0.091;0.184;0.243;0.204;0.119;0.048;0.025;0.011;0.000;0.000;0.000;0.000;0.000;0.000;0.000;0.000;0.000;0.000;0.000;0.000;0.000;0.000;0.000;0.000;0.000;0.000;0.000;0.000;0.000;0.000;0.000;0.000;0.000;0.000;0.000;0.000;0.000;0.000;0.000;0.000;0.000;0.000;0.000;0.000;0.000;0.000;0.00
ecDHFR	APO	32	42	0	N/A	A	2011	4.38	0.010;0.019;0.040;0.104;0.195;0.242;0.200;0.104;0.048;0.024;0.014;0.000;0.000;0.000;0.000;0.000;0.000;0.000;0.000;0.000;0.000;0.000;0.000;0.000;0.000;0.000;0.000;0.000;0.000;0.000;0.000;0.000;0.000;0.000;0.000;0.000;0.000;0.000;0.000;0.000;0.000;0.000;0.000;0.000;0.000;0.000;0.000;0.000;0.000;0.00
ecDHFR	APO	32	42	0	N/A	A	7771	4.32	0.019;0.022;0.038;0.098;0.190;0.244;0.201;0.111;0.048;0.019;0.010;0.000;0.000;0.000;0.000;0.000;0.000;0.000;0.000;0.000;0.000;0.000;0.000;0.000;0.000;0.000;0.000;0.000;0.000;0.000;0.000;0.000;0.000;0.000;0.000;0.000;0.000;0.000;0.000;0.000;0.000;0.000;0.000;0.000;0.000;0.000;0.000;0.000;0.000;0.00
ecDHFR	APO	32	42	0	N/A	A	30813	4.41	0.018;0.020;0.035;0.085;0.190;0.241;0.214;0.114;0.052;0.022;0.009;0.000;0.000;0.000;0.000;0.000;0.000;0.000;0.000;0.000;0.000;0.000;0.000;0.000;0.000;0.000;0.000;0.000;0.000;0.000;0.000;0.000;0.000;0.000;0.000;0.000;0.000;0.000;0.000;0.000;0.000;0.000;0.000;0.000;0.000;0.000;0.000;0.000;0.000;0.00
ecDHFR	APO	32	42	0	N/A	A	43291	4.42	0.015;0.017;0.036;0.096;0.193;0.243;0.201;0.114;0.050;0.023;0.013;0.000;0.000;0.000;0.000;0.000;0.000;0.000;0.000;0.000;0.000;0.000;0.000;0.000;0.000;0.000;0.000;0.000;0.000;0.000;0.000;0.000;0.000;0.000;0.000;0.000;0.000;0.000;0.000;0.000;0.000;0.000;0.000;0.000;0.000;0.000;0.000;0.000;0.000;0.00
ecDHFR	APO	32	42	0	N/A	A	inf	4.9
ecDHFR	APO	32	43	0	N/A	A	0	0.0	0.447;0.324;0.155;0.055;0.015;0.004;0.000;0.000;0.000;0.000;0.000;0.000;0.000;0.000;0.000;0.000;0.000;0.000;0.000;0.000;0.000;0.000;0.000;0.000;0.000;0.000;0.000;0.000;0.000;0.000;0.000;0.000;0.000;0.000;0.000;0.000;0.000;0.000;0.000;0.000;0.000;0.000;0.000;0.000;0.000;0.000;0.000;0.000;0.000;0.00
ecDHFR	APO	32	43	0	N/A	A	46	2.98	0.037;0.084;0.144;0.195;0.200;0.166;0.102;0.052;0.021;0.000;0.000;0.000;0.000;0.000;0.000;0.000;0.000;0.000;0.000;0.000;0.000;0.000;0.000;0.000;0.000;0.000;0.000;0.000;0.000;0.000;0.000;0.000;0.000;0.000;0.000;0.000;0.000;0.000;0.000;0.000;0.000;0.000;0.000;0.000;0.000;0.000;0.000;0.000;0.000;0.00
ecDHFR	APO	32	43	0	N/A	A	373	4.18	0.020;0.028;0.051;0.105;0.180;0.215;0.189;0.123;0.058;0.023;0.008;0.000;0.000;0.000;0.000;0.000;0.000;0.000;0.000;0.000;0.000;0.000;0.000;0.000;0.000;0.000;0.000;0.000;0.000;0.000;0.000;0.000;0.000;0.000;0.000;0.000;0.000;0.000;0.000;0.000;0.000;0.000;0.000;0.000;0.000;0.000;0.000;0.000;0.000;0.00
ecDHFR	APO	32	43	0	N/A	A	573	4.69	0.000;0.022;0.029;0.062;0.138;0.217;0.230;0.166;0.087;0.037;0.012;0.000;0.000;0.000;0.000;0.000;0.000;0.000;0.000;0.000;0.000;0.000;0.000;0.000;0.000;0.000;0.000;0.000;0.000;0.000;0.000;0.000;0.000;0.000;0.000;0.000;0.000;0.000;0.000;0.000;0.000;0.000;0.000;0.000;0.000;0.000;0.000;0.000;0.000;0.00
ecDHFR	APO	32	43	0	N/A	A	2011	4.71	0.000;0.015;0.027;0.069;0.147;0.220;0.231;0.163;0.082;0.034;0.012;0.000;0.000;0.000;0.000;0.000;0.000;0.000;0.000;0.000;0.000;0.000;0.000;0.000;0.000;0.000;0.000;0.000;0.000;0.000;0.000;0.000;0.000;0.000;0.000;0.000;0.000;0.000;0.000;0.000;0.000;0.000;0.000;0.000;0.000;0.000;0.000;0.000;0.000;0.00
ecDHFR	APO	32	43	0	N/A	A	7771	4.74	0.000;0.017;0.026;0.063;0.142;0.220;0.231;0.167;0.085;0.036;0.012;0.000;0.000;0.000;0.000;0.000;0.000;0.000;0.000;0.000;0.000;0.000;0.000;0.000;0.000;0.000;0.000;0.000;0.000;0.000;0.000;0.000;0.000;0.000;0.000;0.000;0.000;0.000;0.000;0.000;0.000;0.000;0.000;0.000;0.000;0.000;0.000;0.000;0.000;0.00
ecDHFR	APO	32	43	0	N/A	A	30813	4.83	0.000;0.016;0.019;0.057;0.136;0.219;0.236;0.174;0.092;0.038;0.013;0.000;0.000;0.000;0.000;0.000;0.000;0.000;0.000;0.000;0.000;0.000;0.000;0.000;0.000;0.000;0.000;0.000;0.000;0.000;0.000;0.000;0.000;0.000;0.000;0.000;0.000;0.000;0.000;0.000;0.000;0.000;0.000;0.000;0.000;0.000;0.000;0.000;0.000;0.00
ecDHFR	APO	32	43	0	N/A	A	43291	4.75	0.000;0.014;0.022;0.064;0.146;0.226;0.232;0.167;0.084;0.034;0.012;0.000;0.000;0.000;0.000;0.000;0.000;0.000;0.000;0.000;0.000;0.000;0.000;0.000;0.000;0.000;0.000;0.000;0.000;0.000;0.000;0.000;0.000;0.000;0.000;0.000;0.000;0.000;0.000;0.000;0.000;0.000;0.000;0.000;0.000;0.000;0.000;0.000;0.000;0.00
ecDHFR	APO	32	43	0	N/A	A	inf	5.35
ecDHFR	APO	32	45	0	N/A	A	0	0.0	0.374;0.337;0.187;0.071;0.025;0.007;0.000;0.000;0.000;0.000;0.000;0.000;0.000;0.000;0.000;0.000;0.000;0.000;0.000;0.000;0.000;0.000;0.000;0.000;0.000;0.000;0.000;0.000;0.000;0.000;0.000;0.000;0.000;0.000;0.000;0.000;0.000;0.000;0.000;0.000;0.000;0.000;0.000;0.000;0.000;0.000;0.000;0.000;0.000;0.00
ecDHFR	APO	32	45	0	N/A	A	46	3.31	0.049;0.086;0.125;0.160;0.176;0.152;0.114;0.075;0.043;0.020;0.000;0.000;0.000;0.000;0.000;0.000;0.000;0.000;0.000;0.000;0.000;0.000;0.000;0.000;0.000;0.000;0.000;0.000;0.000;0.000;0.000;0.000;0.000;0.000;0.000;0.000;0.000;0.000;0.000;0.000;0.000;0.000;0.000;0.000;0.000;0.000;0.000;0.000;0.000;0.00
ecDHFR	APO	32	45	0	N/A	A	373	5.04	0.000;0.035;0.035;0.062;0.104;0.158;0.188;0.173;0.128;0.069;0.034;0.014;0.000;0.000;0.000;0.000;0.000;0.000;0.000;0.000;0.000;0.000;0.000;0.000;0.000;0.000;0.000;0.000;0.000;0.000;0.000;0.000;0.000;0.000;0.000;0.000;0.000;0.000;0.000;0.000;0.000;0.000;0.000;0.000;0.000;0.000;0.000;0.000;0.000;0.00
ecDHFR	APO	32	45	0	N/A	A	573	5.62	0.000;0.000;0.034;0.039;0.060;0.121;0.173;0.202;0.176;0.106;0.059;0.023;0.008;0.000;0.000;0.000;0.000;0.000;0.000;0.000;0.000;0.000;0.000;0.000;0.000;0.000;0.000;0.000;0.000;0.000;0.000;0.000;0.000;0.000;0.000;0.000;0.000;0.000;0.000;0.000;0.000;0.000;0.000;0.000;0.000;0.000;0.000;0.000;0.000;0.00
ecDHFR	APO	32	45	0	N/A	A	2011	5.73	0.000;0.000;0.025;0.030;0.063;0.123;0.186;0.214;0.171;0.107;0.052;0.022;0.008;0.000;0.000;0.000;0.000;0.000;0.000;0.000;0.000;0.000;0.000;0.000;0.000;0.000;0.000;0.000;0.000;0.000;0.000;0.000;0.000;0.000;0.000;0.000;0.000;0.000;0.000;0.000;0.000;0.000;0.000;0.000;0.000;0.000;0.000;0.000;0.000;0.00
ecDHFR	APO	32	45	0	N/A	A	7771	5.59	0.030;0.000;0.000;0.032;0.058;0.115;0.177;0.210;0.178;0.112;0.057;0.023;0.008;0.000;0.000;0.000;0.000;0.000;0.000;0.000;0.000;0.000;0.000;0.000;0.000;0.000;0.000;0.000;0.000;0.000;0.000;0.000;0.000;0.000;0.000;0.000;0.000;0.000;0.000;0.000;0.000;0.000;0.000;0.000;0.000;0.000;0.000;0.000;0.000;0.00
ecDHFR	APO	32	45	0	N/A	A	30813	5.68	0.037;0.000;0.000;0.022;0.044;0.112;0.175;0.212;0.184;0.120;0.058;0.025;0.010;0.000;0.000;0.000;0.000;0.000;0.000;0.000;0.000;0.000;0.000;0.000;0.000;0.000;0.000;0.000;0.000;0.000;0.000;0.000;0.000;0.000;0.000;0.000;0.000;0.000;0.000;0.000;0.000;0.000;0.000;0.000;0.000;0.000;0.000;0.000;0.000;0.00
ecDHFR	APO	32	45	0	N/A	A	43291	5.65	0.000;0.000;0.026;0.024;0.050;0.114;0.183;0.216;0.181;0.116;0.059;0.022;0.009;0.000;0.000;0.000;0.000;0.000;0.000;0.000;0.000;0.000;0.000;0.000;0.000;0.000;0.000;0.000;0.000;0.000;0.000;0.000;0.000;0.000;0.000;0.000;0.000;0.000;0.000;0.000;0.000;0.000;0.000;0.000;0.000;0.000;0.000;0.000;0.000;0.00
ecDHFR	APO	32	45	0	N/A	A	inf	6.37
ecDHFR	APO	33	38	0	N/A	A	0	0.0	0.880;0.102;0.013;0.004;0.001;0.000;0.000;0.000;0.000;0.000;0.000;0.000;0.000;0.000;0.000;0.000;0.000;0.000;0.000;0.000;0.000;0.000;0.000;0.000;0.000;0.000;0.000;0.000;0.000;0.000;0.000;0.000;0.000;0.000;0.000;0.000;0.000;0.000;0.000;0.000;0.000;0.000;0.000;0.000;0.000;0.000;0.000;0.000;0.000;0.00
ecDHFR	APO	33	38	0	N/A	A	7771	2.24	0.063;0.177;0.275;0.292;0.116;0.040;0.037;0.000;0.000;0.000;0.000;0.000;0.000;0.000;0.000;0.000;0.000;0.000;0.000;0.000;0.000;0.000;0.000;0.000;0.000;0.000;0.000;0.000;0.000;0.000;0.000;0.000;0.000;0.000;0.000;0.000;0.000;0.000;0.000;0.000;0.000;0.000;0.000;0.000;0.000;0.000;0.000;0.000;0.000;0.00
ecDHFR	APO	33	38	0	N/A	A	30813	2.27	0.056;0.113;0.435;0.254;0.100;0.029;0.012;0.000;0.000;0.000;0.000;0.000;0.000;0.000;0.000;0.000;0.000;0.000;0.000;0.000;0.000;0.000;0.000;0.000;0.000;0.000;0.000;0.000;0.000;0.000;0.000;0.000;0.000;0.000;0.000;0.000;0.000;0.000;0.000;0.000;0.000;0.000;0.000;0.000;0.000;0.000;0.000;0.000;0.000;0.00
ecDHFR	APO	33	38	0	N/A	A	43291	2.23	0.049;0.131;0.450;0.242;0.091;0.027;0.011;0.000;0.000;0.000;0.000;0.000;0.000;0.000;0.000;0.000;0.000;0.000;0.000;0.000;0.000;0.000;0.000;0.000;0.000;0.000;0.000;0.000;0.000;0.000;0.000;0.000;0.000;0.000;0.000;0.000;0.000;0.000;0.000;0.000;0.000;0.000;0.000;0.000;0.000;0.000;0.000;0.000;0.000;0.00
ecDHFR	APO	33	38	0	N/A	A	inf	2.3
ecDHFR	APO	33	42	0	N/A	A	0	0.0	0.503;0.322;0.120;0.041;0.010;0.004;0.000;0.000;0.000;0.000;0.000;0.000;0.000;0.000;0.000;0.000;0.000;0.000;0.000;0.000;0.000;0.000;0.000;0.000;0.000;0.000;0.000;0.000;0.000;0.000;0.000;0.000;0.000;0.000;0.000;0.000;0.000;0.000;0.000;0.000;0.000;0.000;0.000;0.000;0.000;0.000;0.000;0.000;0.000;0.00
ecDHFR	APO	33	42	0	N/A	A	573	3.9	0.026;0.034;0.067;0.148;0.240;0.237;0.146;0.061;0.021;0.021;0.000;0.000;0.000;0.000;0.000;0.000;0.000;0.000;0.000;0.000;0.000;0.000;0.000;0.000;0.000;0.000;0.000;0.000;0.000;0.000;0.000;0.000;0.000;0.000;0.000;0.000;0.000;0.000;0.000;0.000;0.000;0.000;0.000;0.000;0.000;0.000;0.000;0.000;0.000;0.00
ecDHFR	APO	33	42	0	N/A	A	2011	3.97	0.017;0.027;0.062;0.151;0.245;0.253;0.144;0.060;0.021;0.019;0.000;0.000;0.000;0.000;0.000;0.000;0.000;0.000;0.000;0.000;0.000;0.000;0.000;0.000;0.000;0.000;0.000;0.000;0.000;0.000;0.000;0.000;0.000;0.000;0.000;0.000;0.000;0.000;0.000;0.000;0.000;0.000;0.000;0.000;0.000;0.000;0.000;0.000;0.000;0.00
ecDHFR	APO	33	42	0	N/A	A	7771	3.93	0.023;0.031;0.059;0.144;0.239;0.246;0.149;0.066;0.024;0.018;0.000;0.000;0.000;0.000;0.000;0.000;0.000;0.000;0.000;0.000;0.000;0.000;0.000;0.000;0.000;0.000;0.000;0.000;0.000;0.000;0.000;0.000;0.000;0.000;0.000;0.000;0.000;0.000;0.000;0.000;0.000;0.000;0.000;0.000;0.000;0.000;0.000;0.000;0.000;0.00
ecDHFR	APO	33	42	0	N/A	A	30813	3.97	0.025;0.025;0.048;0.139;0.245;0.249;0.150;0.072;0.029;0.017;0.000;0.000;0.000;0.000;0.000;0.000;0.000;0.000;0.000;0.000;0.000;0.000;0.000;0.000;0.000;0.000;0.000;0.000;0.000;0.000;0.000;0.000;0.000;0.000;0.000;0.000;0.000;0.000;0.000;0.000;0.000;0.000;0.000;0.000;0.000;0.000;0.000;0.000;0.000;0.00
ecDHFR	APO	33	42	0	N/A	A	43291	3.94	0.022;0.023;0.056;0.146;0.249;0.249;0.149;0.064;0.026;0.015;0.000;0.000;0.000;0.000;0.000;0.000;0.000;0.000;0.000;0.000;0.000;0.000;0.000;0.000;0.000;0.000;0.000;0.000;0.000;0.000;0.000;0.000;0.000;0.000;0.000;0.000;0.000;0.000;0.000;0.000;0.000;0.000;0.000;0.000;0.000;0.000;0.000;0.000;0.000;0.00
ecDHFR	APO	33	42	0	N/A	A	inf	3.92
ecDHFR	APO	33	43	0	N/A	A	0	0.0	0.480;0.322;0.137;0.045;0.012;0.003;0.000;0.000;0.000;0.000;0.000;0.000;0.000;0.000;0.000;0.000;0.000;0.000;0.000;0.000;0.000;0.000;0.000;0.000;0.000;0.000;0.000;0.000;0.000;0.000;0.000;0.000;0.000;0.000;0.000;0.000;0.000;0.000;0.000;0.000;0.000;0.000;0.000;0.000;0.000;0.000;0.000;0.000;0.000;0.00
ecDHFR	APO	33	43	0	N/A	A	46	2.56	0.056;0.110;0.173;0.216;0.201;0.134;0.071;0.030;0.009;0.000;0.000;0.000;0.000;0.000;0.000;0.000;0.000;0.000;0.000;0.000;0.000;0.000;0.000;0.000;0.000;0.000;0.000;0.000;0.000;0.000;0.000;0.000;0.000;0.000;0.000;0.000;0.000;0.000;0.000;0.000;0.000;0.000;0.000;0.000;0.000;0.000;0.000;0.000;0.000;0.00
ecDHFR	APO	33	43	0	N/A	A	373	3.77	0.026;0.039;0.068;0.140;0.216;0.224;0.164;0.082;0.032;0.010;0.000;0.000;0.000;0.000;0.000;0.000;0.000;0.000;0.000;0.000;0.000;0.000;0.000;0.000;0.000;0.000;0.000;0.000;0.000;0.000;0.000;0.000;0.000;0.000;0.000;0.000;0.000;0.000;0.000;0.000;0.000;0.000;0.000;0.000;0.000;0.000;0.000;0.000;0.000;0.00
ecDHFR	APO	33	43	0	N/A	A	573	4.24	0.025;0.031;0.040;0.087;0.175;0.240;0.209;0.122;0.048;0.017;0.005;0.000;0.000;0.000;0.000;0.000;0.000;0.000;0.000;0.000;0.000;0.000;0.000;0.000;0.000;0.000;0.000;0.000;0.000;0.000;0.000;0.000;0.000;0.000;0.000;0.000;0.000;0.000;0.000;0.000;0.000;0.000;0.000;0.000;0.000;0.000;0.000;0.000;0.000;0.00
ecDHFR	APO	33	43	0	N/A	A	2011	4.28	0.016;0.020;0.037;0.092;0.188;0.250;0.211;0.117;0.048;0.016;0.004;0.000;0.000;0.000;0.000;0.000;0.000;0.000;0.000;0.000;0.000;0.000;0.000;0.000;0.000;0.000;0.000;0.000;0.000;0.000;0.000;0.000;0.000;0.000;0.000;0.000;0.000;0.000;0.000;0.000;0.000;0.000;0.000;0.000;0.000;0.000;0.000;0.000;0.000;0.00
ecDHFR	APO	33	43	0	N/A	A	7771	4.3	0.021;0.026;0.033;0.085;0.180;0.249;0.214;0.121;0.050;0.017;0.005;0.000;0.000;0.000;0.000;0.000;0.000;0.000;0.000;0.000;0.000;0.000;0.000;0.000;0.000;0.000;0.000;0.000;0.000;0.000;0.000;0.000;0.000;0.000;0.000;0.000;0.000;0.000;0.000;0.000;0.000;0.000;0.000;0.000;0.000;0.000;0.000;0.000;0.000;0.00
ecDHFR	APO	33	43	0	N/A	A	30813	4.4	0.022;0.021;0.026;0.076;0.174;0.250;0.222;0.132;0.053;0.018;0.005;0.000;0.000;0.000;0.000;0.000;0.000;0.000;0.000;0.000;0.000;0.000;0.000;0.000;0.000;0.000;0.000;0.000;0.000;0.000;0.000;0.000;0.000;0.000;0.000;0.000;0.000;0.000;0.000;0.000;0.000;0.000;0.000;0.000;0.000;0.000;0.000;0.000;0.000;0.00
ecDHFR	APO	33	43	0	N/A	A	43291	4.38	0.018;0.017;0.029;0.084;0.183;0.254;0.219;0.124;0.050;0.017;0.005;0.000;0.000;0.000;0.000;0.000;0.000;0.000;0.000;0.000;0.000;0.000;0.000;0.000;0.000;0.000;0.000;0.000;0.000;0.000;0.000;0.000;0.000;0.000;0.000;0.000;0.000;0.000;0.000;0.000;0.000;0.000;0.000;0.000;0.000;0.000;0.000;0.000;0.000;0.00
ecDHFR	APO	33	43	0	N/A	A	inf	4.75
ecDHFR	APO	33	45	0	N/A	A	0	0.0	0.401;0.339;0.172;0.064;0.018;0.006;0.000;0.000;0.000;0.000;0.000;0.000;0.000;0.000;0.000;0.000;0.000;0.000;0.000;0.000;0.000;0.000;0.000;0.000;0.000;0.000;0.000;0.000;0.000;0.000;0.000;0.000;0.000;0.000;0.000;0.000;0.000;0.000;0.000;0.000;0.000;0.000;0.000;0.000;0.000;0.000;0.000;0.000;0.000;0.00
ecDHFR	APO	33	45	0	N/A	A	46	2.94	0.061;0.110;0.149;0.181;0.177;0.139;0.097;0.054;0.031;0.000;0.000;0.000;0.000;0.000;0.000;0.000;0.000;0.000;0.000;0.000;0.000;0.000;0.000;0.000;0.000;0.000;0.000;0.000;0.000;0.000;0.000;0.000;0.000;0.000;0.000;0.000;0.000;0.000;0.000;0.000;0.000;0.000;0.000;0.000;0.000;0.000;0.000;0.000;0.000;0.00
ecDHFR	APO	33	45	0	N/A	A	373	4.53	0.000;0.044;0.053;0.069;0.124;0.178;0.201;0.159;0.097;0.051;0.017;0.008;0.000;0.000;0.000;0.000;0.000;0.000;0.000;0.000;0.000;0.000;0.000;0.000;0.000;0.000;0.000;0.000;0.000;0.000;0.000;0.000;0.000;0.000;0.000;0.000;0.000;0.000;0.000;0.000;0.000;0.000;0.000;0.000;0.000;0.000;0.000;0.000;0.000;0.00
ecDHFR	APO	33	45	0	N/A	A	573	4.99	0.000;0.000;0.044;0.053;0.079;0.143;0.203;0.208;0.152;0.073;0.035;0.009;0.000;0.000;0.000;0.000;0.000;0.000;0.000;0.000;0.000;0.000;0.000;0.000;0.000;0.000;0.000;0.000;0.000;0.000;0.000;0.000;0.000;0.000;0.000;0.000;0.000;0.000;0.000;0.000;0.000;0.000;0.000;0.000;0.000;0.000;0.000;0.000;0.000;0.00
ecDHFR	APO	33	45	0	N/A	A	2011	5.2	0.000;0.031;0.029;0.040;0.081;0.148;0.209;0.202;0.141;0.075;0.033;0.012;0.000;0.000;0.000;0.000;0.000;0.000;0.000;0.000;0.000;0.000;0.000;0.000;0.000;0.000;0.000;0.000;0.000;0.000;0.000;0.000;0.000;0.000;0.000;0.000;0.000;0.000;0.000;0.000;0.000;0.000;0.000;0.000;0.000;0.000;0.000;0.000;0.000;0.00
ecDHFR	APO	33	45	0	N/A	A	7771	5.0	0.043;0.000;0.045;0.042;0.072;0.140;0.196;0.193;0.142;0.081;0.034;0.013;0.000;0.000;0.000;0.000;0.000;0.000;0.000;0.000;0.000;0.000;0.000;0.000;0.000;0.000;0.000;0.000;0.000;0.000;0.000;0.000;0.000;0.000;0.000;0.000;0.000;0.000;0.000;0.000;0.000;0.000;0.000;0.000;0.000;0.000;0.000;0.000;0.000;0.00
ecDHFR	APO	33	45	0	N/A	A	43291	5.21	0.000;0.000;0.031;0.031;0.074;0.145;0.212;0.215;0.152;0.083;0.038;0.015;0.004;0.000;0.000;0.000;0.000;0.000;0.000;0.000;0.000;0.000;0.000;0.000;0.000;0.000;0.000;0.000;0.000;0.000;0.000;0.000;0.000;0.000;0.000;0.000;0.000;0.000;0.000;0.000;0.000;0.000;0.000;0.000;0.000;0.000;0.000;0.000;0.000;0.00
ecDHFR	APO	33	45	0	N/A	A	inf	6.1
ecDHFR	APO	36	43	0	N/A	A	0	0.0	0.570;0.316;0.088;0.023;0.004;0.000;0.000;0.000;0.000;0.000;0.000;0.000;0.000;0.000;0.000;0.000;0.000;0.000;0.000;0.000;0.000;0.000;0.000;0.000;0.000;0.000;0.000;0.000;0.000;0.000;0.000;0.000;0.000;0.000;0.000;0.000;0.000;0.000;0.000;0.000;0.000;0.000;0.000;0.000;0.000;0.000;0.000;0.000;0.000;0.00
ecDHFR	APO	36	43	0	N/A	A	46	1.77	0.081;0.208;0.289;0.244;0.120;0.046;0.012;0.000;0.000;0.000;0.000;0.000;0.000;0.000;0.000;0.000;0.000;0.000;0.000;0.000;0.000;0.000;0.000;0.000;0.000;0.000;0.000;0.000;0.000;0.000;0.000;0.000;0.000;0.000;0.000;0.000;0.000;0.000;0.000;0.000;0.000;0.000;0.000;0.000;0.000;0.000;0.000;0.000;0.000;0.00
ecDHFR	APO	36	43	0	N/A	A	373	2.62	0.033;0.094;0.194;0.283;0.231;0.118;0.036;0.010;0.000;0.000;0.000;0.000;0.000;0.000;0.000;0.000;0.000;0.000;0.000;0.000;0.000;0.000;0.000;0.000;0.000;0.000;0.000;0.000;0.000;0.000;0.000;0.000;0.000;0.000;0.000;0.000;0.000;0.000;0.000;0.000;0.000;0.000;0.000;0.000;0.000;0.000;0.000;0.000;0.000;0.00
ecDHFR	APO	36	43	0	N/A	A	573	2.92	0.028;0.062;0.148;0.273;0.281;0.142;0.052;0.013;0.000;0.000;0.000;0.000;0.000;0.000;0.000;0.000;0.000;0.000;0.000;0.000;0.000;0.000;0.000;0.000;0.000;0.000;0.000;0.000;0.000;0.000;0.000;0.000;0.000;0.000;0.000;0.000;0.000;0.000;0.000;0.000;0.000;0.000;0.000;0.000;0.000;0.000;0.000;0.000;0.000;0.00
ecDHFR	APO	36	43	0	N/A	A	2011	2.95	0.019;0.055;0.156;0.276;0.276;0.160;0.045;0.013;0.000;0.000;0.000;0.000;0.000;0.000;0.000;0.000;0.000;0.000;0.000;0.000;0.000;0.000;0.000;0.000;0.000;0.000;0.000;0.000;0.000;0.000;0.000;0.000;0.000;0.000;0.000;0.000;0.000;0.000;0.000;0.000;0.000;0.000;0.000;0.000;0.000;0.000;0.000;0.000;0.000;0.00
ecDHFR	APO	36	43	0	N/A	A	7771	2.98	0.021;0.051;0.152;0.276;0.276;0.157;0.053;0.014;0.000;0.000;0.000;0.000;0.000;0.000;0.000;0.000;0.000;0.000;0.000;0.000;0.000;0.000;0.000;0.000;0.000;0.000;0.000;0.000;0.000;0.000;0.000;0.000;0.000;0.000;0.000;0.000;0.000;0.000;0.000;0.000;0.000;0.000;0.000;0.000;0.000;0.000;0.000;0.000;0.000;0.00
ecDHFR	APO	36	43	0	N/A	A	30813	3.01	0.023;0.047;0.138;0.273;0.291;0.157;0.055;0.015;0.002;0.000;0.000;0.000;0.000;0.000;0.000;0.000;0.000;0.000;0.000;0.000;0.000;0.000;0.000;0.000;0.000;0.000;0.000;0.000;0.000;0.000;0.000;0.000;0.000;0.000;0.000;0.000;0.000;0.000;0.000;0.000;0.000;0.000;0.000;0.000;0.000;0.000;0.000;0.000;0.000;0.00
ecDHFR	APO	36	43	0	N/A	A	43291	2.99	0.019;0.047;0.151;0.286;0.280;0.153;0.052;0.012;0.000;0.000;0.000;0.000;0.000;0.000;0.000;0.000;0.000;0.000;0.000;0.000;0.000;0.000;0.000;0.000;0.000;0.000;0.000;0.000;0.000;0.000;0.000;0.000;0.000;0.000;0.000;0.000;0.000;0.000;0.000;0.000;0.000;0.000;0.000;0.000;0.000;0.000;0.000;0.000;0.000;0.00
ecDHFR	APO	36	43	0	N/A	A	inf	3.3
ecDHFR	APO	39	45	0	N/A	A	0	0.0	0.627;0.277;0.077;0.016;0.003;0.000;0.000;0.000;0.000;0.000;0.000;0.000;0.000;0.000;0.000;0.000;0.000;0.000;0.000;0.000;0.000;0.000;0.000;0.000;0.000;0.000;0.000;0.000;0.000;0.000;0.000;0.000;0.000;0.000;0.000;0.000;0.000;0.000;0.000;0.000;0.000;0.000;0.000;0.000;0.000;0.000;0.000;0.000;0.000;0.00
ecDHFR	APO	39	45	0	N/A	A	46	1.38	0.166;0.287;0.269;0.164;0.080;0.026;0.008;0.000;0.000;0.000;0.000;0.000;0.000;0.000;0.000;0.000;0.000;0.000;0.000;0.000;0.000;0.000;0.000;0.000;0.000;0.000;0.000;0.000;0.000;0.000;0.000;0.000;0.000;0.000;0.000;0.000;0.000;0.000;0.000;0.000;0.000;0.000;0.000;0.000;0.000;0.000;0.000;0.000;0.000;0.00
ecDHFR	APO	39	45	0	N/A	A	373	2.5	0.053;0.110;0.213;0.277;0.211;0.102;0.029;0.006;0.000;0.000;0.000;0.000;0.000;0.000;0.000;0.000;0.000;0.000;0.000;0.000;0.000;0.000;0.000;0.000;0.000;0.000;0.000;0.000;0.000;0.000;0.000;0.000;0.000;0.000;0.000;0.000;0.000;0.000;0.000;0.000;0.000;0.000;0.000;0.000;0.000;0.000;0.000;0.000;0.000;0.00
ecDHFR	APO	39	45	0	N/A	A	573	2.88	0.039;0.071;0.152;0.268;0.271;0.145;0.043;0.011;0.000;0.000;0.000;0.000;0.000;0.000;0.000;0.000;0.000;0.000;0.000;0.000;0.000;0.000;0.000;0.000;0.000;0.000;0.000;0.000;0.000;0.000;0.000;0.000;0.000;0.000;0.000;0.000;0.000;0.000;0.000;0.000;0.000;0.000;0.000;0.000;0.000;0.000;0.000;0.000;0.000;0.00
ecDHFR	APO	39	45	0	N/A	A	2011	3.0	0.026;0.055;0.152;0.271;0.279;0.155;0.049;0.011;0.002;0.000;0.000;0.000;0.000;0.000;0.000;0.000;0.000;0.000;0.000;0.000;0.000;0.000;0.000;0.000;0.000;0.000;0.000;0.000;0.000;0.000;0.000;0.000;0.000;0.000;0.000;0.000;0.000;0.000;0.000;0.000;0.000;0.000;0.000;0.000;0.000;0.000;0.000;0.000;0.000;0.00
ecDHFR	APO	39	45	0	N/A	A	7771	2.97	0.042;0.058;0.138;0.258;0.283;0.160;0.050;0.011;0.000;0.000;0.000;0.000;0.000;0.000;0.000;0.000;0.000;0.000;0.000;0.000;0.000;0.000;0.000;0.000;0.000;0.000;0.000;0.000;0.000;0.000;0.000;0.000;0.000;0.000;0.000;0.000;0.000;0.000;0.000;0.000;0.000;0.000;0.000;0.000;0.000;0.000;0.000;0.000;0.000;0.00
ecDHFR	APO	39	45	0	N/A	A	30813	3.02	0.045;0.052;0.124;0.257;0.291;0.167;0.051;0.012;0.003;0.000;0.000;0.000;0.000;0.000;0.000;0.000;0.000;0.000;0.000;0.000;0.000;0.000;0.000;0.000;0.000;0.000;0.000;0.000;0.000;0.000;0.000;0.000;0.000;0.000;0.000;0.000;0.000;0.000;0.000;0.000;0.000;0.000;0.000;0.000;0.000;0.000;0.000;0.000;0.000;0.00
ecDHFR	APO	39	45	0	N/A	A	43291	3.04	0.038;0.049;0.129;0.264;0.291;0.163;0.052;0.012;0.003;0.000;0.000;0.000;0.000;0.000;0.000;0.000;0.000;0.000;0.000;0.000;0.000;0.000;0.000;0.000;0.000;0.000;0.000;0.000;0.000;0.000;0.000;0.000;0.000;0.000;0.000;0.000;0.000;0.000;0.000;0.000;0.000;0.000;0.000;0.000;0.000;0.000;0.000;0.000;0.000;0.00
ecDHFR	APO	39	45	0	N/A	A	inf	3.11
ecDHFR	APO	43	49	0	N/A	A	0	0.0	0.570;0.310;0.102;0.018;0.000;0.000;0.000;0.000;0.000;0.000;0.000;0.000;0.000;0.000;0.000;0.000;0.000;0.000;0.000;0.000;0.000;0.000;0.000;0.000;0.000;0.000;0.000;0.000;0.000;0.000;0.000;0.000;0.000;0.000;0.000;0.000;0.000;0.000;0.000;0.000;0.000;0.000;0.000;0.000;0.000;0.000;0.000;0.000;0.000;0.00
ecDHFR	APO	43	49	0	N/A	A	0	0.0	0.566;0.315;0.098;0.018;0.003;0.000;0.000;0.000;0.000;0.000;0.000;0.000;0.000;0.000;0.000;0.000;0.000;0.000;0.000;0.000;0.000;0.000;0.000;0.000;0.000;0.000;0.000;0.000;0.000;0.000;0.000;0.000;0.000;0.000;0.000;0.000;0.000;0.000;0.000;0.000;0.000;0.000;0.000;0.000;0.000;0.000;0.000;0.000;0.000;0.00
ecDHFR	APO	43	49	0	N/A	A	46	1.24	0.206;0.278;0.249;0.165;0.064;0.026;0.011;0.000;0.000;0.000;0.000;0.000;0.000;0.000;0.000;0.000;0.000;0.000;0.000;0.000;0.000;0.000;0.000;0.000;0.000;0.000;0.000;0.000;0.000;0.000;0.000;0.000;0.000;0.000;0.000;0.000;0.000;0.000;0.000;0.000;0.000;0.000;0.000;0.000;0.000;0.000;0.000;0.000;0.000;0.00
ecDHFR	APO	43	49	0	N/A	A	46	1.23	0.199;0.281;0.233;0.172;0.074;0.032;0.007;0.000;0.000;0.000;0.000;0.000;0.000;0.000;0.000;0.000;0.000;0.000;0.000;0.000;0.000;0.000;0.000;0.000;0.000;0.000;0.000;0.000;0.000;0.000;0.000;0.000;0.000;0.000;0.000;0.000;0.000;0.000;0.000;0.000;0.000;0.000;0.000;0.000;0.000;0.000;0.000;0.000;0.000;0.00
ecDHFR	APO	43	49	0	N/A	A	373	2.62	0.058;0.112;0.195;0.244;0.214;0.116;0.047;0.013;0.000;0.000;0.000;0.000;0.000;0.000;0.000;0.000;0.000;0.000;0.000;0.000;0.000;0.000;0.000;0.000;0.000;0.000;0.000;0.000;0.000;0.000;0.000;0.000;0.000;0.000;0.000;0.000;0.000;0.000;0.000;0.000;0.000;0.000;0.000;0.000;0.000;0.000;0.000;0.000;0.000;0.00
ecDHFR	APO	43	49	0	N/A	A	373	2.59	0.051;0.100;0.186;0.246;0.234;0.130;0.039;0.015;0.000;0.000;0.000;0.000;0.000;0.000;0.000;0.000;0.000;0.000;0.000;0.000;0.000;0.000;0.000;0.000;0.000;0.000;0.000;0.000;0.000;0.000;0.000;0.000;0.000;0.000;0.000;0.000;0.000;0.000;0.000;0.000;0.000;0.000;0.000;0.000;0.000;0.000;0.000;0.000;0.000;0.00
ecDHFR	APO	43	49	0	N/A	A	573	3.09	0.034;0.062;0.121;0.231;0.268;0.177;0.079;0.023;0.005;0.000;0.000;0.000;0.000;0.000;0.000;0.000;0.000;0.000;0.000;0.000;0.000;0.000;0.000;0.000;0.000;0.000;0.000;0.000;0.000;0.000;0.000;0.000;0.000;0.000;0.000;0.000;0.000;0.000;0.000;0.000;0.000;0.000;0.000;0.000;0.000;0.000;0.000;0.000;0.000;0.00
ecDHFR	APO	43	49	0	N/A	A	573	3.13	0.029;0.064;0.129;0.219;0.264;0.188;0.075;0.026;0.007;0.000;0.000;0.000;0.000;0.000;0.000;0.000;0.000;0.000;0.000;0.000;0.000;0.000;0.000;0.000;0.000;0.000;0.000;0.000;0.000;0.000;0.000;0.000;0.000;0.000;0.000;0.000;0.000;0.000;0.000;0.000;0.000;0.000;0.000;0.000;0.000;0.000;0.000;0.000;0.000;0.00
ecDHFR	APO	43	49	0	N/A	A	2011	3.43	0.020;0.035;0.096;0.205;0.290;0.226;0.096;0.029;0.004;0.000;0.000;0.000;0.000;0.000;0.000;0.000;0.000;0.000;0.000;0.000;0.000;0.000;0.000;0.000;0.000;0.000;0.000;0.000;0.000;0.000;0.000;0.000;0.000;0.000;0.000;0.000;0.000;0.000;0.000;0.000;0.000;0.000;0.000;0.000;0.000;0.000;0.000;0.000;0.000;0.00
ecDHFR	APO	43	49	0	N/A	A	2011	3.46	0.019;0.027;0.089;0.200;0.297;0.236;0.101;0.028;0.004;0.000;0.000;0.000;0.000;0.000;0.000;0.000;0.000;0.000;0.000;0.000;0.000;0.000;0.000;0.000;0.000;0.000;0.000;0.000;0.000;0.000;0.000;0.000;0.000;0.000;0.000;0.000;0.000;0.000;0.000;0.000;0.000;0.000;0.000;0.000;0.000;0.000;0.000;0.000;0.000;0.00
ecDHFR	APO	43	49	0	N/A	A	7771	3.57	0.020;0.029;0.072;0.182;0.296;0.248;0.111;0.033;0.009;0.000;0.000;0.000;0.000;0.000;0.000;0.000;0.000;0.000;0.000;0.000;0.000;0.000;0.000;0.000;0.000;0.000;0.000;0.000;0.000;0.000;0.000;0.000;0.000;0.000;0.000;0.000;0.000;0.000;0.000;0.000;0.000;0.000;0.000;0.000;0.000;0.000;0.000;0.000;0.000;0.00
ecDHFR	APO	43	49	0	N/A	A	7771	3.56	0.018;0.026;0.075;0.187;0.286;0.258;0.107;0.036;0.006;0.000;0.000;0.000;0.000;0.000;0.000;0.000;0.000;0.000;0.000;0.000;0.000;0.000;0.000;0.000;0.000;0.000;0.000;0.000;0.000;0.000;0.000;0.000;0.000;0.000;0.000;0.000;0.000;0.000;0.000;0.000;0.000;0.000;0.000;0.000;0.000;0.000;0.000;0.000;0.000;0.00
ecDHFR	APO	43	49	0	N/A	A	30813	3.7	0.018;0.022;0.064;0.172;0.304;0.261;0.114;0.037;0.009;0.000;0.000;0.000;0.000;0.000;0.000;0.000;0.000;0.000;0.000;0.000;0.000;0.000;0.000;0.000;0.000;0.000;0.000;0.000;0.000;0.000;0.000;0.000;0.000;0.000;0.000;0.000;0.000;0.000;0.000;0.000;0.000;0.000;0.000;0.000;0.000;0.000;0.000;0.000;0.000;0.00
ecDHFR	APO	43	49	0	N/A	A	30813	3.62	0.020;0.025;0.068;0.186;0.289;0.258;0.111;0.036;0.006;0.000;0.000;0.000;0.000;0.000;0.000;0.000;0.000;0.000;0.000;0.000;0.000;0.000;0.000;0.000;0.000;0.000;0.000;0.000;0.000;0.000;0.000;0.000;0.000;0.000;0.000;0.000;0.000;0.000;0.000;0.000;0.000;0.000;0.000;0.000;0.000;0.000;0.000;0.000;0.000;0.00
ecDHFR	APO	43	49	0	N/A	A	43291	3.56	0.019;0.025;0.074;0.194;0.299;0.250;0.102;0.031;0.007;0.000;0.000;0.000;0.000;0.000;0.000;0.000;0.000;0.000;0.000;0.000;0.000;0.000;0.000;0.000;0.000;0.000;0.000;0.000;0.000;0.000;0.000;0.000;0.000;0.000;0.000;0.000;0.000;0.000;0.000;0.000;0.000;0.000;0.000;0.000;0.000;0.000;0.000;0.000;0.000;0.00
ecDHFR	APO	43	49	0	N/A	A	43291	3.57	0.019;0.020;0.068;0.199;0.299;0.251;0.108;0.030;0.006;0.000;0.000;0.000;0.000;0.000;0.000;0.000;0.000;0.000;0.000;0.000;0.000;0.000;0.000;0.000;0.000;0.000;0.000;0.000;0.000;0.000;0.000;0.000;0.000;0.000;0.000;0.000;0.000;0.000;0.000;0.000;0.000;0.000;0.000;0.000;0.000;0.000;0.000;0.000;0.000;0.00
ecDHFR	APO	43	49	0	N/A	A	inf	3.72
ecDHFR	APO	44	48	0	N/A	A	0	0.0	0.652;0.298;0.050;0.000;0.000;0.000;0.000;0.000;0.000;0.000;0.000;0.000;0.000;0.000;0.000;0.000;0.000;0.000;0.000;0.000;0.000;0.000;0.000;0.000;0.000;0.000;0.000;0.000;0.000;0.000;0.000;0.000;0.000;0.000;0.000;0.000;0.000;0.000;0.000;0.000;0.000;0.000;0.000;0.000;0.000;0.000;0.000;0.000;0.000;0.00
ecDHFR	APO	44	48	0	N/A	A	46	0.7	0.335;0.374;0.198;0.094;0.000;0.000;0.000;0.000;0.000;0.000;0.000;0.000;0.000;0.000;0.000;0.000;0.000;0.000;0.000;0.000;0.000;0.000;0.000;0.000;0.000;0.000;0.000;0.000;0.000;0.000;0.000;0.000;0.000;0.000;0.000;0.000;0.000;0.000;0.000;0.000;0.000;0.000;0.000;0.000;0.000;0.000;0.000;0.000;0.000;0.00
ecDHFR	APO	44	48	0	N/A	A	373	1.46	0.134;0.251;0.346;0.202;0.054;0.012;0.000;0.000;0.000;0.000;0.000;0.000;0.000;0.000;0.000;0.000;0.000;0.000;0.000;0.000;0.000;0.000;0.000;0.000;0.000;0.000;0.000;0.000;0.000;0.000;0.000;0.000;0.000;0.000;0.000;0.000;0.000;0.000;0.000;0.000;0.000;0.000;0.000;0.000;0.000;0.000;0.000;0.000;0.000;0.00
ecDHFR	APO	44	48	0	N/A	A	573	1.92	0.078;0.157;0.339;0.301;0.110;0.016;0.000;0.000;0.000;0.000;0.000;0.000;0.000;0.000;0.000;0.000;0.000;0.000;0.000;0.000;0.000;0.000;0.000;0.000;0.000;0.000;0.000;0.000;0.000;0.000;0.000;0.000;0.000;0.000;0.000;0.000;0.000;0.000;0.000;0.000;0.000;0.000;0.000;0.000;0.000;0.000;0.000;0.000;0.000;0.00
ecDHFR	APO	44	48	0	N/A	A	2011	2.12	0.042;0.135;0.323;0.325;0.138;0.028;0.008;0.000;0.000;0.000;0.000;0.000;0.000;0.000;0.000;0.000;0.000;0.000;0.000;0.000;0.000;0.000;0.000;0.000;0.000;0.000;0.000;0.000;0.000;0.000;0.000;0.000;0.000;0.000;0.000;0.000;0.000;0.000;0.000;0.000;0.000;0.000;0.000;0.000;0.000;0.000;0.000;0.000;0.000;0.00
ecDHFR	APO	44	48	0	N/A	A	7771	2.26	0.035;0.104;0.279;0.391;0.152;0.038;0.000;0.000;0.000;0.000;0.000;0.000;0.000;0.000;0.000;0.000;0.000;0.000;0.000;0.000;0.000;0.000;0.000;0.000;0.000;0.000;0.000;0.000;0.000;0.000;0.000;0.000;0.000;0.000;0.000;0.000;0.000;0.000;0.000;0.000;0.000;0.000;0.000;0.000;0.000;0.000;0.000;0.000;0.000;0.00
ecDHFR	APO	44	48	0	N/A	A	30813	2.27	0.054;0.081;0.292;0.369;0.168;0.036;0.000;0.000;0.000;0.000;0.000;0.000;0.000;0.000;0.000;0.000;0.000;0.000;0.000;0.000;0.000;0.000;0.000;0.000;0.000;0.000;0.000;0.000;0.000;0.000;0.000;0.000;0.000;0.000;0.000;0.000;0.000;0.000;0.000;0.000;0.000;0.000;0.000;0.000;0.000;0.000;0.000;0.000;0.000;0.00
ecDHFR	APO	44	48	0	N/A	A	43291	2.19	0.048;0.097;0.307;0.366;0.154;0.024;0.004;0.000;0.000;0.000;0.000;0.000;0.000;0.000;0.000;0.000;0.000;0.000;0.000;0.000;0.000;0.000;0.000;0.000;0.000;0.000;0.000;0.000;0.000;0.000;0.000;0.000;0.000;0.000;0.000;0.000;0.000;0.000;0.000;0.000;0.000;0.000;0.000;0.000;0.000;0.000;0.000;0.000;0.000;0.00
ecDHFR	APO	44	48	0	N/A	A	inf	2.27
ecDHFR	APO	44	49	0	N/A	A	0	0.0	0.603;0.315;0.078;0.004;0.000;0.000;0.000;0.000;0.000;0.000;0.000;0.000;0.000;0.000;0.000;0.000;0.000;0.000;0.000;0.000;0.000;0.000;0.000;0.000;0.000;0.000;0.000;0.000;0.000;0.000;0.000;0.000;0.000;0.000;0.000;0.000;0.000;0.000;0.000;0.000;0.000;0.000;0.000;0.000;0.000;0.000;0.000;0.000;0.000;0.00
ecDHFR	APO	44	49	0	N/A	A	0	0.0	0.613;0.290;0.079;0.014;0.003;0.000;0.000;0.000;0.000;0.000;0.000;0.000;0.000;0.000;0.000;0.000;0.000;0.000;0.000;0.000;0.000;0.000;0.000;0.000;0.000;0.000;0.000;0.000;0.000;0.000;0.000;0.000;0.000;0.000;0.000;0.000;0.000;0.000;0.000;0.000;0.000;0.000;0.000;0.000;0.000;0.000;0.000;0.000;0.000;0.00
ecDHFR	APO	44	49	0	N/A	A	0	0.0	0.600;0.299;0.084;0.016;0.002;0.000;0.000;0.000;0.000;0.000;0.000;0.000;0.000;0.000;0.000;0.000;0.000;0.000;0.000;0.000;0.000;0.000;0.000;0.000;0.000;0.000;0.000;0.000;0.000;0.000;0.000;0.000;0.000;0.000;0.000;0.000;0.000;0.000;0.000;0.000;0.000;0.000;0.000;0.000;0.000;0.000;0.000;0.000;0.000;0.00
ecDHFR	APO	44	49	0	N/A	A	46	1.0	0.256;0.306;0.262;0.120;0.044;0.012;0.000;0.000;0.000;0.000;0.000;0.000;0.000;0.000;0.000;0.000;0.000;0.000;0.000;0.000;0.000;0.000;0.000;0.000;0.000;0.000;0.000;0.000;0.000;0.000;0.000;0.000;0.000;0.000;0.000;0.000;0.000;0.000;0.000;0.000;0.000;0.000;0.000;0.000;0.000;0.000;0.000;0.000;0.000;0.00
ecDHFR	APO	44	49	0	N/A	A	46	1.02	0.246;0.308;0.247;0.130;0.051;0.016;0.003;0.000;0.000;0.000;0.000;0.000;0.000;0.000;0.000;0.000;0.000;0.000;0.000;0.000;0.000;0.000;0.000;0.000;0.000;0.000;0.000;0.000;0.000;0.000;0.000;0.000;0.000;0.000;0.000;0.000;0.000;0.000;0.000;0.000;0.000;0.000;0.000;0.000;0.000;0.000;0.000;0.000;0.000;0.00
ecDHFR	APO	44	49	0	N/A	A	46	1.03	0.239;0.313;0.248;0.129;0.054;0.014;0.003;0.000;0.000;0.000;0.000;0.000;0.000;0.000;0.000;0.000;0.000;0.000;0.000;0.000;0.000;0.000;0.000;0.000;0.000;0.000;0.000;0.000;0.000;0.000;0.000;0.000;0.000;0.000;0.000;0.000;0.000;0.000;0.000;0.000;0.000;0.000;0.000;0.000;0.000;0.000;0.000;0.000;0.000;0.00
ecDHFR	APO	44	49	0	N/A	A	373	2.04	0.076;0.173;0.266;0.267;0.153;0.054;0.011;0.000;0.000;0.000;0.000;0.000;0.000;0.000;0.000;0.000;0.000;0.000;0.000;0.000;0.000;0.000;0.000;0.000;0.000;0.000;0.000;0.000;0.000;0.000;0.000;0.000;0.000;0.000;0.000;0.000;0.000;0.000;0.000;0.000;0.000;0.000;0.000;0.000;0.000;0.000;0.000;0.000;0.000;0.00
ecDHFR	APO	44	49	0	N/A	A	373	2.03	0.079;0.165;0.258;0.262;0.160;0.057;0.015;0.003;0.000;0.000;0.000;0.000;0.000;0.000;0.000;0.000;0.000;0.000;0.000;0.000;0.000;0.000;0.000;0.000;0.000;0.000;0.000;0.000;0.000;0.000;0.000;0.000;0.000;0.000;0.000;0.000;0.000;0.000;0.000;0.000;0.000;0.000;0.000;0.000;0.000;0.000;0.000;0.000;0.000;0.00
ecDHFR	APO	44	49	0	N/A	A	373	2.05	0.076;0.166;0.262;0.257;0.162;0.057;0.016;0.003;0.000;0.000;0.000;0.000;0.000;0.000;0.000;0.000;0.000;0.000;0.000;0.000;0.000;0.000;0.000;0.000;0.000;0.000;0.000;0.000;0.000;0.000;0.000;0.000;0.000;0.000;0.000;0.000;0.000;0.000;0.000;0.000;0.000;0.000;0.000;0.000;0.000;0.000;0.000;0.000;0.000;0.00
ecDHFR	APO	44	49	0	N/A	A	573	2.45	0.051;0.110;0.221;0.293;0.216;0.081;0.025;0.004;0.000;0.000;0.000;0.000;0.000;0.000;0.000;0.000;0.000;0.000;0.000;0.000;0.000;0.000;0.000;0.000;0.000;0.000;0.000;0.000;0.000;0.000;0.000;0.000;0.000;0.000;0.000;0.000;0.000;0.000;0.000;0.000;0.000;0.000;0.000;0.000;0.000;0.000;0.000;0.000;0.000;0.00
ecDHFR	APO	44	49	0	N/A	A	573	2.46	0.051;0.103;0.215;0.292;0.220;0.090;0.024;0.005;0.000;0.000;0.000;0.000;0.000;0.000;0.000;0.000;0.000;0.000;0.000;0.000;0.000;0.000;0.000;0.000;0.000;0.000;0.000;0.000;0.000;0.000;0.000;0.000;0.000;0.000;0.000;0.000;0.000;0.000;0.000;0.000;0.000;0.000;0.000;0.000;0.000;0.000;0.000;0.000;0.000;0.00
ecDHFR	APO	44	49	0	N/A	A	573	2.48	0.052;0.104;0.209;0.280;0.227;0.099;0.025;0.006;0.000;0.000;0.000;0.000;0.000;0.000;0.000;0.000;0.000;0.000;0.000;0.000;0.000;0.000;0.000;0.000;0.000;0.000;0.000;0.000;0.000;0.000;0.000;0.000;0.000;0.000;0.000;0.000;0.000;0.000;0.000;0.000;0.000;0.000;0.000;0.000;0.000;0.000;0.000;0.000;0.000;0.00
ecDHFR	APO	44	49	0	N/A	A	2011	2.76	0.027;0.073;0.184;0.310;0.258;0.116;0.026;0.005;0.000;0.000;0.000;0.000;0.000;0.000;0.000;0.000;0.000;0.000;0.000;0.000;0.000;0.000;0.000;0.000;0.000;0.000;0.000;0.000;0.000;0.000;0.000;0.000;0.000;0.000;0.000;0.000;0.000;0.000;0.000;0.000;0.000;0.000;0.000;0.000;0.000;0.000;0.000;0.000;0.000;0.00
ecDHFR	APO	44	49	0	N/A	A	2011	2.77	0.025;0.066;0.182;0.301;0.267;0.119;0.033;0.007;0.000;0.000;0.000;0.000;0.000;0.000;0.000;0.000;0.000;0.000;0.000;0.000;0.000;0.000;0.000;0.000;0.000;0.000;0.000;0.000;0.000;0.000;0.000;0.000;0.000;0.000;0.000;0.000;0.000;0.000;0.000;0.000;0.000;0.000;0.000;0.000;0.000;0.000;0.000;0.000;0.000;0.00
ecDHFR	APO	44	49	0	N/A	A	2011	2.79	0.025;0.065;0.176;0.302;0.270;0.120;0.034;0.007;0.000;0.000;0.000;0.000;0.000;0.000;0.000;0.000;0.000;0.000;0.000;0.000;0.000;0.000;0.000;0.000;0.000;0.000;0.000;0.000;0.000;0.000;0.000;0.000;0.000;0.000;0.000;0.000;0.000;0.000;0.000;0.000;0.000;0.000;0.000;0.000;0.000;0.000;0.000;0.000;0.000;0.00
ecDHFR	APO	44	49	0	N/A	A	7771	2.87	0.022;0.060;0.166;0.309;0.279;0.122;0.035;0.006;0.000;0.000;0.000;0.000;0.000;0.000;0.000;0.000;0.000;0.000;0.000;0.000;0.000;0.000;0.000;0.000;0.000;0.000;0.000;0.000;0.000;0.000;0.000;0.000;0.000;0.000;0.000;0.000;0.000;0.000;0.000;0.000;0.000;0.000;0.000;0.000;0.000;0.000;0.000;0.000;0.000;0.00
ecDHFR	APO	44	49	0	N/A	A	7771	2.87	0.025;0.053;0.162;0.300;0.286;0.131;0.035;0.008;0.000;0.000;0.000;0.000;0.000;0.000;0.000;0.000;0.000;0.000;0.000;0.000;0.000;0.000;0.000;0.000;0.000;0.000;0.000;0.000;0.000;0.000;0.000;0.000;0.000;0.000;0.000;0.000;0.000;0.000;0.000;0.000;0.000;0.000;0.000;0.000;0.000;0.000;0.000;0.000;0.000;0.00
ecDHFR	APO	44	49	0	N/A	A	7771	2.88	0.025;0.054;0.158;0.304;0.288;0.127;0.036;0.008;0.000;0.000;0.000;0.000;0.000;0.000;0.000;0.000;0.000;0.000;0.000;0.000;0.000;0.000;0.000;0.000;0.000;0.000;0.000;0.000;0.000;0.000;0.000;0.000;0.000;0.000;0.000;0.000;0.000;0.000;0.000;0.000;0.000;0.000;0.000;0.000;0.000;0.000;0.000;0.000;0.000;0.00
ecDHFR	APO	44	49	0	N/A	A	30813	2.94	0.022;0.044;0.160;0.314;0.292;0.129;0.031;0.007;0.000;0.000;0.000;0.000;0.000;0.000;0.000;0.000;0.000;0.000;0.000;0.000;0.000;0.000;0.000;0.000;0.000;0.000;0.000;0.000;0.000;0.000;0.000;0.000;0.000;0.000;0.000;0.000;0.000;0.000;0.000;0.000;0.000;0.000;0.000;0.000;0.000;0.000;0.000;0.000;0.000;0.00
ecDHFR	APO	44	49	0	N/A	A	30813	2.94	0.024;0.045;0.150;0.301;0.301;0.133;0.039;0.008;0.000;0.000;0.000;0.000;0.000;0.000;0.000;0.000;0.000;0.000;0.000;0.000;0.000;0.000;0.000;0.000;0.000;0.000;0.000;0.000;0.000;0.000;0.000;0.000;0.000;0.000;0.000;0.000;0.000;0.000;0.000;0.000;0.000;0.000;0.000;0.000;0.000;0.000;0.000;0.000;0.000;0.00
ecDHFR	APO	44	49	0	N/A	A	30813	2.94	0.022;0.047;0.149;0.305;0.294;0.134;0.040;0.009;0.000;0.000;0.000;0.000;0.000;0.000;0.000;0.000;0.000;0.000;0.000;0.000;0.000;0.000;0.000;0.000;0.000;0.000;0.000;0.000;0.000;0.000;0.000;0.000;0.000;0.000;0.000;0.000;0.000;0.000;0.000;0.000;0.000;0.000;0.000;0.000;0.000;0.000;0.000;0.000;0.000;0.00
ecDHFR	APO	44	49	0	N/A	A	43291	2.92	0.017;0.052;0.165;0.311;0.292;0.124;0.033;0.005;0.000;0.000;0.000;0.000;0.000;0.000;0.000;0.000;0.000;0.000;0.000;0.000;0.000;0.000;0.000;0.000;0.000;0.000;0.000;0.000;0.000;0.000;0.000;0.000;0.000;0.000;0.000;0.000;0.000;0.000;0.000;0.000;0.000;0.000;0.000;0.000;0.000;0.000;0.000;0.000;0.000;0.00
ecDHFR	APO	44	49	0	N/A	A	43291	2.9	0.020;0.048;0.161;0.308;0.288;0.131;0.036;0.008;0.000;0.000;0.000;0.000;0.000;0.000;0.000;0.000;0.000;0.000;0.000;0.000;0.000;0.000;0.000;0.000;0.000;0.000;0.000;0.000;0.000;0.000;0.000;0.000;0.000;0.000;0.000;0.000;0.000;0.000;0.000;0.000;0.000;0.000;0.000;0.000;0.000;0.000;0.000;0.000;0.000;0.00
ecDHFR	APO	44	49	0	N/A	A	43291	2.92	0.019;0.048;0.159;0.309;0.289;0.130;0.038;0.008;0.000;0.000;0.000;0.000;0.000;0.000;0.000;0.000;0.000;0.000;0.000;0.000;0.000;0.000;0.000;0.000;0.000;0.000;0.000;0.000;0.000;0.000;0.000;0.000;0.000;0.000;0.000;0.000;0.000;0.000;0.000;0.000;0.000;0.000;0.000;0.000;0.000;0.000;0.000;0.000;0.000;0.00
ecDHFR	APO	44	49	0	N/A	A	inf	2.9
ecDHFR	APO	44	49	0	N/A	A	inf	2.31
ecDHFR	APO	44	52	0	N/A	A	0	0.0	0.504;0.338;0.117;0.034;0.006;0.000;0.000;0.000;0.000;0.000;0.000;0.000;0.000;0.000;0.000;0.000;0.000;0.000;0.000;0.000;0.000;0.000;0.000;0.000;0.000;0.000;0.000;0.000;0.000;0.000;0.000;0.000;0.000;0.000;0.000;0.000;0.000;0.000;0.000;0.000;0.000;0.000;0.000;0.000;0.000;0.000;0.000;0.000;0.000;0.00
ecDHFR	APO	44	52	0	N/A	A	46	1.38	0.163;0.267;0.241;0.168;0.094;0.048;0.019;0.000;0.000;0.000;0.000;0.000;0.000;0.000;0.000;0.000;0.000;0.000;0.000;0.000;0.000;0.000;0.000;0.000;0.000;0.000;0.000;0.000;0.000;0.000;0.000;0.000;0.000;0.000;0.000;0.000;0.000;0.000;0.000;0.000;0.000;0.000;0.000;0.000;0.000;0.000;0.000;0.000;0.000;0.00
ecDHFR	APO	44	52	0	N/A	A	373	3.13	0.041;0.082;0.133;0.194;0.221;0.174;0.099;0.037;0.014;0.004;0.000;0.000;0.000;0.000;0.000;0.000;0.000;0.000;0.000;0.000;0.000;0.000;0.000;0.000;0.000;0.000;0.000;0.000;0.000;0.000;0.000;0.000;0.000;0.000;0.000;0.000;0.000;0.000;0.000;0.000;0.000;0.000;0.000;0.000;0.000;0.000;0.000;0.000;0.000;0.00
ecDHFR	APO	44	52	0	N/A	A	573	3.73	0.034;0.046;0.080;0.146;0.211;0.217;0.155;0.073;0.027;0.011;0.000;0.000;0.000;0.000;0.000;0.000;0.000;0.000;0.000;0.000;0.000;0.000;0.000;0.000;0.000;0.000;0.000;0.000;0.000;0.000;0.000;0.000;0.000;0.000;0.000;0.000;0.000;0.000;0.000;0.000;0.000;0.000;0.000;0.000;0.000;0.000;0.000;0.000;0.000;0.00
ecDHFR	APO	44	52	0	N/A	A	2011	4.07	0.017;0.024;0.053;0.127;0.215;0.246;0.183;0.090;0.033;0.009;0.003;0.000;0.000;0.000;0.000;0.000;0.000;0.000;0.000;0.000;0.000;0.000;0.000;0.000;0.000;0.000;0.000;0.000;0.000;0.000;0.000;0.000;0.000;0.000;0.000;0.000;0.000;0.000;0.000;0.000;0.000;0.000;0.000;0.000;0.000;0.000;0.000;0.000;0.000;0.00
ecDHFR	APO	44	52	0	N/A	A	7771	4.18	0.018;0.023;0.042;0.116;0.208;0.243;0.196;0.102;0.037;0.011;0.003;0.000;0.000;0.000;0.000;0.000;0.000;0.000;0.000;0.000;0.000;0.000;0.000;0.000;0.000;0.000;0.000;0.000;0.000;0.000;0.000;0.000;0.000;0.000;0.000;0.000;0.000;0.000;0.000;0.000;0.000;0.000;0.000;0.000;0.000;0.000;0.000;0.000;0.000;0.00
ecDHFR	APO	44	52	0	N/A	A	30813	4.28	0.017;0.020;0.037;0.106;0.200;0.248;0.207;0.109;0.042;0.012;0.003;0.000;0.000;0.000;0.000;0.000;0.000;0.000;0.000;0.000;0.000;0.000;0.000;0.000;0.000;0.000;0.000;0.000;0.000;0.000;0.000;0.000;0.000;0.000;0.000;0.000;0.000;0.000;0.000;0.000;0.000;0.000;0.000;0.000;0.000;0.000;0.000;0.000;0.000;0.00
ecDHFR	APO	44	52	0	N/A	A	43291	4.24	0.013;0.018;0.039;0.113;0.210;0.252;0.199;0.103;0.038;0.011;0.003;0.000;0.000;0.000;0.000;0.000;0.000;0.000;0.000;0.000;0.000;0.000;0.000;0.000;0.000;0.000;0.000;0.000;0.000;0.000;0.000;0.000;0.000;0.000;0.000;0.000;0.000;0.000;0.000;0.000;0.000;0.000;0.000;0.000;0.000;0.000;0.000;0.000;0.000;0.00
ecDHFR	APO	44	52	0	N/A	A	inf	4.25
ecDHFR	APO	44	57	0	N/A	A	0	0.0	0.335;0.325;0.208;0.084;0.027;0.022;0.000;0.000;0.000;0.000;0.000;0.000;0.000;0.000;0.000;0.000;0.000;0.000;0.000;0.000;0.000;0.000;0.000;0.000;0.000;0.000;0.000;0.000;0.000;0.000;0.000;0.000;0.000;0.000;0.000;0.000;0.000;0.000;0.000;0.000;0.000;0.000;0.000;0.000;0.000;0.000;0.000;0.000;0.000;0.00
ecDHFR	APO	44	57	0	N/A	A	0	0.0	0.354;0.347;0.188;0.078;0.027;0.006;0.000;0.000;0.000;0.000;0.000;0.000;0.000;0.000;0.000;0.000;0.000;0.000;0.000;0.000;0.000;0.000;0.000;0.000;0.000;0.000;0.000;0.000;0.000;0.000;0.000;0.000;0.000;0.000;0.000;0.000;0.000;0.000;0.000;0.000;0.000;0.000;0.000;0.000;0.000;0.000;0.000;0.000;0.000;0.00
ecDHFR	APO	44	57	0	N/A	A	46	1.26	0.139;0.252;0.237;0.170;0.101;0.079;0.023;0.000;0.000;0.000;0.000;0.000;0.000;0.000;0.000;0.000;0.000;0.000;0.000;0.000;0.000;0.000;0.000;0.000;0.000;0.000;0.000;0.000;0.000;0.000;0.000;0.000;0.000;0.000;0.000;0.000;0.000;0.000;0.000;0.000;0.000;0.000;0.000;0.000;0.000;0.000;0.000;0.000;0.000;0.00
ecDHFR	APO	44	57	0	N/A	A	46	1.04	0.143;0.273;0.245;0.176;0.097;0.046;0.021;0.000;0.000;0.000;0.000;0.000;0.000;0.000;0.000;0.000;0.000;0.000;0.000;0.000;0.000;0.000;0.000;0.000;0.000;0.000;0.000;0.000;0.000;0.000;0.000;0.000;0.000;0.000;0.000;0.000;0.000;0.000;0.000;0.000;0.000;0.000;0.000;0.000;0.000;0.000;0.000;0.000;0.000;0.00
ecDHFR	APO	44	57	0	N/A	A	373	2.55	0.044;0.105;0.166;0.202;0.189;0.152;0.083;0.033;0.026;0.000;0.000;0.000;0.000;0.000;0.000;0.000;0.000;0.000;0.000;0.000;0.000;0.000;0.000;0.000;0.000;0.000;0.000;0.000;0.000;0.000;0.000;0.000;0.000;0.000;0.000;0.000;0.000;0.000;0.000;0.000;0.000;0.000;0.000;0.000;0.000;0.000;0.000;0.000;0.000;0.00
ecDHFR	APO	44	57	0	N/A	A	373	2.4	0.047;0.103;0.176;0.214;0.200;0.129;0.074;0.040;0.016;0.000;0.000;0.000;0.000;0.000;0.000;0.000;0.000;0.000;0.000;0.000;0.000;0.000;0.000;0.000;0.000;0.000;0.000;0.000;0.000;0.000;0.000;0.000;0.000;0.000;0.000;0.000;0.000;0.000;0.000;0.000;0.000;0.000;0.000;0.000;0.000;0.000;0.000;0.000;0.000;0.00
ecDHFR	APO	44	57	0	N/A	A	573	3.14	0.030;0.067;0.125;0.167;0.189;0.187;0.119;0.060;0.050;0.006;0.000;0.000;0.000;0.000;0.000;0.000;0.000;0.000;0.000;0.000;0.000;0.000;0.000;0.000;0.000;0.000;0.000;0.000;0.000;0.000;0.000;0.000;0.000;0.000;0.000;0.000;0.000;0.000;0.000;0.000;0.000;0.000;0.000;0.000;0.000;0.000;0.000;0.000;0.000;0.00
ecDHFR	APO	44	57	0	N/A	A	573	3.0	0.029;0.067;0.124;0.179;0.213;0.180;0.119;0.056;0.025;0.009;0.000;0.000;0.000;0.000;0.000;0.000;0.000;0.000;0.000;0.000;0.000;0.000;0.000;0.000;0.000;0.000;0.000;0.000;0.000;0.000;0.000;0.000;0.000;0.000;0.000;0.000;0.000;0.000;0.000;0.000;0.000;0.000;0.000;0.000;0.000;0.000;0.000;0.000;0.000;0.00
ecDHFR	APO	44	57	0	N/A	A	2011	3.41	0.015;0.038;0.093;0.165;0.213;0.205;0.142;0.077;0.039;0.012;0.000;0.000;0.000;0.000;0.000;0.000;0.000;0.000;0.000;0.000;0.000;0.000;0.000;0.000;0.000;0.000;0.000;0.000;0.000;0.000;0.000;0.000;0.000;0.000;0.000;0.000;0.000;0.000;0.000;0.000;0.000;0.000;0.000;0.000;0.000;0.000;0.000;0.000;0.000;0.00
ecDHFR	APO	44	57	0	N/A	A	2011	3.43	0.018;0.036;0.084;0.162;0.217;0.212;0.147;0.076;0.035;0.014;0.000;0.000;0.000;0.000;0.000;0.000;0.000;0.000;0.000;0.000;0.000;0.000;0.000;0.000;0.000;0.000;0.000;0.000;0.000;0.000;0.000;0.000;0.000;0.000;0.000;0.000;0.000;0.000;0.000;0.000;0.000;0.000;0.000;0.000;0.000;0.000;0.000;0.000;0.000;0.00
ecDHFR	APO	44	57	0	N/A	A	7771	3.89	0.015;0.034;0.065;0.122;0.193;0.223;0.160;0.102;0.059;0.020;0.007;0.000;0.000;0.000;0.000;0.000;0.000;0.000;0.000;0.000;0.000;0.000;0.000;0.000;0.000;0.000;0.000;0.000;0.000;0.000;0.000;0.000;0.000;0.000;0.000;0.000;0.000;0.000;0.000;0.000;0.000;0.000;0.000;0.000;0.000;0.000;0.000;0.000;0.000;0.00
ecDHFR	APO	44	57	0	N/A	A	7771	3.77	0.017;0.030;0.065;0.121;0.195;0.220;0.171;0.105;0.051;0.018;0.007;0.000;0.000;0.000;0.000;0.000;0.000;0.000;0.000;0.000;0.000;0.000;0.000;0.000;0.000;0.000;0.000;0.000;0.000;0.000;0.000;0.000;0.000;0.000;0.000;0.000;0.000;0.000;0.000;0.000;0.000;0.000;0.000;0.000;0.000;0.000;0.000;0.000;0.000;0.00
ecDHFR	APO	44	57	0	N/A	A	30813	4.09	0.017;0.021;0.047;0.105;0.177;0.214;0.191;0.123;0.067;0.028;0.010;0.000;0.000;0.000;0.000;0.000;0.000;0.000;0.000;0.000;0.000;0.000;0.000;0.000;0.000;0.000;0.000;0.000;0.000;0.000;0.000;0.000;0.000;0.000;0.000;0.000;0.000;0.000;0.000;0.000;0.000;0.000;0.000;0.000;0.000;0.000;0.000;0.000;0.000;0.00
ecDHFR	APO	44	57	0	N/A	A	30813	4.06	0.018;0.024;0.043;0.104;0.183;0.213;0.189;0.123;0.065;0.028;0.011;0.000;0.000;0.000;0.000;0.000;0.000;0.000;0.000;0.000;0.000;0.000;0.000;0.000;0.000;0.000;0.000;0.000;0.000;0.000;0.000;0.000;0.000;0.000;0.000;0.000;0.000;0.000;0.000;0.000;0.000;0.000;0.000;0.000;0.000;0.000;0.000;0.000;0.000;0.00
ecDHFR	APO	44	57	0	N/A	A	43291	4.21	0.014;0.024;0.049;0.107;0.181;0.220;0.179;0.119;0.071;0.026;0.011;0.000;0.000;0.000;0.000;0.000;0.000;0.000;0.000;0.000;0.000;0.000;0.000;0.000;0.000;0.000;0.000;0.000;0.000;0.000;0.000;0.000;0.000;0.000;0.000;0.000;0.000;0.000;0.000;0.000;0.000;0.000;0.000;0.000;0.000;0.000;0.000;0.000;0.000;0.00
ecDHFR	APO	44	57	0	N/A	A	43291	4.06	0.014;0.023;0.046;0.108;0.185;0.218;0.190;0.118;0.061;0.026;0.010;0.000;0.000;0.000;0.000;0.000;0.000;0.000;0.000;0.000;0.000;0.000;0.000;0.000;0.000;0.000;0.000;0.000;0.000;0.000;0.000;0.000;0.000;0.000;0.000;0.000;0.000;0.000;0.000;0.000;0.000;0.000;0.000;0.000;0.000;0.000;0.000;0.000;0.000;0.00
ecDHFR	APO	44	57	0	N/A	A	inf	6.36
ecDHFR	APO	45	49	0	N/A	A	0	0.0	0.646;0.275;0.068;0.011;0.000;0.000;0.000;0.000;0.000;0.000;0.000;0.000;0.000;0.000;0.000;0.000;0.000;0.000;0.000;0.000;0.000;0.000;0.000;0.000;0.000;0.000;0.000;0.000;0.000;0.000;0.000;0.000;0.000;0.000;0.000;0.000;0.000;0.000;0.000;0.000;0.000;0.000;0.000;0.000;0.000;0.000;0.000;0.000;0.000;0.00
ecDHFR	APO	45	49	0	N/A	A	46	0.99	0.258;0.320;0.238;0.125;0.047;0.012;0.000;0.000;0.000;0.000;0.000;0.000;0.000;0.000;0.000;0.000;0.000;0.000;0.000;0.000;0.000;0.000;0.000;0.000;0.000;0.000;0.000;0.000;0.000;0.000;0.000;0.000;0.000;0.000;0.000;0.000;0.000;0.000;0.000;0.000;0.000;0.000;0.000;0.000;0.000;0.000;0.000;0.000;0.000;0.00
ecDHFR	APO	45	49	0	N/A	A	373	1.87	0.096;0.196;0.284;0.248;0.122;0.046;0.009;0.000;0.000;0.000;0.000;0.000;0.000;0.000;0.000;0.000;0.000;0.000;0.000;0.000;0.000;0.000;0.000;0.000;0.000;0.000;0.000;0.000;0.000;0.000;0.000;0.000;0.000;0.000;0.000;0.000;0.000;0.000;0.000;0.000;0.000;0.000;0.000;0.000;0.000;0.000;0.000;0.000;0.000;0.00
ecDHFR	APO	45	49	0	N/A	A	573	2.29	0.064;0.132;0.241;0.296;0.170;0.078;0.015;0.004;0.000;0.000;0.000;0.000;0.000;0.000;0.000;0.000;0.000;0.000;0.000;0.000;0.000;0.000;0.000;0.000;0.000;0.000;0.000;0.000;0.000;0.000;0.000;0.000;0.000;0.000;0.000;0.000;0.000;0.000;0.000;0.000;0.000;0.000;0.000;0.000;0.000;0.000;0.000;0.000;0.000;0.00
ecDHFR	APO	45	49	0	N/A	A	2011	2.54	0.032;0.096;0.222;0.323;0.218;0.085;0.021;0.003;0.000;0.000;0.000;0.000;0.000;0.000;0.000;0.000;0.000;0.000;0.000;0.000;0.000;0.000;0.000;0.000;0.000;0.000;0.000;0.000;0.000;0.000;0.000;0.000;0.000;0.000;0.000;0.000;0.000;0.000;0.000;0.000;0.000;0.000;0.000;0.000;0.000;0.000;0.000;0.000;0.000;0.00
ecDHFR	APO	45	49	0	N/A	A	7771	2.7	0.028;0.081;0.208;0.299;0.234;0.118;0.026;0.005;0.000;0.000;0.000;0.000;0.000;0.000;0.000;0.000;0.000;0.000;0.000;0.000;0.000;0.000;0.000;0.000;0.000;0.000;0.000;0.000;0.000;0.000;0.000;0.000;0.000;0.000;0.000;0.000;0.000;0.000;0.000;0.000;0.000;0.000;0.000;0.000;0.000;0.000;0.000;0.000;0.000;0.00
ecDHFR	APO	45	49	0	N/A	A	43291	2.68	0.025;0.074;0.209;0.321;0.243;0.097;0.026;0.004;0.000;0.000;0.000;0.000;0.000;0.000;0.000;0.000;0.000;0.000;0.000;0.000;0.000;0.000;0.000;0.000;0.000;0.000;0.000;0.000;0.000;0.000;0.000;0.000;0.000;0.000;0.000;0.000;0.000;0.000;0.000;0.000;0.000;0.000;0.000;0.000;0.000;0.000;0.000;0.000;0.000;0.00
ecDHFR	APO	45	49	0	N/A	A	inf	2.87
ecDHFR	APO	46	52	0	N/A	A	0	0.0	0.606;0.287;0.090;0.018;0.000;0.000;0.000;0.000;0.000;0.000;0.000;0.000;0.000;0.000;0.000;0.000;0.000;0.000;0.000;0.000;0.000;0.000;0.000;0.000;0.000;0.000;0.000;0.000;0.000;0.000;0.000;0.000;0.000;0.000;0.000;0.000;0.000;0.000;0.000;0.000;0.000;0.000;0.000;0.000;0.000;0.000;0.000;0.000;0.000;0.00
ecDHFR	APO	46	52	0	N/A	A	0	0.0	0.607;0.278;0.094;0.021;0.000;0.000;0.000;0.000;0.000;0.000;0.000;0.000;0.000;0.000;0.000;0.000;0.000;0.000;0.000;0.000;0.000;0.000;0.000;0.000;0.000;0.000;0.000;0.000;0.000;0.000;0.000;0.000;0.000;0.000;0.000;0.000;0.000;0.000;0.000;0.000;0.000;0.000;0.000;0.000;0.000;0.000;0.000;0.000;0.000;0.00
ecDHFR	APO	46	52	0	N/A	A	46	1.64	0.160;0.253;0.233;0.183;0.103;0.050;0.017;0.000;0.000;0.000;0.000;0.000;0.000;0.000;0.000;0.000;0.000;0.000;0.000;0.000;0.000;0.000;0.000;0.000;0.000;0.000;0.000;0.000;0.000;0.000;0.000;0.000;0.000;0.000;0.000;0.000;0.000;0.000;0.000;0.000;0.000;0.000;0.000;0.000;0.000;0.000;0.000;0.000;0.000;0.00
ecDHFR	APO	46	52	0	N/A	A	46	1.85	0.162;0.220;0.240;0.172;0.104;0.080;0.021;0.000;0.000;0.000;0.000;0.000;0.000;0.000;0.000;0.000;0.000;0.000;0.000;0.000;0.000;0.000;0.000;0.000;0.000;0.000;0.000;0.000;0.000;0.000;0.000;0.000;0.000;0.000;0.000;0.000;0.000;0.000;0.000;0.000;0.000;0.000;0.000;0.000;0.000;0.000;0.000;0.000;0.000;0.00
ecDHFR	APO	46	52	0	N/A	A	373	2.94	0.043;0.086;0.165;0.242;0.231;0.148;0.064;0.020;0.000;0.000;0.000;0.000;0.000;0.000;0.000;0.000;0.000;0.000;0.000;0.000;0.000;0.000;0.000;0.000;0.000;0.000;0.000;0.000;0.000;0.000;0.000;0.000;0.000;0.000;0.000;0.000;0.000;0.000;0.000;0.000;0.000;0.000;0.000;0.000;0.000;0.000;0.000;0.000;0.000;0.00
ecDHFR	APO	46	52	0	N/A	A	373	2.97	0.046;0.084;0.159;0.260;0.245;0.132;0.056;0.018;0.000;0.000;0.000;0.000;0.000;0.000;0.000;0.000;0.000;0.000;0.000;0.000;0.000;0.000;0.000;0.000;0.000;0.000;0.000;0.000;0.000;0.000;0.000;0.000;0.000;0.000;0.000;0.000;0.000;0.000;0.000;0.000;0.000;0.000;0.000;0.000;0.000;0.000;0.000;0.000;0.000;0.00
ecDHFR	APO	46	52	0	N/A	A	573	3.33	0.038;0.053;0.108;0.210;0.264;0.196;0.095;0.027;0.009;0.000;0.000;0.000;0.000;0.000;0.000;0.000;0.000;0.000;0.000;0.000;0.000;0.000;0.000;0.000;0.000;0.000;0.000;0.000;0.000;0.000;0.000;0.000;0.000;0.000;0.000;0.000;0.000;0.000;0.000;0.000;0.000;0.000;0.000;0.000;0.000;0.000;0.000;0.000;0.000;0.00
ecDHFR	APO	46	52	0	N/A	A	573	3.53	0.031;0.045;0.105;0.212;0.262;0.209;0.103;0.032;0.000;0.000;0.000;0.000;0.000;0.000;0.000;0.000;0.000;0.000;0.000;0.000;0.000;0.000;0.000;0.000;0.000;0.000;0.000;0.000;0.000;0.000;0.000;0.000;0.000;0.000;0.000;0.000;0.000;0.000;0.000;0.000;0.000;0.000;0.000;0.000;0.000;0.000;0.000;0.000;0.000;0.00
ecDHFR	APO	46	52	0	N/A	A	2011	3.54	0.029;0.031;0.099;0.214;0.274;0.214;0.097;0.033;0.009;0.000;0.000;0.000;0.000;0.000;0.000;0.000;0.000;0.000;0.000;0.000;0.000;0.000;0.000;0.000;0.000;0.000;0.000;0.000;0.000;0.000;0.000;0.000;0.000;0.000;0.000;0.000;0.000;0.000;0.000;0.000;0.000;0.000;0.000;0.000;0.000;0.000;0.000;0.000;0.000;0.00
ecDHFR	APO	46	52	0	N/A	A	2011	3.66	0.023;0.036;0.092;0.216;0.289;0.216;0.099;0.029;0.000;0.000;0.000;0.000;0.000;0.000;0.000;0.000;0.000;0.000;0.000;0.000;0.000;0.000;0.000;0.000;0.000;0.000;0.000;0.000;0.000;0.000;0.000;0.000;0.000;0.000;0.000;0.000;0.000;0.000;0.000;0.000;0.000;0.000;0.000;0.000;0.000;0.000;0.000;0.000;0.000;0.00
ecDHFR	APO	46	52	0	N/A	A	7771	3.59	0.024;0.032;0.082;0.201;0.281;0.228;0.112;0.031;0.010;0.000;0.000;0.000;0.000;0.000;0.000;0.000;0.000;0.000;0.000;0.000;0.000;0.000;0.000;0.000;0.000;0.000;0.000;0.000;0.000;0.000;0.000;0.000;0.000;0.000;0.000;0.000;0.000;0.000;0.000;0.000;0.000;0.000;0.000;0.000;0.000;0.000;0.000;0.000;0.000;0.00
ecDHFR	APO	46	52	0	N/A	A	7771	3.72	0.028;0.032;0.081;0.210;0.264;0.232;0.117;0.036;0.000;0.000;0.000;0.000;0.000;0.000;0.000;0.000;0.000;0.000;0.000;0.000;0.000;0.000;0.000;0.000;0.000;0.000;0.000;0.000;0.000;0.000;0.000;0.000;0.000;0.000;0.000;0.000;0.000;0.000;0.000;0.000;0.000;0.000;0.000;0.000;0.000;0.000;0.000;0.000;0.000;0.00
ecDHFR	APO	46	52	0	N/A	A	30813	3.62	0.028;0.027;0.080;0.203;0.280;0.229;0.113;0.030;0.010;0.000;0.000;0.000;0.000;0.000;0.000;0.000;0.000;0.000;0.000;0.000;0.000;0.000;0.000;0.000;0.000;0.000;0.000;0.000;0.000;0.000;0.000;0.000;0.000;0.000;0.000;0.000;0.000;0.000;0.000;0.000;0.000;0.000;0.000;0.000;0.000;0.000;0.000;0.000;0.000;0.00
ecDHFR	APO	46	52	0	N/A	A	30813	3.73	0.020;0.029;0.071;0.199;0.291;0.245;0.110;0.035;0.000;0.000;0.000;0.000;0.000;0.000;0.000;0.000;0.000;0.000;0.000;0.000;0.000;0.000;0.000;0.000;0.000;0.000;0.000;0.000;0.000;0.000;0.000;0.000;0.000;0.000;0.000;0.000;0.000;0.000;0.000;0.000;0.000;0.000;0.000;0.000;0.000;0.000;0.000;0.000;0.000;0.00
ecDHFR	APO	46	52	0	N/A	A	43291	3.65	0.017;0.025;0.081;0.199;0.288;0.234;0.113;0.034;0.010;0.000;0.000;0.000;0.000;0.000;0.000;0.000;0.000;0.000;0.000;0.000;0.000;0.000;0.000;0.000;0.000;0.000;0.000;0.000;0.000;0.000;0.000;0.000;0.000;0.000;0.000;0.000;0.000;0.000;0.000;0.000;0.000;0.000;0.000;0.000;0.000;0.000;0.000;0.000;0.000;0.00
ecDHFR	APO	46	52	0	N/A	A	43291	3.88	0.017;0.023;0.077;0.195;0.284;0.251;0.119;0.035;0.000;0.000;0.000;0.000;0.000;0.000;0.000;0.000;0.000;0.000;0.000;0.000;0.000;0.000;0.000;0.000;0.000;0.000;0.000;0.000;0.000;0.000;0.000;0.000;0.000;0.000;0.000;0.000;0.000;0.000;0.000;0.000;0.000;0.000;0.000;0.000;0.000;0.000;0.000;0.000;0.000;0.00
ecDHFR	APO	46	52	0	N/A	A	inf	3.63
ecDHFR	APO	46	52	0	N/A	A	inf	3.04
ecDHFR	APO	46	57	0	N/A	A	0	0.0	0.468;0.320;0.154;0.058;0.000;0.000;0.000;0.000;0.000;0.000;0.000;0.000;0.000;0.000;0.000;0.000;0.000;0.000;0.000;0.000;0.000;0.000;0.000;0.000;0.000;0.000;0.000;0.000;0.000;0.000;0.000;0.000;0.000;0.000;0.000;0.000;0.000;0.000;0.000;0.000;0.000;0.000;0.000;0.000;0.000;0.000;0.000;0.000;0.000;0.00
ecDHFR	APO	46	57	0	N/A	A	0	0.0	0.423;0.341;0.160;0.053;0.021;0.003;0.000;0.000;0.000;0.000;0.000;0.000;0.000;0.000;0.000;0.000;0.000;0.000;0.000;0.000;0.000;0.000;0.000;0.000;0.000;0.000;0.000;0.000;0.000;0.000;0.000;0.000;0.000;0.000;0.000;0.000;0.000;0.000;0.000;0.000;0.000;0.000;0.000;0.000;0.000;0.000;0.000;0.000;0.000;0.00
ecDHFR	APO	46	57	0	N/A	A	0	0.0	0.422;0.343;0.163;0.054;0.016;0.003;0.000;0.000;0.000;0.000;0.000;0.000;0.000;0.000;0.000;0.000;0.000;0.000;0.000;0.000;0.000;0.000;0.000;0.000;0.000;0.000;0.000;0.000;0.000;0.000;0.000;0.000;0.000;0.000;0.000;0.000;0.000;0.000;0.000;0.000;0.000;0.000;0.000;0.000;0.000;0.000;0.000;0.000;0.000;0.00
ecDHFR	APO	46	57	0	N/A	A	46	0.91	0.165;0.310;0.265;0.142;0.075;0.028;0.016;0.000;0.000;0.000;0.000;0.000;0.000;0.000;0.000;0.000;0.000;0.000;0.000;0.000;0.000;0.000;0.000;0.000;0.000;0.000;0.000;0.000;0.000;0.000;0.000;0.000;0.000;0.000;0.000;0.000;0.000;0.000;0.000;0.000;0.000;0.000;0.000;0.000;0.000;0.000;0.000;0.000;0.000;0.00
ecDHFR	APO	46	57	0	N/A	A	46	1.0	0.173;0.285;0.257;0.152;0.085;0.035;0.014;0.000;0.000;0.000;0.000;0.000;0.000;0.000;0.000;0.000;0.000;0.000;0.000;0.000;0.000;0.000;0.000;0.000;0.000;0.000;0.000;0.000;0.000;0.000;0.000;0.000;0.000;0.000;0.000;0.000;0.000;0.000;0.000;0.000;0.000;0.000;0.000;0.000;0.000;0.000;0.000;0.000;0.000;0.00
ecDHFR	APO	46	57	0	N/A	A	46	0.99	0.186;0.271;0.240;0.172;0.079;0.033;0.019;0.000;0.000;0.000;0.000;0.000;0.000;0.000;0.000;0.000;0.000;0.000;0.000;0.000;0.000;0.000;0.000;0.000;0.000;0.000;0.000;0.000;0.000;0.000;0.000;0.000;0.000;0.000;0.000;0.000;0.000;0.000;0.000;0.000;0.000;0.000;0.000;0.000;0.000;0.000;0.000;0.000;0.000;0.00
ecDHFR	APO	46	57	0	N/A	A	373	2.1	0.050;0.121;0.216;0.255;0.203;0.114;0.042;0.000;0.000;0.000;0.000;0.000;0.000;0.000;0.000;0.000;0.000;0.000;0.000;0.000;0.000;0.000;0.000;0.000;0.000;0.000;0.000;0.000;0.000;0.000;0.000;0.000;0.000;0.000;0.000;0.000;0.000;0.000;0.000;0.000;0.000;0.000;0.000;0.000;0.000;0.000;0.000;0.000;0.000;0.00
ecDHFR	APO	46	57	0	N/A	A	373	1.91	0.072;0.148;0.233;0.235;0.173;0.089;0.039;0.011;0.000;0.000;0.000;0.000;0.000;0.000;0.000;0.000;0.000;0.000;0.000;0.000;0.000;0.000;0.000;0.000;0.000;0.000;0.000;0.000;0.000;0.000;0.000;0.000;0.000;0.000;0.000;0.000;0.000;0.000;0.000;0.000;0.000;0.000;0.000;0.000;0.000;0.000;0.000;0.000;0.000;0.00
ecDHFR	APO	46	57	0	N/A	A	373	1.94	0.062;0.151;0.243;0.234;0.163;0.093;0.042;0.013;0.000;0.000;0.000;0.000;0.000;0.000;0.000;0.000;0.000;0.000;0.000;0.000;0.000;0.000;0.000;0.000;0.000;0.000;0.000;0.000;0.000;0.000;0.000;0.000;0.000;0.000;0.000;0.000;0.000;0.000;0.000;0.000;0.000;0.000;0.000;0.000;0.000;0.000;0.000;0.000;0.000;0.00
ecDHFR	APO	46	57	0	N/A	A	573	2.31	0.041;0.115;0.206;0.260;0.221;0.112;0.046;0.000;0.000;0.000;0.000;0.000;0.000;0.000;0.000;0.000;0.000;0.000;0.000;0.000;0.000;0.000;0.000;0.000;0.000;0.000;0.000;0.000;0.000;0.000;0.000;0.000;0.000;0.000;0.000;0.000;0.000;0.000;0.000;0.000;0.000;0.000;0.000;0.000;0.000;0.000;0.000;0.000;0.000;0.00
ecDHFR	APO	46	57	0	N/A	A	573	2.24	0.053;0.115;0.199;0.242;0.188;0.122;0.056;0.018;0.007;0.000;0.000;0.000;0.000;0.000;0.000;0.000;0.000;0.000;0.000;0.000;0.000;0.000;0.000;0.000;0.000;0.000;0.000;0.000;0.000;0.000;0.000;0.000;0.000;0.000;0.000;0.000;0.000;0.000;0.000;0.000;0.000;0.000;0.000;0.000;0.000;0.000;0.000;0.000;0.000;0.00
ecDHFR	APO	46	57	0	N/A	A	573	2.21	0.050;0.115;0.219;0.221;0.202;0.122;0.051;0.016;0.003;0.000;0.000;0.000;0.000;0.000;0.000;0.000;0.000;0.000;0.000;0.000;0.000;0.000;0.000;0.000;0.000;0.000;0.000;0.000;0.000;0.000;0.000;0.000;0.000;0.000;0.000;0.000;0.000;0.000;0.000;0.000;0.000;0.000;0.000;0.000;0.000;0.000;0.000;0.000;0.000;0.00
ecDHFR	APO	46	57	0	N/A	A	2011	2.69	0.014;0.057;0.188;0.270;0.238;0.145;0.065;0.022;0.000;0.000;0.000;0.000;0.000;0.000;0.000;0.000;0.000;0.000;0.000;0.000;0.000;0.000;0.000;0.000;0.000;0.000;0.000;0.000;0.000;0.000;0.000;0.000;0.000;0.000;0.000;0.000;0.000;0.000;0.000;0.000;0.000;0.000;0.000;0.000;0.000;0.000;0.000;0.000;0.000;0.00
ecDHFR	APO	46	57	0	N/A	A	2011	2.54	0.028;0.086;0.180;0.249;0.214;0.140;0.066;0.026;0.011;0.000;0.000;0.000;0.000;0.000;0.000;0.000;0.000;0.000;0.000;0.000;0.000;0.000;0.000;0.000;0.000;0.000;0.000;0.000;0.000;0.000;0.000;0.000;0.000;0.000;0.000;0.000;0.000;0.000;0.000;0.000;0.000;0.000;0.000;0.000;0.000;0.000;0.000;0.000;0.000;0.00
ecDHFR	APO	46	57	0	N/A	A	2011	2.53	0.029;0.084;0.184;0.247;0.217;0.128;0.071;0.027;0.011;0.000;0.000;0.000;0.000;0.000;0.000;0.000;0.000;0.000;0.000;0.000;0.000;0.000;0.000;0.000;0.000;0.000;0.000;0.000;0.000;0.000;0.000;0.000;0.000;0.000;0.000;0.000;0.000;0.000;0.000;0.000;0.000;0.000;0.000;0.000;0.000;0.000;0.000;0.000;0.000;0.00
ecDHFR	APO	46	57	0	N/A	A	7771	2.87	0.036;0.067;0.153;0.213;0.224;0.171;0.087;0.039;0.009;0.000;0.000;0.000;0.000;0.000;0.000;0.000;0.000;0.000;0.000;0.000;0.000;0.000;0.000;0.000;0.000;0.000;0.000;0.000;0.000;0.000;0.000;0.000;0.000;0.000;0.000;0.000;0.000;0.000;0.000;0.000;0.000;0.000;0.000;0.000;0.000;0.000;0.000;0.000;0.000;0.00
ecDHFR	APO	46	57	0	N/A	A	7771	2.83	0.027;0.073;0.144;0.220;0.231;0.166;0.087;0.037;0.015;0.000;0.000;0.000;0.000;0.000;0.000;0.000;0.000;0.000;0.000;0.000;0.000;0.000;0.000;0.000;0.000;0.000;0.000;0.000;0.000;0.000;0.000;0.000;0.000;0.000;0.000;0.000;0.000;0.000;0.000;0.000;0.000;0.000;0.000;0.000;0.000;0.000;0.000;0.000;0.000;0.00
ecDHFR	APO	46	57	0	N/A	A	7771	2.82	0.027;0.063;0.143;0.224;0.226;0.174;0.094;0.034;0.015;0.000;0.000;0.000;0.000;0.000;0.000;0.000;0.000;0.000;0.000;0.000;0.000;0.000;0.000;0.000;0.000;0.000;0.000;0.000;0.000;0.000;0.000;0.000;0.000;0.000;0.000;0.000;0.000;0.000;0.000;0.000;0.000;0.000;0.000;0.000;0.000;0.000;0.000;0.000;0.000;0.00
ecDHFR	APO	46	57	0	N/A	A	30813	3.29	0.026;0.036;0.103;0.202;0.256;0.189;0.114;0.056;0.019;0.000;0.000;0.000;0.000;0.000;0.000;0.000;0.000;0.000;0.000;0.000;0.000;0.000;0.000;0.000;0.000;0.000;0.000;0.000;0.000;0.000;0.000;0.000;0.000;0.000;0.000;0.000;0.000;0.000;0.000;0.000;0.000;0.000;0.000;0.000;0.000;0.000;0.000;0.000;0.000;0.00
ecDHFR	APO	46	57	0	N/A	A	30813	3.1	0.029;0.051;0.107;0.202;0.244;0.191;0.104;0.048;0.017;0.007;0.000;0.000;0.000;0.000;0.000;0.000;0.000;0.000;0.000;0.000;0.000;0.000;0.000;0.000;0.000;0.000;0.000;0.000;0.000;0.000;0.000;0.000;0.000;0.000;0.000;0.000;0.000;0.000;0.000;0.000;0.000;0.000;0.000;0.000;0.000;0.000;0.000;0.000;0.000;0.00
ecDHFR	APO	46	57	0	N/A	A	30813	3.01	0.031;0.058;0.112;0.199;0.240;0.191;0.103;0.046;0.016;0.004;0.000;0.000;0.000;0.000;0.000;0.000;0.000;0.000;0.000;0.000;0.000;0.000;0.000;0.000;0.000;0.000;0.000;0.000;0.000;0.000;0.000;0.000;0.000;0.000;0.000;0.000;0.000;0.000;0.000;0.000;0.000;0.000;0.000;0.000;0.000;0.000;0.000;0.000;0.000;0.00
ecDHFR	APO	46	57	0	N/A	A	43291	3.2	0.022;0.047;0.124;0.211;0.234;0.178;0.117;0.052;0.012;0.003;0.000;0.000;0.000;0.000;0.000;0.000;0.000;0.000;0.000;0.000;0.000;0.000;0.000;0.000;0.000;0.000;0.000;0.000;0.000;0.000;0.000;0.000;0.000;0.000;0.000;0.000;0.000;0.000;0.000;0.000;0.000;0.000;0.000;0.000;0.000;0.000;0.000;0.000;0.000;0.00
ecDHFR	APO	46	57	0	N/A	A	43291	3.07	0.025;0.053;0.118;0.211;0.239;0.181;0.102;0.047;0.018;0.006;0.000;0.000;0.000;0.000;0.000;0.000;0.000;0.000;0.000;0.000;0.000;0.000;0.000;0.000;0.000;0.000;0.000;0.000;0.000;0.000;0.000;0.000;0.000;0.000;0.000;0.000;0.000;0.000;0.000;0.000;0.000;0.000;0.000;0.000;0.000;0.000;0.000;0.000;0.000;0.00
ecDHFR	APO	46	57	0	N/A	A	43291	3.09	0.021;0.047;0.118;0.214;0.242;0.184;0.104;0.045;0.018;0.006;0.000;0.000;0.000;0.000;0.000;0.000;0.000;0.000;0.000;0.000;0.000;0.000;0.000;0.000;0.000;0.000;0.000;0.000;0.000;0.000;0.000;0.000;0.000;0.000;0.000;0.000;0.000;0.000;0.000;0.000;0.000;0.000;0.000;0.000;0.000;0.000;0.000;0.000;0.000;0.00
ecDHFR	APO	46	57	0	N/A	A	inf	5.38
ecDHFR	APO	50	57	0	N/A	A	0	0.0	0.581;0.287;0.098;0.027;0.006;0.001;0.000;0.000;0.000;0.000;0.000;0.000;0.000;0.000;0.000;0.000;0.000;0.000;0.000;0.000;0.000;0.000;0.000;0.000;0.000;0.000;0.000;0.000;0.000;0.000;0.000;0.000;0.000;0.000;0.000;0.000;0.000;0.000;0.000;0.000;0.000;0.000;0.000;0.000;0.000;0.000;0.000;0.000;0.000;0.00
ecDHFR	APO	50	57	0	N/A	A	46	0.38	0.398;0.365;0.163;0.056;0.015;0.004;0.000;0.000;0.000;0.000;0.000;0.000;0.000;0.000;0.000;0.000;0.000;0.000;0.000;0.000;0.000;0.000;0.000;0.000;0.000;0.000;0.000;0.000;0.000;0.000;0.000;0.000;0.000;0.000;0.000;0.000;0.000;0.000;0.000;0.000;0.000;0.000;0.000;0.000;0.000;0.000;0.000;0.000;0.000;0.00
ecDHFR	APO	50	57	0	N/A	A	373	0.56	0.308;0.397;0.197;0.071;0.020;0.006;0.001;0.000;0.000;0.000;0.000;0.000;0.000;0.000;0.000;0.000;0.000;0.000;0.000;0.000;0.000;0.000;0.000;0.000;0.000;0.000;0.000;0.000;0.000;0.000;0.000;0.000;0.000;0.000;0.000;0.000;0.000;0.000;0.000;0.000;0.000;0.000;0.000;0.000;0.000;0.000;0.000;0.000;0.000;0.00
ecDHFR	APO	50	57	0	N/A	A	573	0.63	0.280;0.404;0.210;0.076;0.021;0.007;0.001;0.000;0.000;0.000;0.000;0.000;0.000;0.000;0.000;0.000;0.000;0.000;0.000;0.000;0.000;0.000;0.000;0.000;0.000;0.000;0.000;0.000;0.000;0.000;0.000;0.000;0.000;0.000;0.000;0.000;0.000;0.000;0.000;0.000;0.000;0.000;0.000;0.000;0.000;0.000;0.000;0.000;0.000;0.00
ecDHFR	APO	50	57	0	N/A	A	2011	0.77	0.239;0.389;0.237;0.096;0.029;0.008;0.002;0.000;0.000;0.000;0.000;0.000;0.000;0.000;0.000;0.000;0.000;0.000;0.000;0.000;0.000;0.000;0.000;0.000;0.000;0.000;0.000;0.000;0.000;0.000;0.000;0.000;0.000;0.000;0.000;0.000;0.000;0.000;0.000;0.000;0.000;0.000;0.000;0.000;0.000;0.000;0.000;0.000;0.000;0.00
ecDHFR	APO	50	57	0	N/A	A	7771	1.07	0.154;0.346;0.305;0.136;0.043;0.013;0.003;0.000;0.000;0.000;0.000;0.000;0.000;0.000;0.000;0.000;0.000;0.000;0.000;0.000;0.000;0.000;0.000;0.000;0.000;0.000;0.000;0.000;0.000;0.000;0.000;0.000;0.000;0.000;0.000;0.000;0.000;0.000;0.000;0.000;0.000;0.000;0.000;0.000;0.000;0.000;0.000;0.000;0.000;0.00
ecDHFR	APO	50	57	0	N/A	A	30813	1.3	0.102;0.312;0.339;0.164;0.060;0.018;0.005;0.001;0.000;0.000;0.000;0.000;0.000;0.000;0.000;0.000;0.000;0.000;0.000;0.000;0.000;0.000;0.000;0.000;0.000;0.000;0.000;0.000;0.000;0.000;0.000;0.000;0.000;0.000;0.000;0.000;0.000;0.000;0.000;0.000;0.000;0.000;0.000;0.000;0.000;0.000;0.000;0.000;0.000;0.00
ecDHFR	APO	50	57	0	N/A	A	43291	1.31	0.100;0.316;0.334;0.162;0.062;0.020;0.005;0.002;0.000;0.000;0.000;0.000;0.000;0.000;0.000;0.000;0.000;0.000;0.000;0.000;0.000;0.000;0.000;0.000;0.000;0.000;0.000;0.000;0.000;0.000;0.000;0.000;0.000;0.000;0.000;0.000;0.000;0.000;0.000;0.000;0.000;0.000;0.000;0.000;0.000;0.000;0.000;0.000;0.000;0.00
ecDHFR	APO	50	57	0	N/A	A	inf	3.51
ecDHFR	APO	50	57	0	N/A	A	inf	2.89
ecDHFR	APO	50	59	0	N/A	A	0	0.0	0.513;0.374;0.113;0.000;0.000;0.000;0.000;0.000;0.000;0.000;0.000;0.000;0.000;0.000;0.000;0.000;0.000;0.000;0.000;0.000;0.000;0.000;0.000;0.000;0.000;0.000;0.000;0.000;0.000;0.000;0.000;0.000;0.000;0.000;0.000;0.000;0.000;0.000;0.000;0.000;0.000;0.000;0.000;0.000;0.000;0.000;0.000;0.000;0.000;0.00
ecDHFR	APO	50	59	0	N/A	A	46	0.81	0.198;0.399;0.263;0.140;0.000;0.000;0.000;0.000;0.000;0.000;0.000;0.000;0.000;0.000;0.000;0.000;0.000;0.000;0.000;0.000;0.000;0.000;0.000;0.000;0.000;0.000;0.000;0.000;0.000;0.000;0.000;0.000;0.000;0.000;0.000;0.000;0.000;0.000;0.000;0.000;0.000;0.000;0.000;0.000;0.000;0.000;0.000;0.000;0.000;0.00
ecDHFR	APO	50	59	0	N/A	A	373	1.08	0.191;0.266;0.297;0.171;0.053;0.022;0.000;0.000;0.000;0.000;0.000;0.000;0.000;0.000;0.000;0.000;0.000;0.000;0.000;0.000;0.000;0.000;0.000;0.000;0.000;0.000;0.000;0.000;0.000;0.000;0.000;0.000;0.000;0.000;0.000;0.000;0.000;0.000;0.000;0.000;0.000;0.000;0.000;0.000;0.000;0.000;0.000;0.000;0.000;0.00
ecDHFR	APO	50	59	0	N/A	A	573	1.17	0.183;0.226;0.282;0.212;0.087;0.010;0.000;0.000;0.000;0.000;0.000;0.000;0.000;0.000;0.000;0.000;0.000;0.000;0.000;0.000;0.000;0.000;0.000;0.000;0.000;0.000;0.000;0.000;0.000;0.000;0.000;0.000;0.000;0.000;0.000;0.000;0.000;0.000;0.000;0.000;0.000;0.000;0.000;0.000;0.000;0.000;0.000;0.000;0.000;0.00
ecDHFR	APO	50	59	0	N/A	A	2011	1.34	0.171;0.202;0.261;0.231;0.091;0.027;0.016;0.000;0.000;0.000;0.000;0.000;0.000;0.000;0.000;0.000;0.000;0.000;0.000;0.000;0.000;0.000;0.000;0.000;0.000;0.000;0.000;0.000;0.000;0.000;0.000;0.000;0.000;0.000;0.000;0.000;0.000;0.000;0.000;0.000;0.000;0.000;0.000;0.000;0.000;0.000;0.000;0.000;0.000;0.00
ecDHFR	APO	50	59	0	N/A	A	7771	1.88	0.100;0.152;0.264;0.251;0.152;0.065;0.017;0.000;0.000;0.000;0.000;0.000;0.000;0.000;0.000;0.000;0.000;0.000;0.000;0.000;0.000;0.000;0.000;0.000;0.000;0.000;0.000;0.000;0.000;0.000;0.000;0.000;0.000;0.000;0.000;0.000;0.000;0.000;0.000;0.000;0.000;0.000;0.000;0.000;0.000;0.000;0.000;0.000;0.000;0.00
ecDHFR	APO	50	59	0	N/A	A	30813	2.49	0.024;0.119;0.215;0.264;0.233;0.107;0.038;0.000;0.000;0.000;0.000;0.000;0.000;0.000;0.000;0.000;0.000;0.000;0.000;0.000;0.000;0.000;0.000;0.000;0.000;0.000;0.000;0.000;0.000;0.000;0.000;0.000;0.000;0.000;0.000;0.000;0.000;0.000;0.000;0.000;0.000;0.000;0.000;0.000;0.000;0.000;0.000;0.000;0.000;0.00
ecDHFR	APO	50	59	0	N/A	A	43291	2.49	0.070;0.081;0.198;0.273;0.207;0.104;0.053;0.013;0.000;0.000;0.000;0.000;0.000;0.000;0.000;0.000;0.000;0.000;0.000;0.000;0.000;0.000;0.000;0.000;0.000;0.000;0.000;0.000;0.000;0.000;0.000;0.000;0.000;0.000;0.000;0.000;0.000;0.000;0.000;0.000;0.000;0.000;0.000;0.000;0.000;0.000;0.000;0.000;0.000;0.00
ecDHFR	APO	50	59	0	N/A	A	inf	4.72
ecDHFR	APO	53	63	0	N/A	A	0	0.0	0.453;0.343;0.148;0.045;0.012;0.000;0.000;0.000;0.000;0.000;0.000;0.000;0.000;0.000;0.000;0.000;0.000;0.000;0.000;0.000;0.000;0.000;0.000;0.000;0.000;0.000;0.000;0.000;0.000;0.000;0.000;0.000;0.000;0.000;0.000;0.000;0.000;0.000;0.000;0.000;0.000;0.000;0.000;0.000;0.000;0.000;0.000;0.000;0.000;0.00
ecDHFR	APO	53	63	0	N/A	A	0	0.0	0.438;0.335;0.153;0.053;0.018;0.002;0.000;0.000;0.000;0.000;0.000;0.000;0.000;0.000;0.000;0.000;0.000;0.000;0.000;0.000;0.000;0.000;0.000;0.000;0.000;0.000;0.000;0.000;0.000;0.000;0.000;0.000;0.000;0.000;0.000;0.000;0.000;0.000;0.000;0.000;0.000;0.000;0.000;0.000;0.000;0.000;0.000;0.000;0.000;0.00
ecDHFR	APO	53	63	0	N/A	A	0	0.0	0.439;0.333;0.156;0.052;0.017;0.002;0.000;0.000;0.000;0.000;0.000;0.000;0.000;0.000;0.000;0.000;0.000;0.000;0.000;0.000;0.000;0.000;0.000;0.000;0.000;0.000;0.000;0.000;0.000;0.000;0.000;0.000;0.000;0.000;0.000;0.000;0.000;0.000;0.000;0.000;0.000;0.000;0.000;0.000;0.000;0.000;0.000;0.000;0.000;0.00
ecDHFR	APO	53	63	0	N/A	A	46	0.61	0.245;0.334;0.244;0.118;0.044;0.012;0.003;0.000;0.000;0.000;0.000;0.000;0.000;0.000;0.000;0.000;0.000;0.000;0.000;0.000;0.000;0.000;0.000;0.000;0.000;0.000;0.000;0.000;0.000;0.000;0.000;0.000;0.000;0.000;0.000;0.000;0.000;0.000;0.000;0.000;0.000;0.000;0.000;0.000;0.000;0.000;0.000;0.000;0.000;0.00
ecDHFR	APO	53	63	0	N/A	A	46	0.6	0.237;0.341;0.241;0.118;0.045;0.015;0.003;0.000;0.000;0.000;0.000;0.000;0.000;0.000;0.000;0.000;0.000;0.000;0.000;0.000;0.000;0.000;0.000;0.000;0.000;0.000;0.000;0.000;0.000;0.000;0.000;0.000;0.000;0.000;0.000;0.000;0.000;0.000;0.000;0.000;0.000;0.000;0.000;0.000;0.000;0.000;0.000;0.000;0.000;0.00
ecDHFR	APO	53	63	0	N/A	A	46	0.58	0.252;0.332;0.233;0.115;0.050;0.015;0.002;0.000;0.000;0.000;0.000;0.000;0.000;0.000;0.000;0.000;0.000;0.000;0.000;0.000;0.000;0.000;0.000;0.000;0.000;0.000;0.000;0.000;0.000;0.000;0.000;0.000;0.000;0.000;0.000;0.000;0.000;0.000;0.000;0.000;0.000;0.000;0.000;0.000;0.000;0.000;0.000;0.000;0.000;0.00
ecDHFR	APO	53	63	0	N/A	A	373	1.27	0.116;0.259;0.284;0.198;0.093;0.039;0.010;0.002;0.000;0.000;0.000;0.000;0.000;0.000;0.000;0.000;0.000;0.000;0.000;0.000;0.000;0.000;0.000;0.000;0.000;0.000;0.000;0.000;0.000;0.000;0.000;0.000;0.000;0.000;0.000;0.000;0.000;0.000;0.000;0.000;0.000;0.000;0.000;0.000;0.000;0.000;0.000;0.000;0.000;0.00
ecDHFR	APO	53	63	0	N/A	A	373	1.27	0.124;0.253;0.278;0.195;0.093;0.037;0.015;0.004;0.000;0.000;0.000;0.000;0.000;0.000;0.000;0.000;0.000;0.000;0.000;0.000;0.000;0.000;0.000;0.000;0.000;0.000;0.000;0.000;0.000;0.000;0.000;0.000;0.000;0.000;0.000;0.000;0.000;0.000;0.000;0.000;0.000;0.000;0.000;0.000;0.000;0.000;0.000;0.000;0.000;0.00
ecDHFR	APO	53	63	0	N/A	A	373	1.2	0.118;0.260;0.285;0.188;0.100;0.033;0.012;0.004;0.000;0.000;0.000;0.000;0.000;0.000;0.000;0.000;0.000;0.000;0.000;0.000;0.000;0.000;0.000;0.000;0.000;0.000;0.000;0.000;0.000;0.000;0.000;0.000;0.000;0.000;0.000;0.000;0.000;0.000;0.000;0.000;0.000;0.000;0.000;0.000;0.000;0.000;0.000;0.000;0.000;0.00
ecDHFR	APO	53	63	0	N/A	A	573	1.6	0.076;0.201;0.283;0.228;0.134;0.054;0.018;0.004;0.000;0.000;0.000;0.000;0.000;0.000;0.000;0.000;0.000;0.000;0.000;0.000;0.000;0.000;0.000;0.000;0.000;0.000;0.000;0.000;0.000;0.000;0.000;0.000;0.000;0.000;0.000;0.000;0.000;0.000;0.000;0.000;0.000;0.000;0.000;0.000;0.000;0.000;0.000;0.000;0.000;0.00
ecDHFR	APO	53	63	0	N/A	A	573	1.57	0.075;0.200;0.287;0.231;0.130;0.055;0.017;0.005;0.000;0.000;0.000;0.000;0.000;0.000;0.000;0.000;0.000;0.000;0.000;0.000;0.000;0.000;0.000;0.000;0.000;0.000;0.000;0.000;0.000;0.000;0.000;0.000;0.000;0.000;0.000;0.000;0.000;0.000;0.000;0.000;0.000;0.000;0.000;0.000;0.000;0.000;0.000;0.000;0.000;0.00
ecDHFR	APO	53	63	0	N/A	A	573	1.56	0.070;0.208;0.285;0.233;0.126;0.054;0.018;0.005;0.000;0.000;0.000;0.000;0.000;0.000;0.000;0.000;0.000;0.000;0.000;0.000;0.000;0.000;0.000;0.000;0.000;0.000;0.000;0.000;0.000;0.000;0.000;0.000;0.000;0.000;0.000;0.000;0.000;0.000;0.000;0.000;0.000;0.000;0.000;0.000;0.000;0.000;0.000;0.000;0.000;0.00
ecDHFR	APO	53	63	0	N/A	A	2011	1.87	0.041;0.158;0.271;0.275;0.153;0.074;0.021;0.008;0.000;0.000;0.000;0.000;0.000;0.000;0.000;0.000;0.000;0.000;0.000;0.000;0.000;0.000;0.000;0.000;0.000;0.000;0.000;0.000;0.000;0.000;0.000;0.000;0.000;0.000;0.000;0.000;0.000;0.000;0.000;0.000;0.000;0.000;0.000;0.000;0.000;0.000;0.000;0.000;0.000;0.00
ecDHFR	APO	53	63	0	N/A	A	2011	1.83	0.047;0.160;0.281;0.259;0.154;0.068;0.025;0.006;0.000;0.000;0.000;0.000;0.000;0.000;0.000;0.000;0.000;0.000;0.000;0.000;0.000;0.000;0.000;0.000;0.000;0.000;0.000;0.000;0.000;0.000;0.000;0.000;0.000;0.000;0.000;0.000;0.000;0.000;0.000;0.000;0.000;0.000;0.000;0.000;0.000;0.000;0.000;0.000;0.000;0.00
ecDHFR	APO	53	63	0	N/A	A	2011	1.81	0.046;0.158;0.280;0.264;0.159;0.064;0.021;0.006;0.000;0.000;0.000;0.000;0.000;0.000;0.000;0.000;0.000;0.000;0.000;0.000;0.000;0.000;0.000;0.000;0.000;0.000;0.000;0.000;0.000;0.000;0.000;0.000;0.000;0.000;0.000;0.000;0.000;0.000;0.000;0.000;0.000;0.000;0.000;0.000;0.000;0.000;0.000;0.000;0.000;0.00
ecDHFR	APO	53	63	0	N/A	A	7771	2.04	0.033;0.133;0.263;0.274;0.178;0.080;0.028;0.009;0.003;0.000;0.000;0.000;0.000;0.000;0.000;0.000;0.000;0.000;0.000;0.000;0.000;0.000;0.000;0.000;0.000;0.000;0.000;0.000;0.000;0.000;0.000;0.000;0.000;0.000;0.000;0.000;0.000;0.000;0.000;0.000;0.000;0.000;0.000;0.000;0.000;0.000;0.000;0.000;0.000;0.00
ecDHFR	APO	53	63	0	N/A	A	7771	1.98	0.036;0.139;0.265;0.272;0.172;0.077;0.028;0.010;0.000;0.000;0.000;0.000;0.000;0.000;0.000;0.000;0.000;0.000;0.000;0.000;0.000;0.000;0.000;0.000;0.000;0.000;0.000;0.000;0.000;0.000;0.000;0.000;0.000;0.000;0.000;0.000;0.000;0.000;0.000;0.000;0.000;0.000;0.000;0.000;0.000;0.000;0.000;0.000;0.000;0.00
ecDHFR	APO	53	63	0	N/A	A	7771	1.96	0.038;0.138;0.267;0.273;0.164;0.079;0.029;0.011;0.000;0.000;0.000;0.000;0.000;0.000;0.000;0.000;0.000;0.000;0.000;0.000;0.000;0.000;0.000;0.000;0.000;0.000;0.000;0.000;0.000;0.000;0.000;0.000;0.000;0.000;0.000;0.000;0.000;0.000;0.000;0.000;0.000;0.000;0.000;0.000;0.000;0.000;0.000;0.000;0.000;0.00
ecDHFR	APO	53	63	0	N/A	A	30813	2.39	0.024;0.095;0.221;0.280;0.204;0.109;0.051;0.014;0.003;0.000;0.000;0.000;0.000;0.000;0.000;0.000;0.000;0.000;0.000;0.000;0.000;0.000;0.000;0.000;0.000;0.000;0.000;0.000;0.000;0.000;0.000;0.000;0.000;0.000;0.000;0.000;0.000;0.000;0.000;0.000;0.000;0.000;0.000;0.000;0.000;0.000;0.000;0.000;0.000;0.00
ecDHFR	APO	53	63	0	N/A	A	30813	2.33	0.027;0.101;0.218;0.269;0.209;0.107;0.046;0.017;0.005;0.000;0.000;0.000;0.000;0.000;0.000;0.000;0.000;0.000;0.000;0.000;0.000;0.000;0.000;0.000;0.000;0.000;0.000;0.000;0.000;0.000;0.000;0.000;0.000;0.000;0.000;0.000;0.000;0.000;0.000;0.000;0.000;0.000;0.000;0.000;0.000;0.000;0.000;0.000;0.000;0.00
ecDHFR	APO	53	63	0	N/A	A	30813	2.35	0.024;0.099;0.217;0.276;0.203;0.111;0.048;0.018;0.004;0.000;0.000;0.000;0.000;0.000;0.000;0.000;0.000;0.000;0.000;0.000;0.000;0.000;0.000;0.000;0.000;0.000;0.000;0.000;0.000;0.000;0.000;0.000;0.000;0.000;0.000;0.000;0.000;0.000;0.000;0.000;0.000;0.000;0.000;0.000;0.000;0.000;0.000;0.000;0.000;0.00
ecDHFR	APO	53	63	0	N/A	A	43291	2.43	0.023;0.093;0.218;0.269;0.211;0.114;0.049;0.017;0.005;0.000;0.000;0.000;0.000;0.000;0.000;0.000;0.000;0.000;0.000;0.000;0.000;0.000;0.000;0.000;0.000;0.000;0.000;0.000;0.000;0.000;0.000;0.000;0.000;0.000;0.000;0.000;0.000;0.000;0.000;0.000;0.000;0.000;0.000;0.000;0.000;0.000;0.000;0.000;0.000;0.00
ecDHFR	APO	53	63	0	N/A	A	43291	2.42	0.024;0.093;0.210;0.269;0.211;0.118;0.052;0.018;0.006;0.000;0.000;0.000;0.000;0.000;0.000;0.000;0.000;0.000;0.000;0.000;0.000;0.000;0.000;0.000;0.000;0.000;0.000;0.000;0.000;0.000;0.000;0.000;0.000;0.000;0.000;0.000;0.000;0.000;0.000;0.000;0.000;0.000;0.000;0.000;0.000;0.000;0.000;0.000;0.000;0.00
ecDHFR	APO	53	63	0	N/A	A	43291	2.4	0.024;0.093;0.214;0.269;0.210;0.115;0.050;0.018;0.006;0.000;0.000;0.000;0.000;0.000;0.000;0.000;0.000;0.000;0.000;0.000;0.000;0.000;0.000;0.000;0.000;0.000;0.000;0.000;0.000;0.000;0.000;0.000;0.000;0.000;0.000;0.000;0.000;0.000;0.000;0.000;0.000;0.000;0.000;0.000;0.000;0.000;0.000;0.000;0.000;0.00
ecDHFR	APO	53	63	0	N/A	A	inf	4.93
ecDHFR	APO	63	77	0	N/A	A	0	0.0	0.372;0.369;0.180;0.062;0.018;0.000;0.000;0.000;0.000;0.000;0.000;0.000;0.000;0.000;0.000;0.000;0.000;0.000;0.000;0.000;0.000;0.000;0.000;0.000;0.000;0.000;0.000;0.000;0.000;0.000;0.000;0.000;0.000;0.000;0.000;0.000;0.000;0.000;0.000;0.000;0.000;0.000;0.000;0.000;0.000;0.000;0.000;0.000;0.000;0.00
ecDHFR	APO	63	77	0	N/A	A	0	0.0	0.399;0.343;0.179;0.064;0.013;0.002;0.000;0.000;0.000;0.000;0.000;0.000;0.000;0.000;0.000;0.000;0.000;0.000;0.000;0.000;0.000;0.000;0.000;0.000;0.000;0.000;0.000;0.000;0.000;0.000;0.000;0.000;0.000;0.000;0.000;0.000;0.000;0.000;0.000;0.000;0.000;0.000;0.000;0.000;0.000;0.000;0.000;0.000;0.000;0.00
ecDHFR	APO	63	77	0	N/A	A	46	3.28	0.032;0.060;0.107;0.160;0.198;0.178;0.130;0.083;0.038;0.013;0.000;0.000;0.000;0.000;0.000;0.000;0.000;0.000;0.000;0.000;0.000;0.000;0.000;0.000;0.000;0.000;0.000;0.000;0.000;0.000;0.000;0.000;0.000;0.000;0.000;0.000;0.000;0.000;0.000;0.000;0.000;0.000;0.000;0.000;0.000;0.000;0.000;0.000;0.000;0.00
ecDHFR	APO	63	77	0	N/A	A	373	4.36	0.025;0.032;0.038;0.081;0.147;0.199;0.198;0.139;0.083;0.042;0.016;0.000;0.000;0.000;0.000;0.000;0.000;0.000;0.000;0.000;0.000;0.000;0.000;0.000;0.000;0.000;0.000;0.000;0.000;0.000;0.000;0.000;0.000;0.000;0.000;0.000;0.000;0.000;0.000;0.000;0.000;0.000;0.000;0.000;0.000;0.000;0.000;0.000;0.000;0.00
ecDHFR	APO	63	77	0	N/A	A	373	4.66	0.021;0.027;0.040;0.085;0.151;0.197;0.194;0.154;0.083;0.035;0.014;0.000;0.000;0.000;0.000;0.000;0.000;0.000;0.000;0.000;0.000;0.000;0.000;0.000;0.000;0.000;0.000;0.000;0.000;0.000;0.000;0.000;0.000;0.000;0.000;0.000;0.000;0.000;0.000;0.000;0.000;0.000;0.000;0.000;0.000;0.000;0.000;0.000;0.000;0.00
ecDHFR	APO	63	77	0	N/A	A	573	4.92	0.000;0.027;0.034;0.046;0.100;0.176;0.218;0.194;0.131;0.054;0.019;0.000;0.000;0.000;0.000;0.000;0.000;0.000;0.000;0.000;0.000;0.000;0.000;0.000;0.000;0.000;0.000;0.000;0.000;0.000;0.000;0.000;0.000;0.000;0.000;0.000;0.000;0.000;0.000;0.000;0.000;0.000;0.000;0.000;0.000;0.000;0.000;0.000;0.000;0.00
ecDHFR	APO	63	77	0	N/A	A	573	5.04	0.000;0.029;0.028;0.055;0.105;0.178;0.229;0.178;0.121;0.054;0.021;0.001;0.000;0.000;0.000;0.000;0.000;0.000;0.000;0.000;0.000;0.000;0.000;0.000;0.000;0.000;0.000;0.000;0.000;0.000;0.000;0.000;0.000;0.000;0.000;0.000;0.000;0.000;0.000;0.000;0.000;0.000;0.000;0.000;0.000;0.000;0.000;0.000;0.000;0.00
ecDHFR	APO	63	77	0	N/A	A	2011	5.0	0.000;0.018;0.021;0.042;0.109;0.187;0.229;0.199;0.116;0.055;0.024;0.000;0.000;0.000;0.000;0.000;0.000;0.000;0.000;0.000;0.000;0.000;0.000;0.000;0.000;0.000;0.000;0.000;0.000;0.000;0.000;0.000;0.000;0.000;0.000;0.000;0.000;0.000;0.000;0.000;0.000;0.000;0.000;0.000;0.000;0.000;0.000;0.000;0.000;0.00
ecDHFR	APO	63	77	0	N/A	A	2011	5.36	0.000;0.017;0.023;0.048;0.115;0.187;0.231;0.188;0.120;0.051;0.019;0.000;0.000;0.000;0.000;0.000;0.000;0.000;0.000;0.000;0.000;0.000;0.000;0.000;0.000;0.000;0.000;0.000;0.000;0.000;0.000;0.000;0.000;0.000;0.000;0.000;0.000;0.000;0.000;0.000;0.000;0.000;0.000;0.000;0.000;0.000;0.000;0.000;0.000;0.00
ecDHFR	APO	63	77	0	N/A	A	7771	5.03	0.000;0.020;0.020;0.041;0.104;0.183;0.223;0.195;0.124;0.058;0.025;0.007;0.000;0.000;0.000;0.000;0.000;0.000;0.000;0.000;0.000;0.000;0.000;0.000;0.000;0.000;0.000;0.000;0.000;0.000;0.000;0.000;0.000;0.000;0.000;0.000;0.000;0.000;0.000;0.000;0.000;0.000;0.000;0.000;0.000;0.000;0.000;0.000;0.000;0.00
ecDHFR	APO	63	77	0	N/A	A	7771	5.19	0.000;0.017;0.019;0.045;0.111;0.189;0.219;0.185;0.121;0.058;0.020;0.016;0.000;0.000;0.000;0.000;0.000;0.000;0.000;0.000;0.000;0.000;0.000;0.000;0.000;0.000;0.000;0.000;0.000;0.000;0.000;0.000;0.000;0.000;0.000;0.000;0.000;0.000;0.000;0.000;0.000;0.000;0.000;0.000;0.000;0.000;0.000;0.000;0.000;0.00
ecDHFR	APO	63	77	0	N/A	A	30813	5.24	0.000;0.015;0.017;0.038;0.099;0.167;0.217;0.204;0.136;0.067;0.030;0.010;0.000;0.000;0.000;0.000;0.000;0.000;0.000;0.000;0.000;0.000;0.000;0.000;0.000;0.000;0.000;0.000;0.000;0.000;0.000;0.000;0.000;0.000;0.000;0.000;0.000;0.000;0.000;0.000;0.000;0.000;0.000;0.000;0.000;0.000;0.000;0.000;0.000;0.00
ecDHFR	APO	63	77	0	N/A	A	30813	5.32	0.014;0.000;0.016;0.039;0.099;0.176;0.228;0.193;0.128;0.066;0.030;0.012;0.000;0.000;0.000;0.000;0.000;0.000;0.000;0.000;0.000;0.000;0.000;0.000;0.000;0.000;0.000;0.000;0.000;0.000;0.000;0.000;0.000;0.000;0.000;0.000;0.000;0.000;0.000;0.000;0.000;0.000;0.000;0.000;0.000;0.000;0.000;0.000;0.000;0.00
ecDHFR	APO	63	77	0	N/A	A	43291	5.13	0.000;0.016;0.018;0.041;0.101;0.175;0.218;0.194;0.131;0.067;0.029;0.010;0.000;0.000;0.000;0.000;0.000;0.000;0.000;0.000;0.000;0.000;0.000;0.000;0.000;0.000;0.000;0.000;0.000;0.000;0.000;0.000;0.000;0.000;0.000;0.000;0.000;0.000;0.000;0.000;0.000;0.000;0.000;0.000;0.000;0.000;0.000;0.000;0.000;0.00
ecDHFR	APO	63	77	0	N/A	A	43291	5.24	0.000;0.015;0.019;0.044;0.105;0.181;0.220;0.193;0.125;0.060;0.027;0.011;0.000;0.000;0.000;0.000;0.000;0.000;0.000;0.000;0.000;0.000;0.000;0.000;0.000;0.000;0.000;0.000;0.000;0.000;0.000;0.000;0.000;0.000;0.000;0.000;0.000;0.000;0.000;0.000;0.000;0.000;0.000;0.000;0.000;0.000;0.000;0.000;0.000;0.00
ecDHFR	APO	63	77	0	N/A	A	inf	7.72
ecDHFR	APO	64	74	0	N/A	A	0	0.0	0.514;0.337;0.121;0.029;0.000;0.000;0.000;0.000;0.000;0.000;0.000;0.000;0.000;0.000;0.000;0.000;0.000;0.000;0.000;0.000;0.000;0.000;0.000;0.000;0.000;0.000;0.000;0.000;0.000;0.000;0.000;0.000;0.000;0.000;0.000;0.000;0.000;0.000;0.000;0.000;0.000;0.000;0.000;0.000;0.000;0.000;0.000;0.000;0.000;0.00
ecDHFR	APO	64	74	0	N/A	A	0	0.0	0.509;0.334;0.120;0.029;0.007;0.003;0.000;0.000;0.000;0.000;0.000;0.000;0.000;0.000;0.000;0.000;0.000;0.000;0.000;0.000;0.000;0.000;0.000;0.000;0.000;0.000;0.000;0.000;0.000;0.000;0.000;0.000;0.000;0.000;0.000;0.000;0.000;0.000;0.000;0.000;0.000;0.000;0.000;0.000;0.000;0.000;0.000;0.000;0.000;0.00
ecDHFR	APO	64	74	0	N/A	A	0	0.0	0.515;0.331;0.115;0.035;0.004;0.000;0.000;0.000;0.000;0.000;0.000;0.000;0.000;0.000;0.000;0.000;0.000;0.000;0.000;0.000;0.000;0.000;0.000;0.000;0.000;0.000;0.000;0.000;0.000;0.000;0.000;0.000;0.000;0.000;0.000;0.000;0.000;0.000;0.000;0.000;0.000;0.000;0.000;0.000;0.000;0.000;0.000;0.000;0.000;0.00
ecDHFR	APO	64	74	0	N/A	A	46	3.92	0.042;0.049;0.070;0.140;0.176;0.203;0.156;0.087;0.056;0.022;0.000;0.000;0.000;0.000;0.000;0.000;0.000;0.000;0.000;0.000;0.000;0.000;0.000;0.000;0.000;0.000;0.000;0.000;0.000;0.000;0.000;0.000;0.000;0.000;0.000;0.000;0.000;0.000;0.000;0.000;0.000;0.000;0.000;0.000;0.000;0.000;0.000;0.000;0.000;0.00
ecDHFR	APO	64	74	0	N/A	A	46	3.94	0.036;0.049;0.074;0.126;0.178;0.189;0.164;0.110;0.053;0.021;0.000;0.000;0.000;0.000;0.000;0.000;0.000;0.000;0.000;0.000;0.000;0.000;0.000;0.000;0.000;0.000;0.000;0.000;0.000;0.000;0.000;0.000;0.000;0.000;0.000;0.000;0.000;0.000;0.000;0.000;0.000;0.000;0.000;0.000;0.000;0.000;0.000;0.000;0.000;0.00
ecDHFR	APO	64	74	0	N/A	A	46	4.0	0.035;0.057;0.073;0.120;0.178;0.192;0.156;0.104;0.054;0.023;0.006;0.000;0.000;0.000;0.000;0.000;0.000;0.000;0.000;0.000;0.000;0.000;0.000;0.000;0.000;0.000;0.000;0.000;0.000;0.000;0.000;0.000;0.000;0.000;0.000;0.000;0.000;0.000;0.000;0.000;0.000;0.000;0.000;0.000;0.000;0.000;0.000;0.000;0.000;0.00
ecDHFR	APO	64	74	0	N/A	A	373	4.84	0.000;0.029;0.034;0.070;0.127;0.203;0.230;0.167;0.090;0.038;0.012;0.000;0.000;0.000;0.000;0.000;0.000;0.000;0.000;0.000;0.000;0.000;0.000;0.000;0.000;0.000;0.000;0.000;0.000;0.000;0.000;0.000;0.000;0.000;0.000;0.000;0.000;0.000;0.000;0.000;0.000;0.000;0.000;0.000;0.000;0.000;0.000;0.000;0.000;0.00
ecDHFR	APO	64	74	0	N/A	A	373	4.79	0.000;0.032;0.031;0.066;0.128;0.199;0.225;0.177;0.091;0.038;0.013;0.000;0.000;0.000;0.000;0.000;0.000;0.000;0.000;0.000;0.000;0.000;0.000;0.000;0.000;0.000;0.000;0.000;0.000;0.000;0.000;0.000;0.000;0.000;0.000;0.000;0.000;0.000;0.000;0.000;0.000;0.000;0.000;0.000;0.000;0.000;0.000;0.000;0.000;0.00
ecDHFR	APO	64	74	0	N/A	A	373	4.84	0.000;0.026;0.031;0.065;0.134;0.197;0.228;0.172;0.100;0.036;0.011;0.000;0.000;0.000;0.000;0.000;0.000;0.000;0.000;0.000;0.000;0.000;0.000;0.000;0.000;0.000;0.000;0.000;0.000;0.000;0.000;0.000;0.000;0.000;0.000;0.000;0.000;0.000;0.000;0.000;0.000;0.000;0.000;0.000;0.000;0.000;0.000;0.000;0.000;0.00
ecDHFR	APO	64	74	0	N/A	A	573	5.33	0.026;0.000;0.021;0.031;0.089;0.165;0.238;0.215;0.133;0.059;0.018;0.006;0.000;0.000;0.000;0.000;0.000;0.000;0.000;0.000;0.000;0.000;0.000;0.000;0.000;0.000;0.000;0.000;0.000;0.000;0.000;0.000;0.000;0.000;0.000;0.000;0.000;0.000;0.000;0.000;0.000;0.000;0.000;0.000;0.000;0.000;0.000;0.000;0.000;0.00
ecDHFR	APO	64	74	0	N/A	A	573	5.29	0.026;0.000;0.022;0.029;0.091;0.158;0.235;0.222;0.136;0.059;0.019;0.005;0.000;0.000;0.000;0.000;0.000;0.000;0.000;0.000;0.000;0.000;0.000;0.000;0.000;0.000;0.000;0.000;0.000;0.000;0.000;0.000;0.000;0.000;0.000;0.000;0.000;0.000;0.000;0.000;0.000;0.000;0.000;0.000;0.000;0.000;0.000;0.000;0.000;0.00
ecDHFR	APO	64	74	0	N/A	A	573	5.36	0.000;0.000;0.020;0.031;0.081;0.170;0.230;0.241;0.128;0.074;0.019;0.007;0.000;0.000;0.000;0.000;0.000;0.000;0.000;0.000;0.000;0.000;0.000;0.000;0.000;0.000;0.000;0.000;0.000;0.000;0.000;0.000;0.000;0.000;0.000;0.000;0.000;0.000;0.000;0.000;0.000;0.000;0.000;0.000;0.000;0.000;0.000;0.000;0.000;0.00
ecDHFR	APO	64	74	0	N/A	A	2011	5.43	0.000;0.017;0.016;0.034;0.083;0.180;0.244;0.222;0.132;0.050;0.016;0.006;0.000;0.000;0.000;0.000;0.000;0.000;0.000;0.000;0.000;0.000;0.000;0.000;0.000;0.000;0.000;0.000;0.000;0.000;0.000;0.000;0.000;0.000;0.000;0.000;0.000;0.000;0.000;0.000;0.000;0.000;0.000;0.000;0.000;0.000;0.000;0.000;0.000;0.00
ecDHFR	APO	64	74	0	N/A	A	2011	5.35	0.018;0.000;0.015;0.036;0.092;0.174;0.246;0.217;0.128;0.051;0.018;0.006;0.000;0.000;0.000;0.000;0.000;0.000;0.000;0.000;0.000;0.000;0.000;0.000;0.000;0.000;0.000;0.000;0.000;0.000;0.000;0.000;0.000;0.000;0.000;0.000;0.000;0.000;0.000;0.000;0.000;0.000;0.000;0.000;0.000;0.000;0.000;0.000;0.000;0.00
ecDHFR	APO	64	74	0	N/A	A	2011	5.39	0.014;0.000;0.017;0.035;0.084;0.184;0.241;0.216;0.123;0.060;0.018;0.005;0.000;0.000;0.000;0.000;0.000;0.000;0.000;0.000;0.000;0.000;0.000;0.000;0.000;0.000;0.000;0.000;0.000;0.000;0.000;0.000;0.000;0.000;0.000;0.000;0.000;0.000;0.000;0.000;0.000;0.000;0.000;0.000;0.000;0.000;0.000;0.000;0.000;0.00
ecDHFR	APO	64	74	0	N/A	A	7771	5.41	0.000;0.017;0.018;0.036;0.091;0.168;0.244;0.224;0.130;0.053;0.015;0.004;0.000;0.000;0.000;0.000;0.000;0.000;0.000;0.000;0.000;0.000;0.000;0.000;0.000;0.000;0.000;0.000;0.000;0.000;0.000;0.000;0.000;0.000;0.000;0.000;0.000;0.000;0.000;0.000;0.000;0.000;0.000;0.000;0.000;0.000;0.000;0.000;0.000;0.00
ecDHFR	APO	64	74	0	N/A	A	7771	5.42	0.019;0.000;0.014;0.030;0.078;0.176;0.248;0.225;0.129;0.058;0.020;0.005;0.000;0.000;0.000;0.000;0.000;0.000;0.000;0.000;0.000;0.000;0.000;0.000;0.000;0.000;0.000;0.000;0.000;0.000;0.000;0.000;0.000;0.000;0.000;0.000;0.000;0.000;0.000;0.000;0.000;0.000;0.000;0.000;0.000;0.000;0.000;0.000;0.000;0.00
ecDHFR	APO	64	74	0	N/A	A	7771	5.54	0.000;0.000;0.015;0.029;0.077;0.160;0.242;0.247;0.136;0.069;0.019;0.007;0.000;0.000;0.000;0.000;0.000;0.000;0.000;0.000;0.000;0.000;0.000;0.000;0.000;0.000;0.000;0.000;0.000;0.000;0.000;0.000;0.000;0.000;0.000;0.000;0.000;0.000;0.000;0.000;0.000;0.000;0.000;0.000;0.000;0.000;0.000;0.000;0.000;0.00
ecDHFR	APO	64	74	0	N/A	A	30813	5.59	0.013;0.000;0.010;0.026;0.085;0.166;0.245;0.235;0.138;0.058;0.019;0.005;0.000;0.000;0.000;0.000;0.000;0.000;0.000;0.000;0.000;0.000;0.000;0.000;0.000;0.000;0.000;0.000;0.000;0.000;0.000;0.000;0.000;0.000;0.000;0.000;0.000;0.000;0.000;0.000;0.000;0.000;0.000;0.000;0.000;0.000;0.000;0.000;0.000;0.00
ecDHFR	APO	64	74	0	N/A	A	30813	5.62	0.013;0.000;0.008;0.027;0.081;0.156;0.249;0.232;0.140;0.064;0.025;0.006;0.000;0.000;0.000;0.000;0.000;0.000;0.000;0.000;0.000;0.000;0.000;0.000;0.000;0.000;0.000;0.000;0.000;0.000;0.000;0.000;0.000;0.000;0.000;0.000;0.000;0.000;0.000;0.000;0.000;0.000;0.000;0.000;0.000;0.000;0.000;0.000;0.000;0.00
ecDHFR	APO	64	74	0	N/A	A	30813	5.6	0.000;0.013;0.013;0.027;0.075;0.172;0.238;0.227;0.144;0.072;0.016;0.005;0.000;0.000;0.000;0.000;0.000;0.000;0.000;0.000;0.000;0.000;0.000;0.000;0.000;0.000;0.000;0.000;0.000;0.000;0.000;0.000;0.000;0.000;0.000;0.000;0.000;0.000;0.000;0.000;0.000;0.000;0.000;0.000;0.000;0.000;0.000;0.000;0.000;0.00
ecDHFR	APO	64	74	0	N/A	A	43291	5.6	0.000;0.010;0.009;0.027;0.087;0.177;0.249;0.226;0.133;0.059;0.018;0.004;0.000;0.000;0.000;0.000;0.000;0.000;0.000;0.000;0.000;0.000;0.000;0.000;0.000;0.000;0.000;0.000;0.000;0.000;0.000;0.000;0.000;0.000;0.000;0.000;0.000;0.000;0.000;0.000;0.000;0.000;0.000;0.000;0.000;0.000;0.000;0.000;0.000;0.00
ecDHFR	APO	64	74	0	N/A	A	43291	5.57	0.011;0.000;0.009;0.026;0.081;0.176;0.247;0.226;0.136;0.061;0.022;0.005;0.000;0.000;0.000;0.000;0.000;0.000;0.000;0.000;0.000;0.000;0.000;0.000;0.000;0.000;0.000;0.000;0.000;0.000;0.000;0.000;0.000;0.000;0.000;0.000;0.000;0.000;0.000;0.000;0.000;0.000;0.000;0.000;0.000;0.000;0.000;0.000;0.000;0.00
ecDHFR	APO	64	74	0	N/A	A	43291	5.66	0.000;0.010;0.009;0.025;0.077;0.167;0.239;0.229;0.150;0.065;0.023;0.006;0.000;0.000;0.000;0.000;0.000;0.000;0.000;0.000;0.000;0.000;0.000;0.000;0.000;0.000;0.000;0.000;0.000;0.000;0.000;0.000;0.000;0.000;0.000;0.000;0.000;0.000;0.000;0.000;0.000;0.000;0.000;0.000;0.000;0.000;0.000;0.000;0.000;0.00
ecDHFR	APO	64	74	0	N/A	A	inf	5.4
ecDHFR	APO	64	77	0	N/A	A	0	0.0	0.412;0.355;0.166;0.053;0.014;0.001;0.000;0.000;0.000;0.000;0.000;0.000;0.000;0.000;0.000;0.000;0.000;0.000;0.000;0.000;0.000;0.000;0.000;0.000;0.000;0.000;0.000;0.000;0.000;0.000;0.000;0.000;0.000;0.000;0.000;0.000;0.000;0.000;0.000;0.000;0.000;0.000;0.000;0.000;0.000;0.000;0.000;0.000;0.000;0.00
ecDHFR	APO	64	77	0	N/A	A	46	3.07	0.034;0.074;0.126;0.182;0.194;0.178;0.118;0.062;0.024;0.008;0.000;0.000;0.000;0.000;0.000;0.000;0.000;0.000;0.000;0.000;0.000;0.000;0.000;0.000;0.000;0.000;0.000;0.000;0.000;0.000;0.000;0.000;0.000;0.000;0.000;0.000;0.000;0.000;0.000;0.000;0.000;0.000;0.000;0.000;0.000;0.000;0.000;0.000;0.000;0.00
ecDHFR	APO	64	77	0	N/A	A	373	3.87	0.022;0.031;0.062;0.124;0.193;0.217;0.183;0.105;0.046;0.016;0.000;0.000;0.000;0.000;0.000;0.000;0.000;0.000;0.000;0.000;0.000;0.000;0.000;0.000;0.000;0.000;0.000;0.000;0.000;0.000;0.000;0.000;0.000;0.000;0.000;0.000;0.000;0.000;0.000;0.000;0.000;0.000;0.000;0.000;0.000;0.000;0.000;0.000;0.000;0.00
ecDHFR	APO	64	77	0	N/A	A	573	4.28	0.020;0.026;0.038;0.085;0.164;0.232;0.210;0.132;0.061;0.024;0.006;0.000;0.000;0.000;0.000;0.000;0.000;0.000;0.000;0.000;0.000;0.000;0.000;0.000;0.000;0.000;0.000;0.000;0.000;0.000;0.000;0.000;0.000;0.000;0.000;0.000;0.000;0.000;0.000;0.000;0.000;0.000;0.000;0.000;0.000;0.000;0.000;0.000;0.000;0.00
ecDHFR	APO	64	77	0	N/A	A	2011	4.3	0.013;0.018;0.038;0.091;0.178;0.232;0.210;0.131;0.062;0.021;0.006;0.000;0.000;0.000;0.000;0.000;0.000;0.000;0.000;0.000;0.000;0.000;0.000;0.000;0.000;0.000;0.000;0.000;0.000;0.000;0.000;0.000;0.000;0.000;0.000;0.000;0.000;0.000;0.000;0.000;0.000;0.000;0.000;0.000;0.000;0.000;0.000;0.000;0.000;0.00
ecDHFR	APO	64	77	0	N/A	A	7771	4.36	0.014;0.018;0.036;0.085;0.173;0.233;0.210;0.135;0.064;0.025;0.007;0.000;0.000;0.000;0.000;0.000;0.000;0.000;0.000;0.000;0.000;0.000;0.000;0.000;0.000;0.000;0.000;0.000;0.000;0.000;0.000;0.000;0.000;0.000;0.000;0.000;0.000;0.000;0.000;0.000;0.000;0.000;0.000;0.000;0.000;0.000;0.000;0.000;0.000;0.00
ecDHFR	APO	64	77	0	N/A	A	30813	4.57	0.012;0.014;0.025;0.077;0.160;0.228;0.219;0.145;0.075;0.032;0.011;0.000;0.000;0.000;0.000;0.000;0.000;0.000;0.000;0.000;0.000;0.000;0.000;0.000;0.000;0.000;0.000;0.000;0.000;0.000;0.000;0.000;0.000;0.000;0.000;0.000;0.000;0.000;0.000;0.000;0.000;0.000;0.000;0.000;0.000;0.000;0.000;0.000;0.000;0.00
ecDHFR	APO	64	77	0	N/A	A	43291	4.52	0.011;0.014;0.030;0.082;0.167;0.227;0.213;0.143;0.073;0.030;0.011;0.000;0.000;0.000;0.000;0.000;0.000;0.000;0.000;0.000;0.000;0.000;0.000;0.000;0.000;0.000;0.000;0.000;0.000;0.000;0.000;0.000;0.000;0.000;0.000;0.000;0.000;0.000;0.000;0.000;0.000;0.000;0.000;0.000;0.000;0.000;0.000;0.000;0.000;0.00
ecDHFR	APO	64	77	0	N/A	A	0	0.0	0.418;0.352;0.160;0.054;0.013;0.003;0.000;0.000;0.000;0.000;0.000;0.000;0.000;0.000;0.000;0.000;0.000;0.000;0.000;0.000;0.000;0.000;0.000;0.000;0.000;0.000;0.000;0.000;0.000;0.000;0.000;0.000;0.000;0.000;0.000;0.000;0.000;0.000;0.000;0.000;0.000;0.000;0.000;0.000;0.000;0.000;0.000;0.000;0.000;0.00
ecDHFR	APO	64	77	0	N/A	A	0	0.0	0.415;0.356;0.160;0.052;0.014;0.003;0.000;0.000;0.000;0.000;0.000;0.000;0.000;0.000;0.000;0.000;0.000;0.000;0.000;0.000;0.000;0.000;0.000;0.000;0.000;0.000;0.000;0.000;0.000;0.000;0.000;0.000;0.000;0.000;0.000;0.000;0.000;0.000;0.000;0.000;0.000;0.000;0.000;0.000;0.000;0.000;0.000;0.000;0.000;0.00
ecDHFR	APO	64	77	0	N/A	A	46	3.18	0.030;0.068;0.121;0.175;0.203;0.180;0.122;0.065;0.027;0.010;0.000;0.000;0.000;0.000;0.000;0.000;0.000;0.000;0.000;0.000;0.000;0.000;0.000;0.000;0.000;0.000;0.000;0.000;0.000;0.000;0.000;0.000;0.000;0.000;0.000;0.000;0.000;0.000;0.000;0.000;0.000;0.000;0.000;0.000;0.000;0.000;0.000;0.000;0.000;0.00
ecDHFR	APO	64	77	0	N/A	A	46	3.19	0.032;0.065;0.119;0.174;0.205;0.180;0.125;0.065;0.027;0.009;0.000;0.000;0.000;0.000;0.000;0.000;0.000;0.000;0.000;0.000;0.000;0.000;0.000;0.000;0.000;0.000;0.000;0.000;0.000;0.000;0.000;0.000;0.000;0.000;0.000;0.000;0.000;0.000;0.000;0.000;0.000;0.000;0.000;0.000;0.000;0.000;0.000;0.000;0.000;0.00
ecDHFR	APO	64	77	0	N/A	A	373	3.94	0.020;0.032;0.057;0.119;0.195;0.222;0.182;0.107;0.048;0.018;0.000;0.000;0.000;0.000;0.000;0.000;0.000;0.000;0.000;0.000;0.000;0.000;0.000;0.000;0.000;0.000;0.000;0.000;0.000;0.000;0.000;0.000;0.000;0.000;0.000;0.000;0.000;0.000;0.000;0.000;0.000;0.000;0.000;0.000;0.000;0.000;0.000;0.000;0.000;0.00
ecDHFR	APO	64	77	0	N/A	A	373	3.97	0.019;0.031;0.054;0.116;0.192;0.225;0.183;0.111;0.048;0.018;0.000;0.000;0.000;0.000;0.000;0.000;0.000;0.000;0.000;0.000;0.000;0.000;0.000;0.000;0.000;0.000;0.000;0.000;0.000;0.000;0.000;0.000;0.000;0.000;0.000;0.000;0.000;0.000;0.000;0.000;0.000;0.000;0.000;0.000;0.000;0.000;0.000;0.000;0.000;0.00
ecDHFR	APO	64	77	0	N/A	A	573	4.36	0.017;0.026;0.036;0.079;0.163;0.228;0.213;0.139;0.066;0.024;0.008;0.000;0.000;0.000;0.000;0.000;0.000;0.000;0.000;0.000;0.000;0.000;0.000;0.000;0.000;0.000;0.000;0.000;0.000;0.000;0.000;0.000;0.000;0.000;0.000;0.000;0.000;0.000;0.000;0.000;0.000;0.000;0.000;0.000;0.000;0.000;0.000;0.000;0.000;0.00
ecDHFR	APO	64	77	0	N/A	A	573	4.35	0.017;0.026;0.034;0.078;0.163;0.225;0.217;0.142;0.065;0.025;0.008;0.000;0.000;0.000;0.000;0.000;0.000;0.000;0.000;0.000;0.000;0.000;0.000;0.000;0.000;0.000;0.000;0.000;0.000;0.000;0.000;0.000;0.000;0.000;0.000;0.000;0.000;0.000;0.000;0.000;0.000;0.000;0.000;0.000;0.000;0.000;0.000;0.000;0.000;0.00
ecDHFR	APO	64	77	0	N/A	A	2011	4.35	0.012;0.019;0.034;0.090;0.175;0.233;0.210;0.133;0.064;0.022;0.007;0.000;0.000;0.000;0.000;0.000;0.000;0.000;0.000;0.000;0.000;0.000;0.000;0.000;0.000;0.000;0.000;0.000;0.000;0.000;0.000;0.000;0.000;0.000;0.000;0.000;0.000;0.000;0.000;0.000;0.000;0.000;0.000;0.000;0.000;0.000;0.000;0.000;0.000;0.00
ecDHFR	APO	64	77	0	N/A	A	2011	4.39	0.011;0.017;0.031;0.086;0.172;0.236;0.214;0.138;0.065;0.023;0.008;0.000;0.000;0.000;0.000;0.000;0.000;0.000;0.000;0.000;0.000;0.000;0.000;0.000;0.000;0.000;0.000;0.000;0.000;0.000;0.000;0.000;0.000;0.000;0.000;0.000;0.000;0.000;0.000;0.000;0.000;0.000;0.000;0.000;0.000;0.000;0.000;0.000;0.000;0.00
ecDHFR	APO	64	77	0	N/A	A	7771	4.44	0.013;0.017;0.031;0.080;0.169;0.233;0.218;0.140;0.067;0.025;0.008;0.000;0.000;0.000;0.000;0.000;0.000;0.000;0.000;0.000;0.000;0.000;0.000;0.000;0.000;0.000;0.000;0.000;0.000;0.000;0.000;0.000;0.000;0.000;0.000;0.000;0.000;0.000;0.000;0.000;0.000;0.000;0.000;0.000;0.000;0.000;0.000;0.000;0.000;0.00
ecDHFR	APO	64	77	0	N/A	A	7771	4.46	0.011;0.016;0.029;0.080;0.167;0.233;0.217;0.144;0.068;0.026;0.008;0.000;0.000;0.000;0.000;0.000;0.000;0.000;0.000;0.000;0.000;0.000;0.000;0.000;0.000;0.000;0.000;0.000;0.000;0.000;0.000;0.000;0.000;0.000;0.000;0.000;0.000;0.000;0.000;0.000;0.000;0.000;0.000;0.000;0.000;0.000;0.000;0.000;0.000;0.00
ecDHFR	APO	64	77	0	N/A	A	30813	4.62	0.012;0.014;0.024;0.072;0.157;0.224;0.224;0.153;0.077;0.032;0.011;0.000;0.000;0.000;0.000;0.000;0.000;0.000;0.000;0.000;0.000;0.000;0.000;0.000;0.000;0.000;0.000;0.000;0.000;0.000;0.000;0.000;0.000;0.000;0.000;0.000;0.000;0.000;0.000;0.000;0.000;0.000;0.000;0.000;0.000;0.000;0.000;0.000;0.000;0.00
ecDHFR	APO	64	77	0	N/A	A	30813	4.64	0.011;0.014;0.024;0.071;0.154;0.225;0.221;0.156;0.080;0.032;0.012;0.000;0.000;0.000;0.000;0.000;0.000;0.000;0.000;0.000;0.000;0.000;0.000;0.000;0.000;0.000;0.000;0.000;0.000;0.000;0.000;0.000;0.000;0.000;0.000;0.000;0.000;0.000;0.000;0.000;0.000;0.000;0.000;0.000;0.000;0.000;0.000;0.000;0.000;0.00
ecDHFR	APO	64	77	0	N/A	A	43291	4.59	0.010;0.013;0.028;0.078;0.162;0.228;0.216;0.147;0.076;0.032;0.011;0.000;0.000;0.000;0.000;0.000;0.000;0.000;0.000;0.000;0.000;0.000;0.000;0.000;0.000;0.000;0.000;0.000;0.000;0.000;0.000;0.000;0.000;0.000;0.000;0.000;0.000;0.000;0.000;0.000;0.000;0.000;0.000;0.000;0.000;0.000;0.000;0.000;0.000;0.00
ecDHFR	APO	64	77	0	N/A	A	43291	4.62	0.009;0.012;0.026;0.076;0.159;0.229;0.220;0.149;0.077;0.032;0.012;0.000;0.000;0.000;0.000;0.000;0.000;0.000;0.000;0.000;0.000;0.000;0.000;0.000;0.000;0.000;0.000;0.000;0.000;0.000;0.000;0.000;0.000;0.000;0.000;0.000;0.000;0.000;0.000;0.000;0.000;0.000;0.000;0.000;0.000;0.000;0.000;0.000;0.000;0.00
ecDHFR	APO	64	77	0	N/A	A	inf	6.99
ecDHFR	APO	65	78	0	N/A	A	0	0.0	0.420;0.354;0.158;0.052;0.014;0.003;0.000;0.000;0.000;0.000;0.000;0.000;0.000;0.000;0.000;0.000;0.000;0.000;0.000;0.000;0.000;0.000;0.000;0.000;0.000;0.000;0.000;0.000;0.000;0.000;0.000;0.000;0.000;0.000;0.000;0.000;0.000;0.000;0.000;0.000;0.000;0.000;0.000;0.000;0.000;0.000;0.000;0.000;0.000;0.00
ecDHFR	APO	65	78	0	N/A	A	46	3.19	0.032;0.065;0.119;0.174;0.205;0.180;0.125;0.065;0.027;0.009;0.000;0.000;0.000;0.000;0.000;0.000;0.000;0.000;0.000;0.000;0.000;0.000;0.000;0.000;0.000;0.000;0.000;0.000;0.000;0.000;0.000;0.000;0.000;0.000;0.000;0.000;0.000;0.000;0.000;0.000;0.000;0.000;0.000;0.000;0.000;0.000;0.000;0.000;0.000;0.00
ecDHFR	APO	65	78	0	N/A	A	373	3.97	0.019;0.031;0.054;0.116;0.192;0.225;0.183;0.111;0.048;0.018;0.000;0.000;0.000;0.000;0.000;0.000;0.000;0.000;0.000;0.000;0.000;0.000;0.000;0.000;0.000;0.000;0.000;0.000;0.000;0.000;0.000;0.000;0.000;0.000;0.000;0.000;0.000;0.000;0.000;0.000;0.000;0.000;0.000;0.000;0.000;0.000;0.000;0.000;0.000;0.00
ecDHFR	APO	65	78	0	N/A	A	573	4.35	0.017;0.026;0.034;0.078;0.163;0.225;0.217;0.142;0.065;0.025;0.008;0.000;0.000;0.000;0.000;0.000;0.000;0.000;0.000;0.000;0.000;0.000;0.000;0.000;0.000;0.000;0.000;0.000;0.000;0.000;0.000;0.000;0.000;0.000;0.000;0.000;0.000;0.000;0.000;0.000;0.000;0.000;0.000;0.000;0.000;0.000;0.000;0.000;0.000;0.00
ecDHFR	APO	65	78	0	N/A	A	2011	4.39	0.011;0.017;0.031;0.086;0.172;0.236;0.214;0.138;0.065;0.023;0.008;0.000;0.000;0.000;0.000;0.000;0.000;0.000;0.000;0.000;0.000;0.000;0.000;0.000;0.000;0.000;0.000;0.000;0.000;0.000;0.000;0.000;0.000;0.000;0.000;0.000;0.000;0.000;0.000;0.000;0.000;0.000;0.000;0.000;0.000;0.000;0.000;0.000;0.000;0.00
ecDHFR	APO	65	78	0	N/A	A	7771	4.46	0.011;0.016;0.029;0.080;0.167;0.233;0.217;0.144;0.068;0.026;0.008;0.000;0.000;0.000;0.000;0.000;0.000;0.000;0.000;0.000;0.000;0.000;0.000;0.000;0.000;0.000;0.000;0.000;0.000;0.000;0.000;0.000;0.000;0.000;0.000;0.000;0.000;0.000;0.000;0.000;0.000;0.000;0.000;0.000;0.000;0.000;0.000;0.000;0.000;0.00
ecDHFR	APO	65	78	0	N/A	A	30813	4.64	0.011;0.014;0.024;0.071;0.154;0.225;0.221;0.156;0.080;0.032;0.012;0.000;0.000;0.000;0.000;0.000;0.000;0.000;0.000;0.000;0.000;0.000;0.000;0.000;0.000;0.000;0.000;0.000;0.000;0.000;0.000;0.000;0.000;0.000;0.000;0.000;0.000;0.000;0.000;0.000;0.000;0.000;0.000;0.000;0.000;0.000;0.000;0.000;0.000;0.00
ecDHFR	APO	65	78	0	N/A	A	43291	4.61	0.009;0.012;0.026;0.076;0.159;0.228;0.220;0.149;0.077;0.032;0.012;0.000;0.000;0.000;0.000;0.000;0.000;0.000;0.000;0.000;0.000;0.000;0.000;0.000;0.000;0.000;0.000;0.000;0.000;0.000;0.000;0.000;0.000;0.000;0.000;0.000;0.000;0.000;0.000;0.000;0.000;0.000;0.000;0.000;0.000;0.000;0.000;0.000;0.000;0.00
ecDHFR	APO	65	78	0	N/A	A	inf	6.85
ecDHFR	APO	75	84	0	N/A	A	0	0.0	0.596;0.318;0.085;0.000;0.000;0.000;0.000;0.000;0.000;0.000;0.000;0.000;0.000;0.000;0.000;0.000;0.000;0.000;0.000;0.000;0.000;0.000;0.000;0.000;0.000;0.000;0.000;0.000;0.000;0.000;0.000;0.000;0.000;0.000;0.000;0.000;0.000;0.000;0.000;0.000;0.000;0.000;0.000;0.000;0.000;0.000;0.000;0.000;0.000;0.00
ecDHFR	APO	75	84	0	N/A	A	0	0.0	0.581;0.299;0.099;0.020;0.000;0.000;0.000;0.000;0.000;0.000;0.000;0.000;0.000;0.000;0.000;0.000;0.000;0.000;0.000;0.000;0.000;0.000;0.000;0.000;0.000;0.000;0.000;0.000;0.000;0.000;0.000;0.000;0.000;0.000;0.000;0.000;0.000;0.000;0.000;0.000;0.000;0.000;0.000;0.000;0.000;0.000;0.000;0.000;0.000;0.00
ecDHFR	APO	75	84	0	N/A	A	46	2.7	0.056;0.088;0.197;0.274;0.198;0.148;0.039;0.000;0.000;0.000;0.000;0.000;0.000;0.000;0.000;0.000;0.000;0.000;0.000;0.000;0.000;0.000;0.000;0.000;0.000;0.000;0.000;0.000;0.000;0.000;0.000;0.000;0.000;0.000;0.000;0.000;0.000;0.000;0.000;0.000;0.000;0.000;0.000;0.000;0.000;0.000;0.000;0.000;0.000;0.00
ecDHFR	APO	75	84	0	N/A	A	46	2.56	0.055;0.111;0.190;0.251;0.205;0.126;0.047;0.013;0.000;0.000;0.000;0.000;0.000;0.000;0.000;0.000;0.000;0.000;0.000;0.000;0.000;0.000;0.000;0.000;0.000;0.000;0.000;0.000;0.000;0.000;0.000;0.000;0.000;0.000;0.000;0.000;0.000;0.000;0.000;0.000;0.000;0.000;0.000;0.000;0.000;0.000;0.000;0.000;0.000;0.00
ecDHFR	APO	75	84	0	N/A	A	373	2.93	0.038;0.066;0.179;0.242;0.261;0.150;0.054;0.011;0.000;0.000;0.000;0.000;0.000;0.000;0.000;0.000;0.000;0.000;0.000;0.000;0.000;0.000;0.000;0.000;0.000;0.000;0.000;0.000;0.000;0.000;0.000;0.000;0.000;0.000;0.000;0.000;0.000;0.000;0.000;0.000;0.000;0.000;0.000;0.000;0.000;0.000;0.000;0.000;0.000;0.00
ecDHFR	APO	75	84	0	N/A	A	373	2.76	0.048;0.083;0.161;0.257;0.226;0.152;0.053;0.020;0.000;0.000;0.000;0.000;0.000;0.000;0.000;0.000;0.000;0.000;0.000;0.000;0.000;0.000;0.000;0.000;0.000;0.000;0.000;0.000;0.000;0.000;0.000;0.000;0.000;0.000;0.000;0.000;0.000;0.000;0.000;0.000;0.000;0.000;0.000;0.000;0.000;0.000;0.000;0.000;0.000;0.00
ecDHFR	APO	75	84	0	N/A	A	573	3.21	0.026;0.050;0.136;0.235;0.276;0.184;0.076;0.017;0.000;0.000;0.000;0.000;0.000;0.000;0.000;0.000;0.000;0.000;0.000;0.000;0.000;0.000;0.000;0.000;0.000;0.000;0.000;0.000;0.000;0.000;0.000;0.000;0.000;0.000;0.000;0.000;0.000;0.000;0.000;0.000;0.000;0.000;0.000;0.000;0.000;0.000;0.000;0.000;0.000;0.00
ecDHFR	APO	75	84	0	N/A	A	573	3.04	0.047;0.058;0.119;0.236;0.270;0.178;0.071;0.021;0.000;0.000;0.000;0.000;0.000;0.000;0.000;0.000;0.000;0.000;0.000;0.000;0.000;0.000;0.000;0.000;0.000;0.000;0.000;0.000;0.000;0.000;0.000;0.000;0.000;0.000;0.000;0.000;0.000;0.000;0.000;0.000;0.000;0.000;0.000;0.000;0.000;0.000;0.000;0.000;0.000;0.00
ecDHFR	APO	75	84	0	N/A	A	2011	3.26	0.028;0.051;0.123;0.233;0.273;0.188;0.078;0.026;0.000;0.000;0.000;0.000;0.000;0.000;0.000;0.000;0.000;0.000;0.000;0.000;0.000;0.000;0.000;0.000;0.000;0.000;0.000;0.000;0.000;0.000;0.000;0.000;0.000;0.000;0.000;0.000;0.000;0.000;0.000;0.000;0.000;0.000;0.000;0.000;0.000;0.000;0.000;0.000;0.000;0.00
ecDHFR	APO	75	84	0	N/A	A	2011	3.07	0.038;0.056;0.139;0.236;0.252;0.170;0.078;0.025;0.005;0.000;0.000;0.000;0.000;0.000;0.000;0.000;0.000;0.000;0.000;0.000;0.000;0.000;0.000;0.000;0.000;0.000;0.000;0.000;0.000;0.000;0.000;0.000;0.000;0.000;0.000;0.000;0.000;0.000;0.000;0.000;0.000;0.000;0.000;0.000;0.000;0.000;0.000;0.000;0.000;0.00
ecDHFR	APO	75	84	0	N/A	A	7771	3.5	0.043;0.052;0.086;0.182;0.258;0.214;0.125;0.040;0.000;0.000;0.000;0.000;0.000;0.000;0.000;0.000;0.000;0.000;0.000;0.000;0.000;0.000;0.000;0.000;0.000;0.000;0.000;0.000;0.000;0.000;0.000;0.000;0.000;0.000;0.000;0.000;0.000;0.000;0.000;0.000;0.000;0.000;0.000;0.000;0.000;0.000;0.000;0.000;0.000;0.00
ecDHFR	APO	75	84	0	N/A	A	7771	3.3	0.050;0.054;0.096;0.191;0.249;0.210;0.104;0.038;0.008;0.000;0.000;0.000;0.000;0.000;0.000;0.000;0.000;0.000;0.000;0.000;0.000;0.000;0.000;0.000;0.000;0.000;0.000;0.000;0.000;0.000;0.000;0.000;0.000;0.000;0.000;0.000;0.000;0.000;0.000;0.000;0.000;0.000;0.000;0.000;0.000;0.000;0.000;0.000;0.000;0.00
ecDHFR	APO	75	84	0	N/A	A	30813	3.84	0.000;0.029;0.069;0.161;0.251;0.267;0.153;0.056;0.013;0.000;0.000;0.000;0.000;0.000;0.000;0.000;0.000;0.000;0.000;0.000;0.000;0.000;0.000;0.000;0.000;0.000;0.000;0.000;0.000;0.000;0.000;0.000;0.000;0.000;0.000;0.000;0.000;0.000;0.000;0.000;0.000;0.000;0.000;0.000;0.000;0.000;0.000;0.000;0.000;0.00
ecDHFR	APO	75	84	0	N/A	A	30813	3.6	0.038;0.040;0.076;0.175;0.246;0.226;0.129;0.055;0.015;0.000;0.000;0.000;0.000;0.000;0.000;0.000;0.000;0.000;0.000;0.000;0.000;0.000;0.000;0.000;0.000;0.000;0.000;0.000;0.000;0.000;0.000;0.000;0.000;0.000;0.000;0.000;0.000;0.000;0.000;0.000;0.000;0.000;0.000;0.000;0.000;0.000;0.000;0.000;0.000;0.00
ecDHFR	APO	75	84	0	N/A	A	43291	3.79	0.000;0.030;0.072;0.178;0.267;0.248;0.142;0.055;0.008;0.000;0.000;0.000;0.000;0.000;0.000;0.000;0.000;0.000;0.000;0.000;0.000;0.000;0.000;0.000;0.000;0.000;0.000;0.000;0.000;0.000;0.000;0.000;0.000;0.000;0.000;0.000;0.000;0.000;0.000;0.000;0.000;0.000;0.000;0.000;0.000;0.000;0.000;0.000;0.000;0.00
ecDHFR	APO	75	84	0	N/A	A	43291	3.56	0.036;0.039;0.082;0.174;0.253;0.226;0.129;0.049;0.012;0.000;0.000;0.000;0.000;0.000;0.000;0.000;0.000;0.000;0.000;0.000;0.000;0.000;0.000;0.000;0.000;0.000;0.000;0.000;0.000;0.000;0.000;0.000;0.000;0.000;0.000;0.000;0.000;0.000;0.000;0.000;0.000;0.000;0.000;0.000;0.000;0.000;0.000;0.000;0.000;0.00
ecDHFR	APO	75	84	0	N/A	A	inf	4.65
ecDHFR	APO	75	85	0	N/A	A	0	0.0	0.572;0.289;0.079;0.035;0.026;0.000;0.000;0.000;0.000;0.000;0.000;0.000;0.000;0.000;0.000;0.000;0.000;0.000;0.000;0.000;0.000;0.000;0.000;0.000;0.000;0.000;0.000;0.000;0.000;0.000;0.000;0.000;0.000;0.000;0.000;0.000;0.000;0.000;0.000;0.000;0.000;0.000;0.000;0.000;0.000;0.000;0.000;0.000;0.000;0.00
ecDHFR	APO	75	85	0	N/A	A	46	2.42	0.052;0.097;0.224;0.244;0.206;0.142;0.036;0.000;0.000;0.000;0.000;0.000;0.000;0.000;0.000;0.000;0.000;0.000;0.000;0.000;0.000;0.000;0.000;0.000;0.000;0.000;0.000;0.000;0.000;0.000;0.000;0.000;0.000;0.000;0.000;0.000;0.000;0.000;0.000;0.000;0.000;0.000;0.000;0.000;0.000;0.000;0.000;0.000;0.000;0.00
ecDHFR	APO	75	85	0	N/A	A	373	2.93	0.021;0.073;0.154;0.210;0.294;0.149;0.099;0.000;0.000;0.000;0.000;0.000;0.000;0.000;0.000;0.000;0.000;0.000;0.000;0.000;0.000;0.000;0.000;0.000;0.000;0.000;0.000;0.000;0.000;0.000;0.000;0.000;0.000;0.000;0.000;0.000;0.000;0.000;0.000;0.000;0.000;0.000;0.000;0.000;0.000;0.000;0.000;0.000;0.000;0.00
ecDHFR	APO	75	85	0	N/A	A	573	3.06	0.025;0.065;0.112;0.221;0.273;0.210;0.070;0.023;0.000;0.000;0.000;0.000;0.000;0.000;0.000;0.000;0.000;0.000;0.000;0.000;0.000;0.000;0.000;0.000;0.000;0.000;0.000;0.000;0.000;0.000;0.000;0.000;0.000;0.000;0.000;0.000;0.000;0.000;0.000;0.000;0.000;0.000;0.000;0.000;0.000;0.000;0.000;0.000;0.000;0.00
ecDHFR	APO	75	85	0	N/A	A	2011	3.11	0.015;0.044;0.129;0.245;0.279;0.174;0.087;0.026;0.000;0.000;0.000;0.000;0.000;0.000;0.000;0.000;0.000;0.000;0.000;0.000;0.000;0.000;0.000;0.000;0.000;0.000;0.000;0.000;0.000;0.000;0.000;0.000;0.000;0.000;0.000;0.000;0.000;0.000;0.000;0.000;0.000;0.000;0.000;0.000;0.000;0.000;0.000;0.000;0.000;0.00
ecDHFR	APO	75	85	0	N/A	A	7771	3.43	0.016;0.035;0.102;0.185;0.244;0.229;0.126;0.048;0.016;0.000;0.000;0.000;0.000;0.000;0.000;0.000;0.000;0.000;0.000;0.000;0.000;0.000;0.000;0.000;0.000;0.000;0.000;0.000;0.000;0.000;0.000;0.000;0.000;0.000;0.000;0.000;0.000;0.000;0.000;0.000;0.000;0.000;0.000;0.000;0.000;0.000;0.000;0.000;0.000;0.00
ecDHFR	APO	75	85	0	N/A	A	30813	3.91	0.019;0.023;0.103;0.155;0.231;0.219;0.161;0.057;0.033;0.000;0.000;0.000;0.000;0.000;0.000;0.000;0.000;0.000;0.000;0.000;0.000;0.000;0.000;0.000;0.000;0.000;0.000;0.000;0.000;0.000;0.000;0.000;0.000;0.000;0.000;0.000;0.000;0.000;0.000;0.000;0.000;0.000;0.000;0.000;0.000;0.000;0.000;0.000;0.000;0.00
ecDHFR	APO	75	85	0	N/A	A	43291	3.77	0.014;0.029;0.060;0.177;0.246;0.242;0.155;0.058;0.020;0.000;0.000;0.000;0.000;0.000;0.000;0.000;0.000;0.000;0.000;0.000;0.000;0.000;0.000;0.000;0.000;0.000;0.000;0.000;0.000;0.000;0.000;0.000;0.000;0.000;0.000;0.000;0.000;0.000;0.000;0.000;0.000;0.000;0.000;0.000;0.000;0.000;0.000;0.000;0.000;0.00
ecDHFR	APO	75	85	0	N/A	A	inf	4.99
ecDHFR	APO	75	86	0	N/A	A	0	0.0	0.513;0.306;0.134;0.038;0.009;0.000;0.000;0.000;0.000;0.000;0.000;0.000;0.000;0.000;0.000;0.000;0.000;0.000;0.000;0.000;0.000;0.000;0.000;0.000;0.000;0.000;0.000;0.000;0.000;0.000;0.000;0.000;0.000;0.000;0.000;0.000;0.000;0.000;0.000;0.000;0.000;0.000;0.000;0.000;0.000;0.000;0.000;0.000;0.000;0.00
ecDHFR	APO	75	86	0	N/A	A	46	3.45	0.027;0.050;0.119;0.177;0.219;0.187;0.119;0.070;0.025;0.008;0.000;0.000;0.000;0.000;0.000;0.000;0.000;0.000;0.000;0.000;0.000;0.000;0.000;0.000;0.000;0.000;0.000;0.000;0.000;0.000;0.000;0.000;0.000;0.000;0.000;0.000;0.000;0.000;0.000;0.000;0.000;0.000;0.000;0.000;0.000;0.000;0.000;0.000;0.000;0.00
ecDHFR	APO	75	86	0	N/A	A	373	3.75	0.023;0.039;0.083;0.165;0.219;0.216;0.145;0.076;0.028;0.006;0.000;0.000;0.000;0.000;0.000;0.000;0.000;0.000;0.000;0.000;0.000;0.000;0.000;0.000;0.000;0.000;0.000;0.000;0.000;0.000;0.000;0.000;0.000;0.000;0.000;0.000;0.000;0.000;0.000;0.000;0.000;0.000;0.000;0.000;0.000;0.000;0.000;0.000;0.000;0.00
ecDHFR	APO	75	86	0	N/A	A	573	4.13	0.020;0.028;0.055;0.123;0.208;0.229;0.170;0.104;0.041;0.015;0.006;0.000;0.000;0.000;0.000;0.000;0.000;0.000;0.000;0.000;0.000;0.000;0.000;0.000;0.000;0.000;0.000;0.000;0.000;0.000;0.000;0.000;0.000;0.000;0.000;0.000;0.000;0.000;0.000;0.000;0.000;0.000;0.000;0.000;0.000;0.000;0.000;0.000;0.000;0.00
ecDHFR	APO	75	86	0	N/A	A	2011	4.23	0.013;0.019;0.056;0.128;0.202;0.238;0.184;0.102;0.037;0.013;0.008;0.000;0.000;0.000;0.000;0.000;0.000;0.000;0.000;0.000;0.000;0.000;0.000;0.000;0.000;0.000;0.000;0.000;0.000;0.000;0.000;0.000;0.000;0.000;0.000;0.000;0.000;0.000;0.000;0.000;0.000;0.000;0.000;0.000;0.000;0.000;0.000;0.000;0.000;0.00
ecDHFR	APO	75	86	0	N/A	A	7771	4.54	0.009;0.018;0.040;0.093;0.179;0.234;0.201;0.135;0.063;0.019;0.008;0.000;0.000;0.000;0.000;0.000;0.000;0.000;0.000;0.000;0.000;0.000;0.000;0.000;0.000;0.000;0.000;0.000;0.000;0.000;0.000;0.000;0.000;0.000;0.000;0.000;0.000;0.000;0.000;0.000;0.000;0.000;0.000;0.000;0.000;0.000;0.000;0.000;0.000;0.00
ecDHFR	APO	75	86	0	N/A	A	30813	4.73	0.000;0.014;0.029;0.090;0.164;0.220;0.220;0.155;0.076;0.022;0.010;0.000;0.000;0.000;0.000;0.000;0.000;0.000;0.000;0.000;0.000;0.000;0.000;0.000;0.000;0.000;0.000;0.000;0.000;0.000;0.000;0.000;0.000;0.000;0.000;0.000;0.000;0.000;0.000;0.000;0.000;0.000;0.000;0.000;0.000;0.000;0.000;0.000;0.000;0.00
ecDHFR	APO	75	86	0	N/A	A	43291	4.71	0.010;0.014;0.029;0.079;0.160;0.232;0.220;0.150;0.075;0.024;0.007;0.000;0.000;0.000;0.000;0.000;0.000;0.000;0.000;0.000;0.000;0.000;0.000;0.000;0.000;0.000;0.000;0.000;0.000;0.000;0.000;0.000;0.000;0.000;0.000;0.000;0.000;0.000;0.000;0.000;0.000;0.000;0.000;0.000;0.000;0.000;0.000;0.000;0.000;0.00
ecDHFR	APO	75	86	0	N/A	A	inf	5.39
ecDHFR	APO	75	89	0	N/A	A	0	0.0	0.375;0.340;0.200;0.055;0.030;0.000;0.000;0.000;0.000;0.000;0.000;0.000;0.000;0.000;0.000;0.000;0.000;0.000;0.000;0.000;0.000;0.000;0.000;0.000;0.000;0.000;0.000;0.000;0.000;0.000;0.000;0.000;0.000;0.000;0.000;0.000;0.000;0.000;0.000;0.000;0.000;0.000;0.000;0.000;0.000;0.000;0.000;0.000;0.000;0.00
ecDHFR	APO	75	89	0	N/A	A	46	3.13	0.025;0.060;0.122;0.187;0.216;0.181;0.112;0.063;0.027;0.008;0.000;0.000;0.000;0.000;0.000;0.000;0.000;0.000;0.000;0.000;0.000;0.000;0.000;0.000;0.000;0.000;0.000;0.000;0.000;0.000;0.000;0.000;0.000;0.000;0.000;0.000;0.000;0.000;0.000;0.000;0.000;0.000;0.000;0.000;0.000;0.000;0.000;0.000;0.000;0.00
ecDHFR	APO	75	89	0	N/A	A	373	3.7	0.017;0.040;0.082;0.159;0.207;0.201;0.145;0.088;0.045;0.016;0.000;0.000;0.000;0.000;0.000;0.000;0.000;0.000;0.000;0.000;0.000;0.000;0.000;0.000;0.000;0.000;0.000;0.000;0.000;0.000;0.000;0.000;0.000;0.000;0.000;0.000;0.000;0.000;0.000;0.000;0.000;0.000;0.000;0.000;0.000;0.000;0.000;0.000;0.000;0.00
ecDHFR	APO	75	89	0	N/A	A	573	4.28	0.016;0.025;0.051;0.108;0.173;0.204;0.187;0.122;0.067;0.031;0.015;0.000;0.000;0.000;0.000;0.000;0.000;0.000;0.000;0.000;0.000;0.000;0.000;0.000;0.000;0.000;0.000;0.000;0.000;0.000;0.000;0.000;0.000;0.000;0.000;0.000;0.000;0.000;0.000;0.000;0.000;0.000;0.000;0.000;0.000;0.000;0.000;0.000;0.000;0.00
ecDHFR	APO	75	89	0	N/A	A	2011	5.11	0.000;0.015;0.027;0.057;0.117;0.170;0.208;0.180;0.120;0.066;0.030;0.010;0.000;0.000;0.000;0.000;0.000;0.000;0.000;0.000;0.000;0.000;0.000;0.000;0.000;0.000;0.000;0.000;0.000;0.000;0.000;0.000;0.000;0.000;0.000;0.000;0.000;0.000;0.000;0.000;0.000;0.000;0.000;0.000;0.000;0.000;0.000;0.000;0.000;0.00
ecDHFR	APO	75	89	0	N/A	A	7771	6.03	0.000;0.000;0.013;0.024;0.058;0.119;0.180;0.202;0.184;0.115;0.064;0.027;0.013;0.000;0.000;0.000;0.000;0.000;0.000;0.000;0.000;0.000;0.000;0.000;0.000;0.000;0.000;0.000;0.000;0.000;0.000;0.000;0.000;0.000;0.000;0.000;0.000;0.000;0.000;0.000;0.000;0.000;0.000;0.000;0.000;0.000;0.000;0.000;0.000;0.00
ecDHFR	APO	75	89	0	N/A	A	30813	6.39	0.000;0.000;0.009;0.015;0.043;0.092;0.168;0.206;0.199;0.141;0.077;0.034;0.016;0.000;0.000;0.000;0.000;0.000;0.000;0.000;0.000;0.000;0.000;0.000;0.000;0.000;0.000;0.000;0.000;0.000;0.000;0.000;0.000;0.000;0.000;0.000;0.000;0.000;0.000;0.000;0.000;0.000;0.000;0.000;0.000;0.000;0.000;0.000;0.000;0.00
ecDHFR	APO	75	89	0	N/A	A	43291	6.33	0.000;0.000;0.007;0.016;0.044;0.103;0.171;0.208;0.193;0.136;0.073;0.034;0.013;0.000;0.000;0.000;0.000;0.000;0.000;0.000;0.000;0.000;0.000;0.000;0.000;0.000;0.000;0.000;0.000;0.000;0.000;0.000;0.000;0.000;0.000;0.000;0.000;0.000;0.000;0.000;0.000;0.000;0.000;0.000;0.000;0.000;0.000;0.000;0.000;0.00
ecDHFR	APO	75	89	0	N/A	A	inf	7.66
ecDHFR	APO	78	89	0	N/A	A	0	0.0	0.475;0.333;0.136;0.042;0.011;0.003;0.000;0.000;0.000;0.000;0.000;0.000;0.000;0.000;0.000;0.000;0.000;0.000;0.000;0.000;0.000;0.000;0.000;0.000;0.000;0.000;0.000;0.000;0.000;0.000;0.000;0.000;0.000;0.000;0.000;0.000;0.000;0.000;0.000;0.000;0.000;0.000;0.000;0.000;0.000;0.000;0.000;0.000;0.000;0.00
ecDHFR	APO	78	89	0	N/A	A	46	2.67	0.036;0.093;0.175;0.243;0.210;0.139;0.069;0.027;0.009;0.000;0.000;0.000;0.000;0.000;0.000;0.000;0.000;0.000;0.000;0.000;0.000;0.000;0.000;0.000;0.000;0.000;0.000;0.000;0.000;0.000;0.000;0.000;0.000;0.000;0.000;0.000;0.000;0.000;0.000;0.000;0.000;0.000;0.000;0.000;0.000;0.000;0.000;0.000;0.000;0.00
ecDHFR	APO	78	89	0	N/A	A	373	3.23	0.023;0.055;0.128;0.204;0.226;0.179;0.108;0.050;0.020;0.007;0.000;0.000;0.000;0.000;0.000;0.000;0.000;0.000;0.000;0.000;0.000;0.000;0.000;0.000;0.000;0.000;0.000;0.000;0.000;0.000;0.000;0.000;0.000;0.000;0.000;0.000;0.000;0.000;0.000;0.000;0.000;0.000;0.000;0.000;0.000;0.000;0.000;0.000;0.000;0.00
ecDHFR	APO	78	89	0	N/A	A	573	3.71	0.019;0.035;0.081;0.165;0.223;0.210;0.145;0.078;0.032;0.012;0.000;0.000;0.000;0.000;0.000;0.000;0.000;0.000;0.000;0.000;0.000;0.000;0.000;0.000;0.000;0.000;0.000;0.000;0.000;0.000;0.000;0.000;0.000;0.000;0.000;0.000;0.000;0.000;0.000;0.000;0.000;0.000;0.000;0.000;0.000;0.000;0.000;0.000;0.000;0.00
ecDHFR	APO	78	89	0	N/A	A	2011	4.5	0.011;0.018;0.040;0.095;0.178;0.222;0.204;0.133;0.067;0.025;0.009;0.000;0.000;0.000;0.000;0.000;0.000;0.000;0.000;0.000;0.000;0.000;0.000;0.000;0.000;0.000;0.000;0.000;0.000;0.000;0.000;0.000;0.000;0.000;0.000;0.000;0.000;0.000;0.000;0.000;0.000;0.000;0.000;0.000;0.000;0.000;0.000;0.000;0.000;0.00
ecDHFR	APO	78	89	0	N/A	A	7771	5.19	0.000;0.012;0.015;0.046;0.115;0.199;0.237;0.192;0.111;0.050;0.017;0.005;0.000;0.000;0.000;0.000;0.000;0.000;0.000;0.000;0.000;0.000;0.000;0.000;0.000;0.000;0.000;0.000;0.000;0.000;0.000;0.000;0.000;0.000;0.000;0.000;0.000;0.000;0.000;0.000;0.000;0.000;0.000;0.000;0.000;0.000;0.000;0.000;0.000;0.00
ecDHFR	APO	78	89	0	N/A	A	30813	5.39	0.000;0.009;0.011;0.037;0.102;0.187;0.238;0.205;0.127;0.057;0.019;0.007;0.000;0.000;0.000;0.000;0.000;0.000;0.000;0.000;0.000;0.000;0.000;0.000;0.000;0.000;0.000;0.000;0.000;0.000;0.000;0.000;0.000;0.000;0.000;0.000;0.000;0.000;0.000;0.000;0.000;0.000;0.000;0.000;0.000;0.000;0.000;0.000;0.000;0.00
ecDHFR	APO	78	89	0	N/A	A	43291	5.26	0.000;0.008;0.014;0.044;0.115;0.198;0.240;0.196;0.115;0.049;0.016;0.005;0.000;0.000;0.000;0.000;0.000;0.000;0.000;0.000;0.000;0.000;0.000;0.000;0.000;0.000;0.000;0.000;0.000;0.000;0.000;0.000;0.000;0.000;0.000;0.000;0.000;0.000;0.000;0.000;0.000;0.000;0.000;0.000;0.000;0.000;0.000;0.000;0.000;0.00
ecDHFR	APO	78	89	0	N/A	A	inf	5.55
ecDHFR	APO	78	91	0	N/A	A	0	0.0	0.417;0.356;0.162;0.051;0.014;0.000;0.000;0.000;0.000;0.000;0.000;0.000;0.000;0.000;0.000;0.000;0.000;0.000;0.000;0.000;0.000;0.000;0.000;0.000;0.000;0.000;0.000;0.000;0.000;0.000;0.000;0.000;0.000;0.000;0.000;0.000;0.000;0.000;0.000;0.000;0.000;0.000;0.000;0.000;0.000;0.000;0.000;0.000;0.000;0.00
ecDHFR	APO	78	91	0	N/A	A	0	0.0	0.416;0.345;0.162;0.056;0.017;0.003;0.000;0.000;0.000;0.000;0.000;0.000;0.000;0.000;0.000;0.000;0.000;0.000;0.000;0.000;0.000;0.000;0.000;0.000;0.000;0.000;0.000;0.000;0.000;0.000;0.000;0.000;0.000;0.000;0.000;0.000;0.000;0.000;0.000;0.000;0.000;0.000;0.000;0.000;0.000;0.000;0.000;0.000;0.000;0.00
ecDHFR	APO	78	91	0	N/A	A	46	3.04	0.025;0.071;0.120;0.197;0.212;0.183;0.113;0.053;0.022;0.002;0.000;0.000;0.000;0.000;0.000;0.000;0.000;0.000;0.000;0.000;0.000;0.000;0.000;0.000;0.000;0.000;0.000;0.000;0.000;0.000;0.000;0.000;0.000;0.000;0.000;0.000;0.000;0.000;0.000;0.000;0.000;0.000;0.000;0.000;0.000;0.000;0.000;0.000;0.000;0.00
ecDHFR	APO	78	91	0	N/A	A	46	3.04	0.027;0.066;0.131;0.192;0.209;0.182;0.108;0.056;0.022;0.007;0.000;0.000;0.000;0.000;0.000;0.000;0.000;0.000;0.000;0.000;0.000;0.000;0.000;0.000;0.000;0.000;0.000;0.000;0.000;0.000;0.000;0.000;0.000;0.000;0.000;0.000;0.000;0.000;0.000;0.000;0.000;0.000;0.000;0.000;0.000;0.000;0.000;0.000;0.000;0.00
ecDHFR	APO	78	91	0	N/A	A	373	3.88	0.018;0.032;0.072;0.136;0.207;0.208;0.162;0.098;0.049;0.019;0.000;0.000;0.000;0.000;0.000;0.000;0.000;0.000;0.000;0.000;0.000;0.000;0.000;0.000;0.000;0.000;0.000;0.000;0.000;0.000;0.000;0.000;0.000;0.000;0.000;0.000;0.000;0.000;0.000;0.000;0.000;0.000;0.000;0.000;0.000;0.000;0.000;0.000;0.000;0.00
ecDHFR	APO	78	91	0	N/A	A	373	3.84	0.017;0.035;0.068;0.137;0.202;0.213;0.164;0.098;0.046;0.019;0.000;0.000;0.000;0.000;0.000;0.000;0.000;0.000;0.000;0.000;0.000;0.000;0.000;0.000;0.000;0.000;0.000;0.000;0.000;0.000;0.000;0.000;0.000;0.000;0.000;0.000;0.000;0.000;0.000;0.000;0.000;0.000;0.000;0.000;0.000;0.000;0.000;0.000;0.000;0.00
ecDHFR	APO	78	91	0	N/A	A	573	4.43	0.014;0.023;0.041;0.093;0.159;0.220;0.195;0.137;0.070;0.036;0.012;0.000;0.000;0.000;0.000;0.000;0.000;0.000;0.000;0.000;0.000;0.000;0.000;0.000;0.000;0.000;0.000;0.000;0.000;0.000;0.000;0.000;0.000;0.000;0.000;0.000;0.000;0.000;0.000;0.000;0.000;0.000;0.000;0.000;0.000;0.000;0.000;0.000;0.000;0.00
ecDHFR	APO	78	91	0	N/A	A	573	4.42	0.015;0.023;0.039;0.095;0.159;0.209;0.203;0.137;0.075;0.033;0.013;0.000;0.000;0.000;0.000;0.000;0.000;0.000;0.000;0.000;0.000;0.000;0.000;0.000;0.000;0.000;0.000;0.000;0.000;0.000;0.000;0.000;0.000;0.000;0.000;0.000;0.000;0.000;0.000;0.000;0.000;0.000;0.000;0.000;0.000;0.000;0.000;0.000;0.000;0.00
ecDHFR	APO	78	91	0	N/A	A	2011	5.25	0.000;0.015;0.021;0.046;0.103;0.177;0.215;0.193;0.132;0.062;0.026;0.009;0.000;0.000;0.000;0.000;0.000;0.000;0.000;0.000;0.000;0.000;0.000;0.000;0.000;0.000;0.000;0.000;0.000;0.000;0.000;0.000;0.000;0.000;0.000;0.000;0.000;0.000;0.000;0.000;0.000;0.000;0.000;0.000;0.000;0.000;0.000;0.000;0.000;0.00
ecDHFR	APO	78	91	0	N/A	A	2011	5.21	0.000;0.013;0.020;0.050;0.106;0.179;0.214;0.189;0.124;0.066;0.029;0.009;0.000;0.000;0.000;0.000;0.000;0.000;0.000;0.000;0.000;0.000;0.000;0.000;0.000;0.000;0.000;0.000;0.000;0.000;0.000;0.000;0.000;0.000;0.000;0.000;0.000;0.000;0.000;0.000;0.000;0.000;0.000;0.000;0.000;0.000;0.000;0.000;0.000;0.00
ecDHFR	APO	78	91	0	N/A	A	7771	5.98	0.000;0.000;0.012;0.019;0.057;0.128;0.205;0.222;0.185;0.103;0.051;0.018;0.000;0.000;0.000;0.000;0.000;0.000;0.000;0.000;0.000;0.000;0.000;0.000;0.000;0.000;0.000;0.000;0.000;0.000;0.000;0.000;0.000;0.000;0.000;0.000;0.000;0.000;0.000;0.000;0.000;0.000;0.000;0.000;0.000;0.000;0.000;0.000;0.000;0.00
ecDHFR	APO	78	91	0	N/A	A	7771	6.01	0.000;0.000;0.012;0.017;0.056;0.122;0.202;0.220;0.186;0.108;0.051;0.020;0.006;0.000;0.000;0.000;0.000;0.000;0.000;0.000;0.000;0.000;0.000;0.000;0.000;0.000;0.000;0.000;0.000;0.000;0.000;0.000;0.000;0.000;0.000;0.000;0.000;0.000;0.000;0.000;0.000;0.000;0.000;0.000;0.000;0.000;0.000;0.000;0.000;0.00
ecDHFR	APO	78	91	0	N/A	A	30813	6.25	0.000;0.000;0.010;0.015;0.044;0.096;0.195;0.230;0.191;0.130;0.060;0.023;0.006;0.000;0.000;0.000;0.000;0.000;0.000;0.000;0.000;0.000;0.000;0.000;0.000;0.000;0.000;0.000;0.000;0.000;0.000;0.000;0.000;0.000;0.000;0.000;0.000;0.000;0.000;0.000;0.000;0.000;0.000;0.000;0.000;0.000;0.000;0.000;0.000;0.00
ecDHFR	APO	78	91	0	N/A	A	30813	6.24	0.000;0.000;0.009;0.016;0.043;0.108;0.182;0.224;0.194;0.127;0.064;0.025;0.008;0.000;0.000;0.000;0.000;0.000;0.000;0.000;0.000;0.000;0.000;0.000;0.000;0.000;0.000;0.000;0.000;0.000;0.000;0.000;0.000;0.000;0.000;0.000;0.000;0.000;0.000;0.000;0.000;0.000;0.000;0.000;0.000;0.000;0.000;0.000;0.000;0.00
ecDHFR	APO	78	91	0	N/A	A	43291	6.21	0.000;0.000;0.007;0.016;0.050;0.112;0.187;0.220;0.193;0.125;0.059;0.023;0.008;0.000;0.000;0.000;0.000;0.000;0.000;0.000;0.000;0.000;0.000;0.000;0.000;0.000;0.000;0.000;0.000;0.000;0.000;0.000;0.000;0.000;0.000;0.000;0.000;0.000;0.000;0.000;0.000;0.000;0.000;0.000;0.000;0.000;0.000;0.000;0.000;0.00
ecDHFR	APO	78	91	0	N/A	A	43291	6.18	0.000;0.000;0.008;0.015;0.048;0.114;0.189;0.223;0.192;0.122;0.058;0.023;0.008;0.000;0.000;0.000;0.000;0.000;0.000;0.000;0.000;0.000;0.000;0.000;0.000;0.000;0.000;0.000;0.000;0.000;0.000;0.000;0.000;0.000;0.000;0.000;0.000;0.000;0.000;0.000;0.000;0.000;0.000;0.000;0.000;0.000;0.000;0.000;0.000;0.00
ecDHFR	APO	78	91	0	N/A	A	inf	6.97
ecDHFR	APO	85	91	0	N/A	A	0	0.0	0.625;0.313;0.061;0.000;0.000;0.000;0.000;0.000;0.000;0.000;0.000;0.000;0.000;0.000;0.000;0.000;0.000;0.000;0.000;0.000;0.000;0.000;0.000;0.000;0.000;0.000;0.000;0.000;0.000;0.000;0.000;0.000;0.000;0.000;0.000;0.000;0.000;0.000;0.000;0.000;0.000;0.000;0.000;0.000;0.000;0.000;0.000;0.000;0.000;0.00
ecDHFR	APO	85	91	0	N/A	A	0	0.0	0.610;0.307;0.083;0.000;0.000;0.000;0.000;0.000;0.000;0.000;0.000;0.000;0.000;0.000;0.000;0.000;0.000;0.000;0.000;0.000;0.000;0.000;0.000;0.000;0.000;0.000;0.000;0.000;0.000;0.000;0.000;0.000;0.000;0.000;0.000;0.000;0.000;0.000;0.000;0.000;0.000;0.000;0.000;0.000;0.000;0.000;0.000;0.000;0.000;0.00
ecDHFR	APO	85	91	0	N/A	A	46	0.79	0.267;0.396;0.239;0.082;0.016;0.000;0.000;0.000;0.000;0.000;0.000;0.000;0.000;0.000;0.000;0.000;0.000;0.000;0.000;0.000;0.000;0.000;0.000;0.000;0.000;0.000;0.000;0.000;0.000;0.000;0.000;0.000;0.000;0.000;0.000;0.000;0.000;0.000;0.000;0.000;0.000;0.000;0.000;0.000;0.000;0.000;0.000;0.000;0.000;0.00
ecDHFR	APO	85	91	0	N/A	A	46	0.77	0.255;0.408;0.246;0.075;0.016;0.000;0.000;0.000;0.000;0.000;0.000;0.000;0.000;0.000;0.000;0.000;0.000;0.000;0.000;0.000;0.000;0.000;0.000;0.000;0.000;0.000;0.000;0.000;0.000;0.000;0.000;0.000;0.000;0.000;0.000;0.000;0.000;0.000;0.000;0.000;0.000;0.000;0.000;0.000;0.000;0.000;0.000;0.000;0.000;0.00
ecDHFR	APO	85	91	0	N/A	A	373	1.32	0.123;0.358;0.293;0.161;0.056;0.009;0.000;0.000;0.000;0.000;0.000;0.000;0.000;0.000;0.000;0.000;0.000;0.000;0.000;0.000;0.000;0.000;0.000;0.000;0.000;0.000;0.000;0.000;0.000;0.000;0.000;0.000;0.000;0.000;0.000;0.000;0.000;0.000;0.000;0.000;0.000;0.000;0.000;0.000;0.000;0.000;0.000;0.000;0.000;0.00
ecDHFR	APO	85	91	0	N/A	A	373	1.34	0.132;0.325;0.305;0.161;0.064;0.013;0.000;0.000;0.000;0.000;0.000;0.000;0.000;0.000;0.000;0.000;0.000;0.000;0.000;0.000;0.000;0.000;0.000;0.000;0.000;0.000;0.000;0.000;0.000;0.000;0.000;0.000;0.000;0.000;0.000;0.000;0.000;0.000;0.000;0.000;0.000;0.000;0.000;0.000;0.000;0.000;0.000;0.000;0.000;0.00
ecDHFR	APO	85	91	0	N/A	A	573	1.64	0.083;0.279;0.328;0.195;0.090;0.025;0.000;0.000;0.000;0.000;0.000;0.000;0.000;0.000;0.000;0.000;0.000;0.000;0.000;0.000;0.000;0.000;0.000;0.000;0.000;0.000;0.000;0.000;0.000;0.000;0.000;0.000;0.000;0.000;0.000;0.000;0.000;0.000;0.000;0.000;0.000;0.000;0.000;0.000;0.000;0.000;0.000;0.000;0.000;0.00
ecDHFR	APO	85	91	0	N/A	A	573	1.7	0.073;0.290;0.303;0.197;0.105;0.031;0.000;0.000;0.000;0.000;0.000;0.000;0.000;0.000;0.000;0.000;0.000;0.000;0.000;0.000;0.000;0.000;0.000;0.000;0.000;0.000;0.000;0.000;0.000;0.000;0.000;0.000;0.000;0.000;0.000;0.000;0.000;0.000;0.000;0.000;0.000;0.000;0.000;0.000;0.000;0.000;0.000;0.000;0.000;0.00
ecDHFR	APO	85	91	0	N/A	A	2011	2.42	0.031;0.114;0.271;0.303;0.188;0.079;0.014;0.000;0.000;0.000;0.000;0.000;0.000;0.000;0.000;0.000;0.000;0.000;0.000;0.000;0.000;0.000;0.000;0.000;0.000;0.000;0.000;0.000;0.000;0.000;0.000;0.000;0.000;0.000;0.000;0.000;0.000;0.000;0.000;0.000;0.000;0.000;0.000;0.000;0.000;0.000;0.000;0.000;0.000;0.00
ecDHFR	APO	85	91	0	N/A	A	2011	2.44	0.038;0.114;0.255;0.292;0.196;0.087;0.019;0.000;0.000;0.000;0.000;0.000;0.000;0.000;0.000;0.000;0.000;0.000;0.000;0.000;0.000;0.000;0.000;0.000;0.000;0.000;0.000;0.000;0.000;0.000;0.000;0.000;0.000;0.000;0.000;0.000;0.000;0.000;0.000;0.000;0.000;0.000;0.000;0.000;0.000;0.000;0.000;0.000;0.000;0.00
ecDHFR	APO	85	91	0	N/A	A	7771	3.23	0.012;0.031;0.119;0.295;0.334;0.160;0.045;0.004;0.000;0.000;0.000;0.000;0.000;0.000;0.000;0.000;0.000;0.000;0.000;0.000;0.000;0.000;0.000;0.000;0.000;0.000;0.000;0.000;0.000;0.000;0.000;0.000;0.000;0.000;0.000;0.000;0.000;0.000;0.000;0.000;0.000;0.000;0.000;0.000;0.000;0.000;0.000;0.000;0.000;0.00
ecDHFR	APO	85	91	0	N/A	A	7771	3.18	0.021;0.037;0.135;0.270;0.322;0.160;0.046;0.008;0.000;0.000;0.000;0.000;0.000;0.000;0.000;0.000;0.000;0.000;0.000;0.000;0.000;0.000;0.000;0.000;0.000;0.000;0.000;0.000;0.000;0.000;0.000;0.000;0.000;0.000;0.000;0.000;0.000;0.000;0.000;0.000;0.000;0.000;0.000;0.000;0.000;0.000;0.000;0.000;0.000;0.00
ecDHFR	APO	85	91	0	N/A	A	30813	3.45	0.007;0.023;0.091;0.276;0.355;0.177;0.059;0.013;0.000;0.000;0.000;0.000;0.000;0.000;0.000;0.000;0.000;0.000;0.000;0.000;0.000;0.000;0.000;0.000;0.000;0.000;0.000;0.000;0.000;0.000;0.000;0.000;0.000;0.000;0.000;0.000;0.000;0.000;0.000;0.000;0.000;0.000;0.000;0.000;0.000;0.000;0.000;0.000;0.000;0.00
ecDHFR	APO	85	91	0	N/A	A	30813	3.42	0.013;0.018;0.088;0.266;0.361;0.197;0.046;0.012;0.000;0.000;0.000;0.000;0.000;0.000;0.000;0.000;0.000;0.000;0.000;0.000;0.000;0.000;0.000;0.000;0.000;0.000;0.000;0.000;0.000;0.000;0.000;0.000;0.000;0.000;0.000;0.000;0.000;0.000;0.000;0.000;0.000;0.000;0.000;0.000;0.000;0.000;0.000;0.000;0.000;0.00
ecDHFR	APO	85	91	0	N/A	A	43291	3.4	0.009;0.023;0.107;0.270;0.340;0.181;0.060;0.009;0.000;0.000;0.000;0.000;0.000;0.000;0.000;0.000;0.000;0.000;0.000;0.000;0.000;0.000;0.000;0.000;0.000;0.000;0.000;0.000;0.000;0.000;0.000;0.000;0.000;0.000;0.000;0.000;0.000;0.000;0.000;0.000;0.000;0.000;0.000;0.000;0.000;0.000;0.000;0.000;0.000;0.00
ecDHFR	APO	85	91	0	N/A	A	43291	3.41	0.008;0.024;0.102;0.268;0.343;0.182;0.058;0.014;0.000;0.000;0.000;0.000;0.000;0.000;0.000;0.000;0.000;0.000;0.000;0.000;0.000;0.000;0.000;0.000;0.000;0.000;0.000;0.000;0.000;0.000;0.000;0.000;0.000;0.000;0.000;0.000;0.000;0.000;0.000;0.000;0.000;0.000;0.000;0.000;0.000;0.000;0.000;0.000;0.000;0.00
ecDHFR	APO	85	91	0	N/A	A	inf	3.99
ecDHFR	APO	85	91	0	N/A	A	inf	3.51
ecDHFR	APO	85	92	0	N/A	A	0	0.0	0.531;0.344;0.091;0.034;0.000;0.000;0.000;0.000;0.000;0.000;0.000;0.000;0.000;0.000;0.000;0.000;0.000;0.000;0.000;0.000;0.000;0.000;0.000;0.000;0.000;0.000;0.000;0.000;0.000;0.000;0.000;0.000;0.000;0.000;0.000;0.000;0.000;0.000;0.000;0.000;0.000;0.000;0.000;0.000;0.000;0.000;0.000;0.000;0.000;0.00
ecDHFR	APO	85	92	0	N/A	A	46	0.89	0.206;0.387;0.280;0.097;0.030;0.000;0.000;0.000;0.000;0.000;0.000;0.000;0.000;0.000;0.000;0.000;0.000;0.000;0.000;0.000;0.000;0.000;0.000;0.000;0.000;0.000;0.000;0.000;0.000;0.000;0.000;0.000;0.000;0.000;0.000;0.000;0.000;0.000;0.000;0.000;0.000;0.000;0.000;0.000;0.000;0.000;0.000;0.000;0.000;0.00
ecDHFR	APO	85	92	0	N/A	A	373	1.5	0.120;0.237;0.324;0.202;0.086;0.031;0.000;0.000;0.000;0.000;0.000;0.000;0.000;0.000;0.000;0.000;0.000;0.000;0.000;0.000;0.000;0.000;0.000;0.000;0.000;0.000;0.000;0.000;0.000;0.000;0.000;0.000;0.000;0.000;0.000;0.000;0.000;0.000;0.000;0.000;0.000;0.000;0.000;0.000;0.000;0.000;0.000;0.000;0.000;0.00
ecDHFR	APO	85	92	0	N/A	A	573	1.78	0.051;0.238;0.333;0.223;0.113;0.042;0.000;0.000;0.000;0.000;0.000;0.000;0.000;0.000;0.000;0.000;0.000;0.000;0.000;0.000;0.000;0.000;0.000;0.000;0.000;0.000;0.000;0.000;0.000;0.000;0.000;0.000;0.000;0.000;0.000;0.000;0.000;0.000;0.000;0.000;0.000;0.000;0.000;0.000;0.000;0.000;0.000;0.000;0.000;0.00
ecDHFR	APO	85	92	0	N/A	A	2011	2.92	0.000;0.058;0.167;0.267;0.274;0.162;0.073;0.000;0.000;0.000;0.000;0.000;0.000;0.000;0.000;0.000;0.000;0.000;0.000;0.000;0.000;0.000;0.000;0.000;0.000;0.000;0.000;0.000;0.000;0.000;0.000;0.000;0.000;0.000;0.000;0.000;0.000;0.000;0.000;0.000;0.000;0.000;0.000;0.000;0.000;0.000;0.000;0.000;0.000;0.00
ecDHFR	APO	85	92	0	N/A	A	7771	3.73	0.016;0.023;0.054;0.183;0.296;0.238;0.125;0.042;0.024;0.000;0.000;0.000;0.000;0.000;0.000;0.000;0.000;0.000;0.000;0.000;0.000;0.000;0.000;0.000;0.000;0.000;0.000;0.000;0.000;0.000;0.000;0.000;0.000;0.000;0.000;0.000;0.000;0.000;0.000;0.000;0.000;0.000;0.000;0.000;0.000;0.000;0.000;0.000;0.000;0.00
ecDHFR	APO	85	92	0	N/A	A	30813	3.97	0.000;0.023;0.041;0.133;0.269;0.331;0.147;0.037;0.021;0.000;0.000;0.000;0.000;0.000;0.000;0.000;0.000;0.000;0.000;0.000;0.000;0.000;0.000;0.000;0.000;0.000;0.000;0.000;0.000;0.000;0.000;0.000;0.000;0.000;0.000;0.000;0.000;0.000;0.000;0.000;0.000;0.000;0.000;0.000;0.000;0.000;0.000;0.000;0.000;0.00
ecDHFR	APO	85	92	0	N/A	A	43291	4.0	0.000;0.014;0.031;0.155;0.286;0.290;0.171;0.044;0.008;0.000;0.000;0.000;0.000;0.000;0.000;0.000;0.000;0.000;0.000;0.000;0.000;0.000;0.000;0.000;0.000;0.000;0.000;0.000;0.000;0.000;0.000;0.000;0.000;0.000;0.000;0.000;0.000;0.000;0.000;0.000;0.000;0.000;0.000;0.000;0.000;0.000;0.000;0.000;0.000;0.00
ecDHFR	APO	85	92	0	N/A	A	inf	4.63
ecDHFR	APO	85	94	0	N/A	A	0	0.0	0.502;0.325;0.124;0.036;0.012;0.000;0.000;0.000;0.000;0.000;0.000;0.000;0.000;0.000;0.000;0.000;0.000;0.000;0.000;0.000;0.000;0.000;0.000;0.000;0.000;0.000;0.000;0.000;0.000;0.000;0.000;0.000;0.000;0.000;0.000;0.000;0.000;0.000;0.000;0.000;0.000;0.000;0.000;0.000;0.000;0.000;0.000;0.000;0.000;0.00
ecDHFR	APO	85	94	0	N/A	A	0	0.0	0.491;0.336;0.125;0.038;0.009;0.000;0.000;0.000;0.000;0.000;0.000;0.000;0.000;0.000;0.000;0.000;0.000;0.000;0.000;0.000;0.000;0.000;0.000;0.000;0.000;0.000;0.000;0.000;0.000;0.000;0.000;0.000;0.000;0.000;0.000;0.000;0.000;0.000;0.000;0.000;0.000;0.000;0.000;0.000;0.000;0.000;0.000;0.000;0.000;0.00
ecDHFR	APO	85	94	0	N/A	A	46	1.88	0.064;0.182;0.291;0.239;0.143;0.059;0.022;0.000;0.000;0.000;0.000;0.000;0.000;0.000;0.000;0.000;0.000;0.000;0.000;0.000;0.000;0.000;0.000;0.000;0.000;0.000;0.000;0.000;0.000;0.000;0.000;0.000;0.000;0.000;0.000;0.000;0.000;0.000;0.000;0.000;0.000;0.000;0.000;0.000;0.000;0.000;0.000;0.000;0.000;0.00
ecDHFR	APO	85	94	0	N/A	A	46	1.88	0.056;0.177;0.287;0.250;0.148;0.051;0.026;0.004;0.000;0.000;0.000;0.000;0.000;0.000;0.000;0.000;0.000;0.000;0.000;0.000;0.000;0.000;0.000;0.000;0.000;0.000;0.000;0.000;0.000;0.000;0.000;0.000;0.000;0.000;0.000;0.000;0.000;0.000;0.000;0.000;0.000;0.000;0.000;0.000;0.000;0.000;0.000;0.000;0.000;0.00
ecDHFR	APO	85	94	0	N/A	A	373	2.71	0.031;0.084;0.196;0.290;0.224;0.120;0.049;0.000;0.007;0.000;0.000;0.000;0.000;0.000;0.000;0.000;0.000;0.000;0.000;0.000;0.000;0.000;0.000;0.000;0.000;0.000;0.000;0.000;0.000;0.000;0.000;0.000;0.000;0.000;0.000;0.000;0.000;0.000;0.000;0.000;0.000;0.000;0.000;0.000;0.000;0.000;0.000;0.000;0.000;0.00
ecDHFR	APO	85	94	0	N/A	A	373	2.74	0.026;0.079;0.183;0.271;0.235;0.125;0.055;0.019;0.006;0.000;0.000;0.000;0.000;0.000;0.000;0.000;0.000;0.000;0.000;0.000;0.000;0.000;0.000;0.000;0.000;0.000;0.000;0.000;0.000;0.000;0.000;0.000;0.000;0.000;0.000;0.000;0.000;0.000;0.000;0.000;0.000;0.000;0.000;0.000;0.000;0.000;0.000;0.000;0.000;0.00
ecDHFR	APO	85	94	0	N/A	A	573	3.24	0.019;0.058;0.131;0.244;0.262;0.174;0.098;0.000;0.013;0.000;0.000;0.000;0.000;0.000;0.000;0.000;0.000;0.000;0.000;0.000;0.000;0.000;0.000;0.000;0.000;0.000;0.000;0.000;0.000;0.000;0.000;0.000;0.000;0.000;0.000;0.000;0.000;0.000;0.000;0.000;0.000;0.000;0.000;0.000;0.000;0.000;0.000;0.000;0.000;0.00
ecDHFR	APO	85	94	0	N/A	A	573	3.25	0.020;0.046;0.115;0.236;0.256;0.172;0.095;0.036;0.014;0.011;0.000;0.000;0.000;0.000;0.000;0.000;0.000;0.000;0.000;0.000;0.000;0.000;0.000;0.000;0.000;0.000;0.000;0.000;0.000;0.000;0.000;0.000;0.000;0.000;0.000;0.000;0.000;0.000;0.000;0.000;0.000;0.000;0.000;0.000;0.000;0.000;0.000;0.000;0.000;0.00
ecDHFR	APO	85	94	0	N/A	A	2011	4.24	0.013;0.023;0.045;0.109;0.207;0.240;0.190;0.098;0.042;0.023;0.009;0.000;0.000;0.000;0.000;0.000;0.000;0.000;0.000;0.000;0.000;0.000;0.000;0.000;0.000;0.000;0.000;0.000;0.000;0.000;0.000;0.000;0.000;0.000;0.000;0.000;0.000;0.000;0.000;0.000;0.000;0.000;0.000;0.000;0.000;0.000;0.000;0.000;0.000;0.00
ecDHFR	APO	85	94	0	N/A	A	2011	4.3	0.013;0.019;0.045;0.113;0.200;0.239;0.201;0.108;0.040;0.019;0.004;0.000;0.000;0.000;0.000;0.000;0.000;0.000;0.000;0.000;0.000;0.000;0.000;0.000;0.000;0.000;0.000;0.000;0.000;0.000;0.000;0.000;0.000;0.000;0.000;0.000;0.000;0.000;0.000;0.000;0.000;0.000;0.000;0.000;0.000;0.000;0.000;0.000;0.000;0.00
ecDHFR	APO	85	94	0	N/A	A	30813	5.32	0.000;0.000;0.013;0.033;0.102;0.214;0.256;0.219;0.109;0.045;0.010;0.000;0.000;0.000;0.000;0.000;0.000;0.000;0.000;0.000;0.000;0.000;0.000;0.000;0.000;0.000;0.000;0.000;0.000;0.000;0.000;0.000;0.000;0.000;0.000;0.000;0.000;0.000;0.000;0.000;0.000;0.000;0.000;0.000;0.000;0.000;0.000;0.000;0.000;0.00
ecDHFR	APO	85	94	0	N/A	A	30813	5.31	0.000;0.000;0.012;0.028;0.105;0.215;0.271;0.211;0.100;0.044;0.012;0.001;0.000;0.000;0.000;0.000;0.000;0.000;0.000;0.000;0.000;0.000;0.000;0.000;0.000;0.000;0.000;0.000;0.000;0.000;0.000;0.000;0.000;0.000;0.000;0.000;0.000;0.000;0.000;0.000;0.000;0.000;0.000;0.000;0.000;0.000;0.000;0.000;0.000;0.00
ecDHFR	APO	85	94	0	N/A	A	43291	5.2	0.000;0.000;0.015;0.037;0.112;0.213;0.264;0.207;0.098;0.039;0.016;0.000;0.000;0.000;0.000;0.000;0.000;0.000;0.000;0.000;0.000;0.000;0.000;0.000;0.000;0.000;0.000;0.000;0.000;0.000;0.000;0.000;0.000;0.000;0.000;0.000;0.000;0.000;0.000;0.000;0.000;0.000;0.000;0.000;0.000;0.000;0.000;0.000;0.000;0.00
ecDHFR	APO	85	94	0	N/A	A	43291	5.32	0.000;0.000;0.012;0.034;0.106;0.212;0.268;0.210;0.102;0.045;0.010;0.002;0.000;0.000;0.000;0.000;0.000;0.000;0.000;0.000;0.000;0.000;0.000;0.000;0.000;0.000;0.000;0.000;0.000;0.000;0.000;0.000;0.000;0.000;0.000;0.000;0.000;0.000;0.000;0.000;0.000;0.000;0.000;0.000;0.000;0.000;0.000;0.000;0.000;0.00
ecDHFR	APO	85	94	0	N/A	A	inf	6.03
ecDHFR	APO	85	95	0	N/A	A	0	0.0	0.470;0.334;0.143;0.044;0.007;0.001;0.000;0.000;0.000;0.000;0.000;0.000;0.000;0.000;0.000;0.000;0.000;0.000;0.000;0.000;0.000;0.000;0.000;0.000;0.000;0.000;0.000;0.000;0.000;0.000;0.000;0.000;0.000;0.000;0.000;0.000;0.000;0.000;0.000;0.000;0.000;0.000;0.000;0.000;0.000;0.000;0.000;0.000;0.000;0.00
ecDHFR	APO	85	95	0	N/A	A	46	1.92	0.059;0.166;0.258;0.247;0.161;0.074;0.027;0.008;0.000;0.000;0.000;0.000;0.000;0.000;0.000;0.000;0.000;0.000;0.000;0.000;0.000;0.000;0.000;0.000;0.000;0.000;0.000;0.000;0.000;0.000;0.000;0.000;0.000;0.000;0.000;0.000;0.000;0.000;0.000;0.000;0.000;0.000;0.000;0.000;0.000;0.000;0.000;0.000;0.000;0.00
ecDHFR	APO	85	95	0	N/A	A	373	2.8	0.025;0.078;0.164;0.242;0.229;0.149;0.077;0.027;0.009;0.000;0.000;0.000;0.000;0.000;0.000;0.000;0.000;0.000;0.000;0.000;0.000;0.000;0.000;0.000;0.000;0.000;0.000;0.000;0.000;0.000;0.000;0.000;0.000;0.000;0.000;0.000;0.000;0.000;0.000;0.000;0.000;0.000;0.000;0.000;0.000;0.000;0.000;0.000;0.000;0.00
ecDHFR	APO	85	95	0	N/A	A	573	3.39	0.019;0.046;0.109;0.194;0.230;0.194;0.125;0.055;0.021;0.006;0.000;0.000;0.000;0.000;0.000;0.000;0.000;0.000;0.000;0.000;0.000;0.000;0.000;0.000;0.000;0.000;0.000;0.000;0.000;0.000;0.000;0.000;0.000;0.000;0.000;0.000;0.000;0.000;0.000;0.000;0.000;0.000;0.000;0.000;0.000;0.000;0.000;0.000;0.000;0.00
ecDHFR	APO	85	95	0	N/A	A	2011	4.44	0.013;0.020;0.041;0.097;0.185;0.231;0.199;0.125;0.062;0.021;0.005;0.000;0.000;0.000;0.000;0.000;0.000;0.000;0.000;0.000;0.000;0.000;0.000;0.000;0.000;0.000;0.000;0.000;0.000;0.000;0.000;0.000;0.000;0.000;0.000;0.000;0.000;0.000;0.000;0.000;0.000;0.000;0.000;0.000;0.000;0.000;0.000;0.000;0.000;0.00
ecDHFR	APO	85	95	0	N/A	A	7771	5.22	0.021;0.000;0.020;0.037;0.103;0.186;0.247;0.204;0.111;0.050;0.015;0.004;0.000;0.000;0.000;0.000;0.000;0.000;0.000;0.000;0.000;0.000;0.000;0.000;0.000;0.000;0.000;0.000;0.000;0.000;0.000;0.000;0.000;0.000;0.000;0.000;0.000;0.000;0.000;0.000;0.000;0.000;0.000;0.000;0.000;0.000;0.000;0.000;0.000;0.00
ecDHFR	APO	85	95	0	N/A	A	30813	5.56	0.000;0.000;0.015;0.029;0.082;0.180;0.247;0.221;0.141;0.058;0.022;0.006;0.000;0.000;0.000;0.000;0.000;0.000;0.000;0.000;0.000;0.000;0.000;0.000;0.000;0.000;0.000;0.000;0.000;0.000;0.000;0.000;0.000;0.000;0.000;0.000;0.000;0.000;0.000;0.000;0.000;0.000;0.000;0.000;0.000;0.000;0.000;0.000;0.000;0.00
ecDHFR	APO	85	95	0	N/A	A	43291	5.42	0.017;0.000;0.012;0.032;0.093;0.182;0.242;0.213;0.128;0.057;0.019;0.006;0.000;0.000;0.000;0.000;0.000;0.000;0.000;0.000;0.000;0.000;0.000;0.000;0.000;0.000;0.000;0.000;0.000;0.000;0.000;0.000;0.000;0.000;0.000;0.000;0.000;0.000;0.000;0.000;0.000;0.000;0.000;0.000;0.000;0.000;0.000;0.000;0.000;0.00
ecDHFR	APO	85	95	0	N/A	A	inf	6.31
ecDHFR	APO	85	96	0	N/A	A	0	0.0	0.465;0.327;0.154;0.048;0.006;0.000;0.000;0.000;0.000;0.000;0.000;0.000;0.000;0.000;0.000;0.000;0.000;0.000;0.000;0.000;0.000;0.000;0.000;0.000;0.000;0.000;0.000;0.000;0.000;0.000;0.000;0.000;0.000;0.000;0.000;0.000;0.000;0.000;0.000;0.000;0.000;0.000;0.000;0.000;0.000;0.000;0.000;0.000;0.000;0.00
ecDHFR	APO	85	96	0	N/A	A	0	0.0	0.449;0.345;0.147;0.046;0.014;0.000;0.000;0.000;0.000;0.000;0.000;0.000;0.000;0.000;0.000;0.000;0.000;0.000;0.000;0.000;0.000;0.000;0.000;0.000;0.000;0.000;0.000;0.000;0.000;0.000;0.000;0.000;0.000;0.000;0.000;0.000;0.000;0.000;0.000;0.000;0.000;0.000;0.000;0.000;0.000;0.000;0.000;0.000;0.000;0.00
ecDHFR	APO	85	96	0	N/A	A	46	1.99	0.047;0.158;0.226;0.255;0.178;0.095;0.036;0.006;0.000;0.000;0.000;0.000;0.000;0.000;0.000;0.000;0.000;0.000;0.000;0.000;0.000;0.000;0.000;0.000;0.000;0.000;0.000;0.000;0.000;0.000;0.000;0.000;0.000;0.000;0.000;0.000;0.000;0.000;0.000;0.000;0.000;0.000;0.000;0.000;0.000;0.000;0.000;0.000;0.000;0.00
ecDHFR	APO	85	96	0	N/A	A	46	2.2	0.053;0.146;0.237;0.253;0.181;0.084;0.030;0.013;0.002;0.000;0.000;0.000;0.000;0.000;0.000;0.000;0.000;0.000;0.000;0.000;0.000;0.000;0.000;0.000;0.000;0.000;0.000;0.000;0.000;0.000;0.000;0.000;0.000;0.000;0.000;0.000;0.000;0.000;0.000;0.000;0.000;0.000;0.000;0.000;0.000;0.000;0.000;0.000;0.000;0.00
ecDHFR	APO	85	96	0	N/A	A	373	2.86	0.021;0.096;0.141;0.213;0.230;0.167;0.090;0.034;0.009;0.000;0.000;0.000;0.000;0.000;0.000;0.000;0.000;0.000;0.000;0.000;0.000;0.000;0.000;0.000;0.000;0.000;0.000;0.000;0.000;0.000;0.000;0.000;0.000;0.000;0.000;0.000;0.000;0.000;0.000;0.000;0.000;0.000;0.000;0.000;0.000;0.000;0.000;0.000;0.000;0.00
ecDHFR	APO	85	96	0	N/A	A	373	3.12	0.026;0.061;0.141;0.229;0.231;0.164;0.090;0.040;0.015;0.003;0.000;0.000;0.000;0.000;0.000;0.000;0.000;0.000;0.000;0.000;0.000;0.000;0.000;0.000;0.000;0.000;0.000;0.000;0.000;0.000;0.000;0.000;0.000;0.000;0.000;0.000;0.000;0.000;0.000;0.000;0.000;0.000;0.000;0.000;0.000;0.000;0.000;0.000;0.000;0.00
ecDHFR	APO	85	96	0	N/A	A	573	3.5	0.017;0.087;0.087;0.157;0.224;0.188;0.140;0.060;0.029;0.011;0.000;0.000;0.000;0.000;0.000;0.000;0.000;0.000;0.000;0.000;0.000;0.000;0.000;0.000;0.000;0.000;0.000;0.000;0.000;0.000;0.000;0.000;0.000;0.000;0.000;0.000;0.000;0.000;0.000;0.000;0.000;0.000;0.000;0.000;0.000;0.000;0.000;0.000;0.000;0.00
ecDHFR	APO	85	96	0	N/A	A	573	3.75	0.022;0.040;0.089;0.159;0.234;0.213;0.137;0.068;0.028;0.010;0.000;0.000;0.000;0.000;0.000;0.000;0.000;0.000;0.000;0.000;0.000;0.000;0.000;0.000;0.000;0.000;0.000;0.000;0.000;0.000;0.000;0.000;0.000;0.000;0.000;0.000;0.000;0.000;0.000;0.000;0.000;0.000;0.000;0.000;0.000;0.000;0.000;0.000;0.000;0.00
ecDHFR	APO	85	96	0	N/A	A	2011	4.53	0.012;0.000;0.035;0.079;0.161;0.225;0.221;0.157;0.072;0.032;0.006;0.000;0.000;0.000;0.000;0.000;0.000;0.000;0.000;0.000;0.000;0.000;0.000;0.000;0.000;0.000;0.000;0.000;0.000;0.000;0.000;0.000;0.000;0.000;0.000;0.000;0.000;0.000;0.000;0.000;0.000;0.000;0.000;0.000;0.000;0.000;0.000;0.000;0.000;0.00
ecDHFR	APO	85	96	0	N/A	A	2011	4.85	0.000;0.019;0.032;0.081;0.156;0.214;0.225;0.153;0.076;0.031;0.013;0.000;0.000;0.000;0.000;0.000;0.000;0.000;0.000;0.000;0.000;0.000;0.000;0.000;0.000;0.000;0.000;0.000;0.000;0.000;0.000;0.000;0.000;0.000;0.000;0.000;0.000;0.000;0.000;0.000;0.000;0.000;0.000;0.000;0.000;0.000;0.000;0.000;0.000;0.00
ecDHFR	APO	85	96	0	N/A	A	7771	5.5	0.021;0.000;0.013;0.029;0.071;0.165;0.228;0.223;0.149;0.069;0.026;0.006;0.000;0.000;0.000;0.000;0.000;0.000;0.000;0.000;0.000;0.000;0.000;0.000;0.000;0.000;0.000;0.000;0.000;0.000;0.000;0.000;0.000;0.000;0.000;0.000;0.000;0.000;0.000;0.000;0.000;0.000;0.000;0.000;0.000;0.000;0.000;0.000;0.000;0.00
ecDHFR	APO	85	96	0	N/A	A	7771	5.63	0.020;0.000;0.017;0.033;0.081;0.157;0.231;0.221;0.146;0.061;0.025;0.008;0.000;0.000;0.000;0.000;0.000;0.000;0.000;0.000;0.000;0.000;0.000;0.000;0.000;0.000;0.000;0.000;0.000;0.000;0.000;0.000;0.000;0.000;0.000;0.000;0.000;0.000;0.000;0.000;0.000;0.000;0.000;0.000;0.000;0.000;0.000;0.000;0.000;0.00
ecDHFR	APO	85	96	0	N/A	A	30813	5.63	0.000;0.000;0.012;0.040;0.066;0.151;0.220;0.237;0.151;0.073;0.040;0.011;0.000;0.000;0.000;0.000;0.000;0.000;0.000;0.000;0.000;0.000;0.000;0.000;0.000;0.000;0.000;0.000;0.000;0.000;0.000;0.000;0.000;0.000;0.000;0.000;0.000;0.000;0.000;0.000;0.000;0.000;0.000;0.000;0.000;0.000;0.000;0.000;0.000;0.00
ecDHFR	APO	85	96	0	N/A	A	30813	5.8	0.000;0.000;0.015;0.022;0.062;0.145;0.220;0.237;0.170;0.086;0.031;0.011;0.000;0.000;0.000;0.000;0.000;0.000;0.000;0.000;0.000;0.000;0.000;0.000;0.000;0.000;0.000;0.000;0.000;0.000;0.000;0.000;0.000;0.000;0.000;0.000;0.000;0.000;0.000;0.000;0.000;0.000;0.000;0.000;0.000;0.000;0.000;0.000;0.000;0.00
ecDHFR	APO	85	96	0	N/A	A	43291	5.58	0.000;0.000;0.013;0.041;0.070;0.150;0.219;0.233;0.159;0.078;0.030;0.007;0.000;0.000;0.000;0.000;0.000;0.000;0.000;0.000;0.000;0.000;0.000;0.000;0.000;0.000;0.000;0.000;0.000;0.000;0.000;0.000;0.000;0.000;0.000;0.000;0.000;0.000;0.000;0.000;0.000;0.000;0.000;0.000;0.000;0.000;0.000;0.000;0.000;0.00
ecDHFR	APO	85	96	0	N/A	A	43291	5.76	0.000;0.000;0.013;0.024;0.073;0.152;0.226;0.233;0.160;0.079;0.031;0.010;0.000;0.000;0.000;0.000;0.000;0.000;0.000;0.000;0.000;0.000;0.000;0.000;0.000;0.000;0.000;0.000;0.000;0.000;0.000;0.000;0.000;0.000;0.000;0.000;0.000;0.000;0.000;0.000;0.000;0.000;0.000;0.000;0.000;0.000;0.000;0.000;0.000;0.00
ecDHFR	APO	85	96	0	N/A	A	inf	7.3
ecDHFR	APO	86	95	0	N/A	A	0	0.0	0.506;0.372;0.109;0.013;0.000;0.000;0.000;0.000;0.000;0.000;0.000;0.000;0.000;0.000;0.000;0.000;0.000;0.000;0.000;0.000;0.000;0.000;0.000;0.000;0.000;0.000;0.000;0.000;0.000;0.000;0.000;0.000;0.000;0.000;0.000;0.000;0.000;0.000;0.000;0.000;0.000;0.000;0.000;0.000;0.000;0.000;0.000;0.000;0.000;0.00
ecDHFR	APO	86	95	0	N/A	A	0	0.0	0.498;0.339;0.124;0.038;0.000;0.000;0.000;0.000;0.000;0.000;0.000;0.000;0.000;0.000;0.000;0.000;0.000;0.000;0.000;0.000;0.000;0.000;0.000;0.000;0.000;0.000;0.000;0.000;0.000;0.000;0.000;0.000;0.000;0.000;0.000;0.000;0.000;0.000;0.000;0.000;0.000;0.000;0.000;0.000;0.000;0.000;0.000;0.000;0.000;0.00
ecDHFR	APO	86	95	0	N/A	A	46	1.98	0.069;0.196;0.272;0.227;0.117;0.038;0.040;0.041;0.000;0.000;0.000;0.000;0.000;0.000;0.000;0.000;0.000;0.000;0.000;0.000;0.000;0.000;0.000;0.000;0.000;0.000;0.000;0.000;0.000;0.000;0.000;0.000;0.000;0.000;0.000;0.000;0.000;0.000;0.000;0.000;0.000;0.000;0.000;0.000;0.000;0.000;0.000;0.000;0.000;0.00
ecDHFR	APO	86	95	0	N/A	A	46	1.87	0.063;0.187;0.255;0.243;0.133;0.060;0.034;0.026;0.000;0.000;0.000;0.000;0.000;0.000;0.000;0.000;0.000;0.000;0.000;0.000;0.000;0.000;0.000;0.000;0.000;0.000;0.000;0.000;0.000;0.000;0.000;0.000;0.000;0.000;0.000;0.000;0.000;0.000;0.000;0.000;0.000;0.000;0.000;0.000;0.000;0.000;0.000;0.000;0.000;0.00
ecDHFR	APO	86	95	0	N/A	A	373	2.52	0.036;0.100;0.164;0.276;0.250;0.124;0.050;0.000;0.000;0.000;0.000;0.000;0.000;0.000;0.000;0.000;0.000;0.000;0.000;0.000;0.000;0.000;0.000;0.000;0.000;0.000;0.000;0.000;0.000;0.000;0.000;0.000;0.000;0.000;0.000;0.000;0.000;0.000;0.000;0.000;0.000;0.000;0.000;0.000;0.000;0.000;0.000;0.000;0.000;0.00
ecDHFR	APO	86	95	0	N/A	A	373	2.48	0.028;0.094;0.197;0.268;0.216;0.124;0.048;0.017;0.008;0.000;0.000;0.000;0.000;0.000;0.000;0.000;0.000;0.000;0.000;0.000;0.000;0.000;0.000;0.000;0.000;0.000;0.000;0.000;0.000;0.000;0.000;0.000;0.000;0.000;0.000;0.000;0.000;0.000;0.000;0.000;0.000;0.000;0.000;0.000;0.000;0.000;0.000;0.000;0.000;0.00
ecDHFR	APO	86	95	0	N/A	A	573	3.25	0.021;0.054;0.150;0.218;0.237;0.143;0.087;0.053;0.024;0.014;0.000;0.000;0.000;0.000;0.000;0.000;0.000;0.000;0.000;0.000;0.000;0.000;0.000;0.000;0.000;0.000;0.000;0.000;0.000;0.000;0.000;0.000;0.000;0.000;0.000;0.000;0.000;0.000;0.000;0.000;0.000;0.000;0.000;0.000;0.000;0.000;0.000;0.000;0.000;0.00
ecDHFR	APO	86	95	0	N/A	A	573	3.76	0.020;0.052;0.123;0.191;0.196;0.130;0.087;0.080;0.078;0.042;0.000;0.000;0.000;0.000;0.000;0.000;0.000;0.000;0.000;0.000;0.000;0.000;0.000;0.000;0.000;0.000;0.000;0.000;0.000;0.000;0.000;0.000;0.000;0.000;0.000;0.000;0.000;0.000;0.000;0.000;0.000;0.000;0.000;0.000;0.000;0.000;0.000;0.000;0.000;0.00
ecDHFR	APO	86	95	0	N/A	A	2011	3.84	0.000;0.032;0.075;0.160;0.236;0.234;0.172;0.066;0.025;0.000;0.000;0.000;0.000;0.000;0.000;0.000;0.000;0.000;0.000;0.000;0.000;0.000;0.000;0.000;0.000;0.000;0.000;0.000;0.000;0.000;0.000;0.000;0.000;0.000;0.000;0.000;0.000;0.000;0.000;0.000;0.000;0.000;0.000;0.000;0.000;0.000;0.000;0.000;0.000;0.00
ecDHFR	APO	86	95	0	N/A	A	2011	3.75	0.017;0.031;0.071;0.157;0.239;0.220;0.155;0.070;0.029;0.011;0.000;0.000;0.000;0.000;0.000;0.000;0.000;0.000;0.000;0.000;0.000;0.000;0.000;0.000;0.000;0.000;0.000;0.000;0.000;0.000;0.000;0.000;0.000;0.000;0.000;0.000;0.000;0.000;0.000;0.000;0.000;0.000;0.000;0.000;0.000;0.000;0.000;0.000;0.000;0.00
ecDHFR	APO	86	95	0	N/A	A	7771	4.41	0.032;0.032;0.041;0.088;0.173;0.219;0.167;0.107;0.053;0.053;0.035;0.000;0.000;0.000;0.000;0.000;0.000;0.000;0.000;0.000;0.000;0.000;0.000;0.000;0.000;0.000;0.000;0.000;0.000;0.000;0.000;0.000;0.000;0.000;0.000;0.000;0.000;0.000;0.000;0.000;0.000;0.000;0.000;0.000;0.000;0.000;0.000;0.000;0.000;0.00
ecDHFR	APO	86	95	0	N/A	A	7771	4.18	0.034;0.033;0.043;0.084;0.186;0.226;0.203;0.123;0.047;0.018;0.003;0.000;0.000;0.000;0.000;0.000;0.000;0.000;0.000;0.000;0.000;0.000;0.000;0.000;0.000;0.000;0.000;0.000;0.000;0.000;0.000;0.000;0.000;0.000;0.000;0.000;0.000;0.000;0.000;0.000;0.000;0.000;0.000;0.000;0.000;0.000;0.000;0.000;0.000;0.00
ecDHFR	APO	86	95	0	N/A	A	30813	4.43	0.000;0.000;0.027;0.081;0.179;0.253;0.252;0.129;0.057;0.017;0.005;0.000;0.000;0.000;0.000;0.000;0.000;0.000;0.000;0.000;0.000;0.000;0.000;0.000;0.000;0.000;0.000;0.000;0.000;0.000;0.000;0.000;0.000;0.000;0.000;0.000;0.000;0.000;0.000;0.000;0.000;0.000;0.000;0.000;0.000;0.000;0.000;0.000;0.000;0.00
ecDHFR	APO	86	95	0	N/A	A	30813	4.28	0.000;0.000;0.031;0.085;0.186;0.258;0.230;0.127;0.053;0.021;0.009;0.000;0.000;0.000;0.000;0.000;0.000;0.000;0.000;0.000;0.000;0.000;0.000;0.000;0.000;0.000;0.000;0.000;0.000;0.000;0.000;0.000;0.000;0.000;0.000;0.000;0.000;0.000;0.000;0.000;0.000;0.000;0.000;0.000;0.000;0.000;0.000;0.000;0.000;0.00
ecDHFR	APO	86	95	0	N/A	A	43291	4.6	0.026;0.029;0.030;0.080;0.166;0.235;0.210;0.124;0.057;0.033;0.011;0.000;0.000;0.000;0.000;0.000;0.000;0.000;0.000;0.000;0.000;0.000;0.000;0.000;0.000;0.000;0.000;0.000;0.000;0.000;0.000;0.000;0.000;0.000;0.000;0.000;0.000;0.000;0.000;0.000;0.000;0.000;0.000;0.000;0.000;0.000;0.000;0.000;0.000;0.00
ecDHFR	APO	86	95	0	N/A	A	43291	4.36	0.029;0.027;0.030;0.083;0.168;0.237;0.216;0.131;0.054;0.021;0.005;0.000;0.000;0.000;0.000;0.000;0.000;0.000;0.000;0.000;0.000;0.000;0.000;0.000;0.000;0.000;0.000;0.000;0.000;0.000;0.000;0.000;0.000;0.000;0.000;0.000;0.000;0.000;0.000;0.000;0.000;0.000;0.000;0.000;0.000;0.000;0.000;0.000;0.000;0.00
ecDHFR	APO	86	95	0	N/A	A	inf	5.28
ecDHFR	APO	86	96	0	N/A	A	0	0.0	0.459;0.372;0.119;0.000;0.000;0.050;0.000;0.000;0.000;0.000;0.000;0.000;0.000;0.000;0.000;0.000;0.000;0.000;0.000;0.000;0.000;0.000;0.000;0.000;0.000;0.000;0.000;0.000;0.000;0.000;0.000;0.000;0.000;0.000;0.000;0.000;0.000;0.000;0.000;0.000;0.000;0.000;0.000;0.000;0.000;0.000;0.000;0.000;0.000;0.00
ecDHFR	APO	86	96	0	N/A	A	0	0.0	0.482;0.355;0.127;0.035;0.000;0.000;0.000;0.000;0.000;0.000;0.000;0.000;0.000;0.000;0.000;0.000;0.000;0.000;0.000;0.000;0.000;0.000;0.000;0.000;0.000;0.000;0.000;0.000;0.000;0.000;0.000;0.000;0.000;0.000;0.000;0.000;0.000;0.000;0.000;0.000;0.000;0.000;0.000;0.000;0.000;0.000;0.000;0.000;0.000;0.00
ecDHFR	APO	86	96	0	N/A	A	46	1.91	0.085;0.151;0.242;0.291;0.131;0.069;0.030;0.000;0.000;0.000;0.000;0.000;0.000;0.000;0.000;0.000;0.000;0.000;0.000;0.000;0.000;0.000;0.000;0.000;0.000;0.000;0.000;0.000;0.000;0.000;0.000;0.000;0.000;0.000;0.000;0.000;0.000;0.000;0.000;0.000;0.000;0.000;0.000;0.000;0.000;0.000;0.000;0.000;0.000;0.00
ecDHFR	APO	86	96	0	N/A	A	46	1.73	0.066;0.198;0.282;0.252;0.133;0.048;0.021;0.000;0.000;0.000;0.000;0.000;0.000;0.000;0.000;0.000;0.000;0.000;0.000;0.000;0.000;0.000;0.000;0.000;0.000;0.000;0.000;0.000;0.000;0.000;0.000;0.000;0.000;0.000;0.000;0.000;0.000;0.000;0.000;0.000;0.000;0.000;0.000;0.000;0.000;0.000;0.000;0.000;0.000;0.00
ecDHFR	APO	86	96	0	N/A	A	373	2.72	0.045;0.098;0.175;0.229;0.210;0.150;0.070;0.024;0.000;0.000;0.000;0.000;0.000;0.000;0.000;0.000;0.000;0.000;0.000;0.000;0.000;0.000;0.000;0.000;0.000;0.000;0.000;0.000;0.000;0.000;0.000;0.000;0.000;0.000;0.000;0.000;0.000;0.000;0.000;0.000;0.000;0.000;0.000;0.000;0.000;0.000;0.000;0.000;0.000;0.00
ecDHFR	APO	86	96	0	N/A	A	373	2.54	0.050;0.095;0.176;0.265;0.201;0.141;0.056;0.016;0.000;0.000;0.000;0.000;0.000;0.000;0.000;0.000;0.000;0.000;0.000;0.000;0.000;0.000;0.000;0.000;0.000;0.000;0.000;0.000;0.000;0.000;0.000;0.000;0.000;0.000;0.000;0.000;0.000;0.000;0.000;0.000;0.000;0.000;0.000;0.000;0.000;0.000;0.000;0.000;0.000;0.00
ecDHFR	APO	86	96	0	N/A	A	573	3.52	0.022;0.052;0.132;0.197;0.260;0.177;0.080;0.049;0.032;0.000;0.000;0.000;0.000;0.000;0.000;0.000;0.000;0.000;0.000;0.000;0.000;0.000;0.000;0.000;0.000;0.000;0.000;0.000;0.000;0.000;0.000;0.000;0.000;0.000;0.000;0.000;0.000;0.000;0.000;0.000;0.000;0.000;0.000;0.000;0.000;0.000;0.000;0.000;0.000;0.00
ecDHFR	APO	86	96	0	N/A	A	573	3.09	0.025;0.055;0.124;0.223;0.258;0.177;0.101;0.036;0.000;0.000;0.000;0.000;0.000;0.000;0.000;0.000;0.000;0.000;0.000;0.000;0.000;0.000;0.000;0.000;0.000;0.000;0.000;0.000;0.000;0.000;0.000;0.000;0.000;0.000;0.000;0.000;0.000;0.000;0.000;0.000;0.000;0.000;0.000;0.000;0.000;0.000;0.000;0.000;0.000;0.00
ecDHFR	APO	86	96	0	N/A	A	2011	4.0	0.028;0.028;0.074;0.111;0.210;0.223;0.185;0.110;0.032;0.000;0.000;0.000;0.000;0.000;0.000;0.000;0.000;0.000;0.000;0.000;0.000;0.000;0.000;0.000;0.000;0.000;0.000;0.000;0.000;0.000;0.000;0.000;0.000;0.000;0.000;0.000;0.000;0.000;0.000;0.000;0.000;0.000;0.000;0.000;0.000;0.000;0.000;0.000;0.000;0.00
ecDHFR	APO	86	96	0	N/A	A	2011	3.52	0.031;0.047;0.079;0.182;0.213;0.213;0.135;0.067;0.027;0.006;0.000;0.000;0.000;0.000;0.000;0.000;0.000;0.000;0.000;0.000;0.000;0.000;0.000;0.000;0.000;0.000;0.000;0.000;0.000;0.000;0.000;0.000;0.000;0.000;0.000;0.000;0.000;0.000;0.000;0.000;0.000;0.000;0.000;0.000;0.000;0.000;0.000;0.000;0.000;0.00
ecDHFR	APO	86	96	0	N/A	A	7771	4.17	0.000;0.044;0.051;0.072;0.153;0.218;0.240;0.136;0.063;0.022;0.000;0.000;0.000;0.000;0.000;0.000;0.000;0.000;0.000;0.000;0.000;0.000;0.000;0.000;0.000;0.000;0.000;0.000;0.000;0.000;0.000;0.000;0.000;0.000;0.000;0.000;0.000;0.000;0.000;0.000;0.000;0.000;0.000;0.000;0.000;0.000;0.000;0.000;0.000;0.00
ecDHFR	APO	86	96	0	N/A	A	7771	4.01	0.047;0.049;0.048;0.097;0.174;0.234;0.167;0.121;0.052;0.012;0.000;0.000;0.000;0.000;0.000;0.000;0.000;0.000;0.000;0.000;0.000;0.000;0.000;0.000;0.000;0.000;0.000;0.000;0.000;0.000;0.000;0.000;0.000;0.000;0.000;0.000;0.000;0.000;0.000;0.000;0.000;0.000;0.000;0.000;0.000;0.000;0.000;0.000;0.000;0.00
ecDHFR	APO	86	96	0	N/A	A	30813	4.88	0.045;0.000;0.036;0.078;0.124;0.237;0.206;0.167;0.078;0.028;0.000;0.000;0.000;0.000;0.000;0.000;0.000;0.000;0.000;0.000;0.000;0.000;0.000;0.000;0.000;0.000;0.000;0.000;0.000;0.000;0.000;0.000;0.000;0.000;0.000;0.000;0.000;0.000;0.000;0.000;0.000;0.000;0.000;0.000;0.000;0.000;0.000;0.000;0.000;0.00
ecDHFR	APO	86	96	0	N/A	A	30813	4.2	0.000;0.043;0.050;0.086;0.156;0.212;0.213;0.140;0.067;0.024;0.009;0.000;0.000;0.000;0.000;0.000;0.000;0.000;0.000;0.000;0.000;0.000;0.000;0.000;0.000;0.000;0.000;0.000;0.000;0.000;0.000;0.000;0.000;0.000;0.000;0.000;0.000;0.000;0.000;0.000;0.000;0.000;0.000;0.000;0.000;0.000;0.000;0.000;0.000;0.00
ecDHFR	APO	86	96	0	N/A	A	43291	4.49	0.000;0.000;0.037;0.070;0.155;0.231;0.239;0.152;0.095;0.021;0.000;0.000;0.000;0.000;0.000;0.000;0.000;0.000;0.000;0.000;0.000;0.000;0.000;0.000;0.000;0.000;0.000;0.000;0.000;0.000;0.000;0.000;0.000;0.000;0.000;0.000;0.000;0.000;0.000;0.000;0.000;0.000;0.000;0.000;0.000;0.000;0.000;0.000;0.000;0.00
ecDHFR	APO	86	96	0	N/A	A	43291	4.32	0.000;0.036;0.041;0.078;0.164;0.232;0.223;0.140;0.063;0.018;0.006;0.000;0.000;0.000;0.000;0.000;0.000;0.000;0.000;0.000;0.000;0.000;0.000;0.000;0.000;0.000;0.000;0.000;0.000;0.000;0.000;0.000;0.000;0.000;0.000;0.000;0.000;0.000;0.000;0.000;0.000;0.000;0.000;0.000;0.000;0.000;0.000;0.000;0.000;0.00
ecDHFR	APO	86	96	0	N/A	A	inf	6.02
ecDHFR	APO	87	94	0	N/A	A	0	0.0	0.586;0.313;0.090;0.011;0.000;0.000;0.000;0.000;0.000;0.000;0.000;0.000;0.000;0.000;0.000;0.000;0.000;0.000;0.000;0.000;0.000;0.000;0.000;0.000;0.000;0.000;0.000;0.000;0.000;0.000;0.000;0.000;0.000;0.000;0.000;0.000;0.000;0.000;0.000;0.000;0.000;0.000;0.000;0.000;0.000;0.000;0.000;0.000;0.000;0.00
ecDHFR	APO	87	94	0	N/A	A	46	1.8	0.064;0.214;0.306;0.262;0.112;0.031;0.012;0.000;0.000;0.000;0.000;0.000;0.000;0.000;0.000;0.000;0.000;0.000;0.000;0.000;0.000;0.000;0.000;0.000;0.000;0.000;0.000;0.000;0.000;0.000;0.000;0.000;0.000;0.000;0.000;0.000;0.000;0.000;0.000;0.000;0.000;0.000;0.000;0.000;0.000;0.000;0.000;0.000;0.000;0.00
ecDHFR	APO	87	94	0	N/A	A	373	2.34	0.033;0.112;0.261;0.300;0.190;0.077;0.024;0.003;0.000;0.000;0.000;0.000;0.000;0.000;0.000;0.000;0.000;0.000;0.000;0.000;0.000;0.000;0.000;0.000;0.000;0.000;0.000;0.000;0.000;0.000;0.000;0.000;0.000;0.000;0.000;0.000;0.000;0.000;0.000;0.000;0.000;0.000;0.000;0.000;0.000;0.000;0.000;0.000;0.000;0.00
ecDHFR	APO	87	94	0	N/A	A	573	2.75	0.024;0.061;0.194;0.313;0.250;0.118;0.029;0.009;0.000;0.000;0.000;0.000;0.000;0.000;0.000;0.000;0.000;0.000;0.000;0.000;0.000;0.000;0.000;0.000;0.000;0.000;0.000;0.000;0.000;0.000;0.000;0.000;0.000;0.000;0.000;0.000;0.000;0.000;0.000;0.000;0.000;0.000;0.000;0.000;0.000;0.000;0.000;0.000;0.000;0.00
ecDHFR	APO	87	94	0	N/A	A	2011	3.35	0.010;0.030;0.117;0.247;0.299;0.200;0.077;0.018;0.002;0.000;0.000;0.000;0.000;0.000;0.000;0.000;0.000;0.000;0.000;0.000;0.000;0.000;0.000;0.000;0.000;0.000;0.000;0.000;0.000;0.000;0.000;0.000;0.000;0.000;0.000;0.000;0.000;0.000;0.000;0.000;0.000;0.000;0.000;0.000;0.000;0.000;0.000;0.000;0.000;0.00
ecDHFR	APO	87	94	0	N/A	A	7771	3.71	0.015;0.022;0.062;0.180;0.316;0.258;0.108;0.030;0.008;0.000;0.000;0.000;0.000;0.000;0.000;0.000;0.000;0.000;0.000;0.000;0.000;0.000;0.000;0.000;0.000;0.000;0.000;0.000;0.000;0.000;0.000;0.000;0.000;0.000;0.000;0.000;0.000;0.000;0.000;0.000;0.000;0.000;0.000;0.000;0.000;0.000;0.000;0.000;0.000;0.00
ecDHFR	APO	87	94	0	N/A	A	30813	3.85	0.010;0.013;0.064;0.166;0.296;0.280;0.130;0.035;0.006;0.000;0.000;0.000;0.000;0.000;0.000;0.000;0.000;0.000;0.000;0.000;0.000;0.000;0.000;0.000;0.000;0.000;0.000;0.000;0.000;0.000;0.000;0.000;0.000;0.000;0.000;0.000;0.000;0.000;0.000;0.000;0.000;0.000;0.000;0.000;0.000;0.000;0.000;0.000;0.000;0.00
ecDHFR	APO	87	94	0	N/A	A	43291	3.84	0.008;0.012;0.058;0.180;0.301;0.270;0.125;0.039;0.007;0.000;0.000;0.000;0.000;0.000;0.000;0.000;0.000;0.000;0.000;0.000;0.000;0.000;0.000;0.000;0.000;0.000;0.000;0.000;0.000;0.000;0.000;0.000;0.000;0.000;0.000;0.000;0.000;0.000;0.000;0.000;0.000;0.000;0.000;0.000;0.000;0.000;0.000;0.000;0.000;0.00
ecDHFR	APO	87	94	0	N/A	A	inf	4.6
ecDHFR	APO	87	95	0	N/A	A	0	0.0	0.529;0.316;0.104;0.045;0.006;0.000;0.000;0.000;0.000;0.000;0.000;0.000;0.000;0.000;0.000;0.000;0.000;0.000;0.000;0.000;0.000;0.000;0.000;0.000;0.000;0.000;0.000;0.000;0.000;0.000;0.000;0.000;0.000;0.000;0.000;0.000;0.000;0.000;0.000;0.000;0.000;0.000;0.000;0.000;0.000;0.000;0.000;0.000;0.000;0.00
ecDHFR	APO	87	95	0	N/A	A	46	1.83	0.069;0.194;0.286;0.244;0.143;0.048;0.016;0.000;0.000;0.000;0.000;0.000;0.000;0.000;0.000;0.000;0.000;0.000;0.000;0.000;0.000;0.000;0.000;0.000;0.000;0.000;0.000;0.000;0.000;0.000;0.000;0.000;0.000;0.000;0.000;0.000;0.000;0.000;0.000;0.000;0.000;0.000;0.000;0.000;0.000;0.000;0.000;0.000;0.000;0.00
ecDHFR	APO	87	95	0	N/A	A	373	2.55	0.033;0.093;0.213;0.283;0.214;0.108;0.042;0.013;0.000;0.000;0.000;0.000;0.000;0.000;0.000;0.000;0.000;0.000;0.000;0.000;0.000;0.000;0.000;0.000;0.000;0.000;0.000;0.000;0.000;0.000;0.000;0.000;0.000;0.000;0.000;0.000;0.000;0.000;0.000;0.000;0.000;0.000;0.000;0.000;0.000;0.000;0.000;0.000;0.000;0.00
ecDHFR	APO	87	95	0	N/A	A	573	2.98	0.019;0.060;0.153;0.256;0.256;0.165;0.069;0.021;0.000;0.000;0.000;0.000;0.000;0.000;0.000;0.000;0.000;0.000;0.000;0.000;0.000;0.000;0.000;0.000;0.000;0.000;0.000;0.000;0.000;0.000;0.000;0.000;0.000;0.000;0.000;0.000;0.000;0.000;0.000;0.000;0.000;0.000;0.000;0.000;0.000;0.000;0.000;0.000;0.000;0.00
ecDHFR	APO	87	95	0	N/A	A	2011	3.52	0.013;0.032;0.091;0.211;0.272;0.220;0.109;0.039;0.013;0.000;0.000;0.000;0.000;0.000;0.000;0.000;0.000;0.000;0.000;0.000;0.000;0.000;0.000;0.000;0.000;0.000;0.000;0.000;0.000;0.000;0.000;0.000;0.000;0.000;0.000;0.000;0.000;0.000;0.000;0.000;0.000;0.000;0.000;0.000;0.000;0.000;0.000;0.000;0.000;0.00
ecDHFR	APO	87	95	0	N/A	A	7771	3.86	0.014;0.022;0.057;0.159;0.259;0.265;0.152;0.058;0.014;0.000;0.000;0.000;0.000;0.000;0.000;0.000;0.000;0.000;0.000;0.000;0.000;0.000;0.000;0.000;0.000;0.000;0.000;0.000;0.000;0.000;0.000;0.000;0.000;0.000;0.000;0.000;0.000;0.000;0.000;0.000;0.000;0.000;0.000;0.000;0.000;0.000;0.000;0.000;0.000;0.00
ecDHFR	APO	87	95	0	N/A	A	30813	4.03	0.013;0.018;0.045;0.143;0.247;0.270;0.170;0.070;0.020;0.004;0.000;0.000;0.000;0.000;0.000;0.000;0.000;0.000;0.000;0.000;0.000;0.000;0.000;0.000;0.000;0.000;0.000;0.000;0.000;0.000;0.000;0.000;0.000;0.000;0.000;0.000;0.000;0.000;0.000;0.000;0.000;0.000;0.000;0.000;0.000;0.000;0.000;0.000;0.000;0.00
ecDHFR	APO	87	95	0	N/A	A	43291	3.94	0.013;0.018;0.057;0.150;0.262;0.256;0.158;0.068;0.018;0.000;0.000;0.000;0.000;0.000;0.000;0.000;0.000;0.000;0.000;0.000;0.000;0.000;0.000;0.000;0.000;0.000;0.000;0.000;0.000;0.000;0.000;0.000;0.000;0.000;0.000;0.000;0.000;0.000;0.000;0.000;0.000;0.000;0.000;0.000;0.000;0.000;0.000;0.000;0.000;0.00
ecDHFR	APO	87	95	0	N/A	A	inf	4.9
ecDHFR	APO	90	99	0	N/A	A	0	0.0	0.607;0.287;0.083;0.023;0.000;0.000;0.000;0.000;0.000;0.000;0.000;0.000;0.000;0.000;0.000;0.000;0.000;0.000;0.000;0.000;0.000;0.000;0.000;0.000;0.000;0.000;0.000;0.000;0.000;0.000;0.000;0.000;0.000;0.000;0.000;0.000;0.000;0.000;0.000;0.000;0.000;0.000;0.000;0.000;0.000;0.000;0.000;0.000;0.000;0.00
ecDHFR	APO	90	99	0	N/A	A	46	1.72	0.071;0.220;0.315;0.240;0.115;0.039;0.000;0.000;0.000;0.000;0.000;0.000;0.000;0.000;0.000;0.000;0.000;0.000;0.000;0.000;0.000;0.000;0.000;0.000;0.000;0.000;0.000;0.000;0.000;0.000;0.000;0.000;0.000;0.000;0.000;0.000;0.000;0.000;0.000;0.000;0.000;0.000;0.000;0.000;0.000;0.000;0.000;0.000;0.000;0.00
ecDHFR	APO	90	99	0	N/A	A	373	2.14	0.034;0.139;0.290;0.288;0.173;0.060;0.016;0.000;0.000;0.000;0.000;0.000;0.000;0.000;0.000;0.000;0.000;0.000;0.000;0.000;0.000;0.000;0.000;0.000;0.000;0.000;0.000;0.000;0.000;0.000;0.000;0.000;0.000;0.000;0.000;0.000;0.000;0.000;0.000;0.000;0.000;0.000;0.000;0.000;0.000;0.000;0.000;0.000;0.000;0.00
ecDHFR	APO	90	99	0	N/A	A	573	2.48	0.018;0.093;0.244;0.330;0.190;0.086;0.034;0.006;0.000;0.000;0.000;0.000;0.000;0.000;0.000;0.000;0.000;0.000;0.000;0.000;0.000;0.000;0.000;0.000;0.000;0.000;0.000;0.000;0.000;0.000;0.000;0.000;0.000;0.000;0.000;0.000;0.000;0.000;0.000;0.000;0.000;0.000;0.000;0.000;0.000;0.000;0.000;0.000;0.000;0.00
ecDHFR	APO	90	99	0	N/A	A	2011	2.81	0.017;0.095;0.180;0.276;0.245;0.127;0.048;0.012;0.000;0.000;0.000;0.000;0.000;0.000;0.000;0.000;0.000;0.000;0.000;0.000;0.000;0.000;0.000;0.000;0.000;0.000;0.000;0.000;0.000;0.000;0.000;0.000;0.000;0.000;0.000;0.000;0.000;0.000;0.000;0.000;0.000;0.000;0.000;0.000;0.000;0.000;0.000;0.000;0.000;0.00
ecDHFR	APO	90	99	0	N/A	A	7771	3.27	0.011;0.051;0.124;0.234;0.277;0.188;0.078;0.027;0.011;0.000;0.000;0.000;0.000;0.000;0.000;0.000;0.000;0.000;0.000;0.000;0.000;0.000;0.000;0.000;0.000;0.000;0.000;0.000;0.000;0.000;0.000;0.000;0.000;0.000;0.000;0.000;0.000;0.000;0.000;0.000;0.000;0.000;0.000;0.000;0.000;0.000;0.000;0.000;0.000;0.00
ecDHFR	APO	90	99	0	N/A	A	30813	4.05	0.012;0.051;0.061;0.157;0.241;0.212;0.159;0.084;0.016;0.008;0.000;0.000;0.000;0.000;0.000;0.000;0.000;0.000;0.000;0.000;0.000;0.000;0.000;0.000;0.000;0.000;0.000;0.000;0.000;0.000;0.000;0.000;0.000;0.000;0.000;0.000;0.000;0.000;0.000;0.000;0.000;0.000;0.000;0.000;0.000;0.000;0.000;0.000;0.000;0.00
ecDHFR	APO	90	99	0	N/A	A	43291	4.39	0.005;0.000;0.042;0.119;0.216;0.273;0.196;0.100;0.039;0.009;0.000;0.000;0.000;0.000;0.000;0.000;0.000;0.000;0.000;0.000;0.000;0.000;0.000;0.000;0.000;0.000;0.000;0.000;0.000;0.000;0.000;0.000;0.000;0.000;0.000;0.000;0.000;0.000;0.000;0.000;0.000;0.000;0.000;0.000;0.000;0.000;0.000;0.000;0.000;0.00
ecDHFR	APO	90	99	0	N/A	A	inf	5.71
ecDHFR	APO	90	102	0	N/A	A	0	0.0	0.494;0.317;0.131;0.046;0.013;0.000;0.000;0.000;0.000;0.000;0.000;0.000;0.000;0.000;0.000;0.000;0.000;0.000;0.000;0.000;0.000;0.000;0.000;0.000;0.000;0.000;0.000;0.000;0.000;0.000;0.000;0.000;0.000;0.000;0.000;0.000;0.000;0.000;0.000;0.000;0.000;0.000;0.000;0.000;0.000;0.000;0.000;0.000;0.000;0.00
ecDHFR	APO	90	102	0	N/A	A	46	2.7	0.029;0.090;0.212;0.248;0.211;0.129;0.054;0.019;0.008;0.000;0.000;0.000;0.000;0.000;0.000;0.000;0.000;0.000;0.000;0.000;0.000;0.000;0.000;0.000;0.000;0.000;0.000;0.000;0.000;0.000;0.000;0.000;0.000;0.000;0.000;0.000;0.000;0.000;0.000;0.000;0.000;0.000;0.000;0.000;0.000;0.000;0.000;0.000;0.000;0.00
ecDHFR	APO	90	102	0	N/A	A	373	3.34	0.021;0.052;0.126;0.216;0.251;0.183;0.093;0.035;0.016;0.006;0.000;0.000;0.000;0.000;0.000;0.000;0.000;0.000;0.000;0.000;0.000;0.000;0.000;0.000;0.000;0.000;0.000;0.000;0.000;0.000;0.000;0.000;0.000;0.000;0.000;0.000;0.000;0.000;0.000;0.000;0.000;0.000;0.000;0.000;0.000;0.000;0.000;0.000;0.000;0.00
ecDHFR	APO	90	102	0	N/A	A	573	3.77	0.008;0.022;0.071;0.182;0.275;0.231;0.127;0.057;0.020;0.006;0.000;0.000;0.000;0.000;0.000;0.000;0.000;0.000;0.000;0.000;0.000;0.000;0.000;0.000;0.000;0.000;0.000;0.000;0.000;0.000;0.000;0.000;0.000;0.000;0.000;0.000;0.000;0.000;0.000;0.000;0.000;0.000;0.000;0.000;0.000;0.000;0.000;0.000;0.000;0.00
ecDHFR	APO	90	102	0	N/A	A	2011	4.29	0.004;0.010;0.058;0.128;0.236;0.244;0.173;0.087;0.039;0.015;0.008;0.000;0.000;0.000;0.000;0.000;0.000;0.000;0.000;0.000;0.000;0.000;0.000;0.000;0.000;0.000;0.000;0.000;0.000;0.000;0.000;0.000;0.000;0.000;0.000;0.000;0.000;0.000;0.000;0.000;0.000;0.000;0.000;0.000;0.000;0.000;0.000;0.000;0.000;0.00
ecDHFR	APO	90	102	0	N/A	A	7771	4.93	0.004;0.007;0.025;0.087;0.171;0.232;0.214;0.142;0.074;0.029;0.014;0.000;0.000;0.000;0.000;0.000;0.000;0.000;0.000;0.000;0.000;0.000;0.000;0.000;0.000;0.000;0.000;0.000;0.000;0.000;0.000;0.000;0.000;0.000;0.000;0.000;0.000;0.000;0.000;0.000;0.000;0.000;0.000;0.000;0.000;0.000;0.000;0.000;0.000;0.00
ecDHFR	APO	90	102	0	N/A	A	30813	5.87	0.000;0.010;0.014;0.033;0.091;0.164;0.219;0.204;0.144;0.076;0.036;0.010;0.000;0.000;0.000;0.000;0.000;0.000;0.000;0.000;0.000;0.000;0.000;0.000;0.000;0.000;0.000;0.000;0.000;0.000;0.000;0.000;0.000;0.000;0.000;0.000;0.000;0.000;0.000;0.000;0.000;0.000;0.000;0.000;0.000;0.000;0.000;0.000;0.000;0.00
ecDHFR	APO	90	102	0	N/A	A	43291	6.4	0.000;0.000;0.004;0.018;0.060;0.127;0.199;0.224;0.179;0.104;0.051;0.021;0.013;0.000;0.000;0.000;0.000;0.000;0.000;0.000;0.000;0.000;0.000;0.000;0.000;0.000;0.000;0.000;0.000;0.000;0.000;0.000;0.000;0.000;0.000;0.000;0.000;0.000;0.000;0.000;0.000;0.000;0.000;0.000;0.000;0.000;0.000;0.000;0.000;0.00
ecDHFR	APO	90	102	0	N/A	A	inf	8.89
ecDHFR	APO	92	99	0	N/A	A	0	0.0	0.695;0.305;0.000;0.000;0.000;0.000;0.000;0.000;0.000;0.000;0.000;0.000;0.000;0.000;0.000;0.000;0.000;0.000;0.000;0.000;0.000;0.000;0.000;0.000;0.000;0.000;0.000;0.000;0.000;0.000;0.000;0.000;0.000;0.000;0.000;0.000;0.000;0.000;0.000;0.000;0.000;0.000;0.000;0.000;0.000;0.000;0.000;0.000;0.000;0.00
ecDHFR	APO	92	99	0	N/A	A	0	0.0	0.626;0.300;0.074;0.000;0.000;0.000;0.000;0.000;0.000;0.000;0.000;0.000;0.000;0.000;0.000;0.000;0.000;0.000;0.000;0.000;0.000;0.000;0.000;0.000;0.000;0.000;0.000;0.000;0.000;0.000;0.000;0.000;0.000;0.000;0.000;0.000;0.000;0.000;0.000;0.000;0.000;0.000;0.000;0.000;0.000;0.000;0.000;0.000;0.000;0.00
ecDHFR	APO	92	99	0	N/A	A	46	0.79	0.296;0.414;0.219;0.071;0.000;0.000;0.000;0.000;0.000;0.000;0.000;0.000;0.000;0.000;0.000;0.000;0.000;0.000;0.000;0.000;0.000;0.000;0.000;0.000;0.000;0.000;0.000;0.000;0.000;0.000;0.000;0.000;0.000;0.000;0.000;0.000;0.000;0.000;0.000;0.000;0.000;0.000;0.000;0.000;0.000;0.000;0.000;0.000;0.000;0.00
ecDHFR	APO	92	99	0	N/A	A	46	0.94	0.230;0.377;0.303;0.091;0.000;0.000;0.000;0.000;0.000;0.000;0.000;0.000;0.000;0.000;0.000;0.000;0.000;0.000;0.000;0.000;0.000;0.000;0.000;0.000;0.000;0.000;0.000;0.000;0.000;0.000;0.000;0.000;0.000;0.000;0.000;0.000;0.000;0.000;0.000;0.000;0.000;0.000;0.000;0.000;0.000;0.000;0.000;0.000;0.000;0.00
ecDHFR	APO	92	99	0	N/A	A	373	1.38	0.126;0.326;0.369;0.131;0.049;0.000;0.000;0.000;0.000;0.000;0.000;0.000;0.000;0.000;0.000;0.000;0.000;0.000;0.000;0.000;0.000;0.000;0.000;0.000;0.000;0.000;0.000;0.000;0.000;0.000;0.000;0.000;0.000;0.000;0.000;0.000;0.000;0.000;0.000;0.000;0.000;0.000;0.000;0.000;0.000;0.000;0.000;0.000;0.000;0.00
ecDHFR	APO	92	99	0	N/A	A	373	1.28	0.119;0.333;0.331;0.142;0.049;0.000;0.027;0.000;0.000;0.000;0.000;0.000;0.000;0.000;0.000;0.000;0.000;0.000;0.000;0.000;0.000;0.000;0.000;0.000;0.000;0.000;0.000;0.000;0.000;0.000;0.000;0.000;0.000;0.000;0.000;0.000;0.000;0.000;0.000;0.000;0.000;0.000;0.000;0.000;0.000;0.000;0.000;0.000;0.000;0.00
ecDHFR	APO	92	99	0	N/A	A	573	1.48	0.108;0.301;0.375;0.144;0.072;0.000;0.000;0.000;0.000;0.000;0.000;0.000;0.000;0.000;0.000;0.000;0.000;0.000;0.000;0.000;0.000;0.000;0.000;0.000;0.000;0.000;0.000;0.000;0.000;0.000;0.000;0.000;0.000;0.000;0.000;0.000;0.000;0.000;0.000;0.000;0.000;0.000;0.000;0.000;0.000;0.000;0.000;0.000;0.000;0.00
ecDHFR	APO	92	99	0	N/A	A	573	1.38	0.101;0.314;0.358;0.166;0.061;0.000;0.000;0.000;0.000;0.000;0.000;0.000;0.000;0.000;0.000;0.000;0.000;0.000;0.000;0.000;0.000;0.000;0.000;0.000;0.000;0.000;0.000;0.000;0.000;0.000;0.000;0.000;0.000;0.000;0.000;0.000;0.000;0.000;0.000;0.000;0.000;0.000;0.000;0.000;0.000;0.000;0.000;0.000;0.000;0.00
ecDHFR	APO	92	99	0	N/A	A	2011	1.48	0.089;0.294;0.373;0.193;0.051;0.000;0.000;0.000;0.000;0.000;0.000;0.000;0.000;0.000;0.000;0.000;0.000;0.000;0.000;0.000;0.000;0.000;0.000;0.000;0.000;0.000;0.000;0.000;0.000;0.000;0.000;0.000;0.000;0.000;0.000;0.000;0.000;0.000;0.000;0.000;0.000;0.000;0.000;0.000;0.000;0.000;0.000;0.000;0.000;0.00
ecDHFR	APO	92	99	0	N/A	A	2011	1.44	0.094;0.296;0.367;0.152;0.053;0.024;0.014;0.000;0.000;0.000;0.000;0.000;0.000;0.000;0.000;0.000;0.000;0.000;0.000;0.000;0.000;0.000;0.000;0.000;0.000;0.000;0.000;0.000;0.000;0.000;0.000;0.000;0.000;0.000;0.000;0.000;0.000;0.000;0.000;0.000;0.000;0.000;0.000;0.000;0.000;0.000;0.000;0.000;0.000;0.00
ecDHFR	APO	92	99	0	N/A	A	7771	1.92	0.064;0.215;0.323;0.265;0.112;0.021;0.000;0.000;0.000;0.000;0.000;0.000;0.000;0.000;0.000;0.000;0.000;0.000;0.000;0.000;0.000;0.000;0.000;0.000;0.000;0.000;0.000;0.000;0.000;0.000;0.000;0.000;0.000;0.000;0.000;0.000;0.000;0.000;0.000;0.000;0.000;0.000;0.000;0.000;0.000;0.000;0.000;0.000;0.000;0.00
ecDHFR	APO	92	99	0	N/A	A	7771	1.83	0.065;0.205;0.374;0.245;0.084;0.027;0.000;0.000;0.000;0.000;0.000;0.000;0.000;0.000;0.000;0.000;0.000;0.000;0.000;0.000;0.000;0.000;0.000;0.000;0.000;0.000;0.000;0.000;0.000;0.000;0.000;0.000;0.000;0.000;0.000;0.000;0.000;0.000;0.000;0.000;0.000;0.000;0.000;0.000;0.000;0.000;0.000;0.000;0.000;0.00
ecDHFR	APO	92	99	0	N/A	A	30813	2.77	0.036;0.103;0.246;0.265;0.246;0.105;0.000;0.000;0.000;0.000;0.000;0.000;0.000;0.000;0.000;0.000;0.000;0.000;0.000;0.000;0.000;0.000;0.000;0.000;0.000;0.000;0.000;0.000;0.000;0.000;0.000;0.000;0.000;0.000;0.000;0.000;0.000;0.000;0.000;0.000;0.000;0.000;0.000;0.000;0.000;0.000;0.000;0.000;0.000;0.00
ecDHFR	APO	92	99	0	N/A	A	30813	2.56	0.030;0.087;0.248;0.314;0.231;0.072;0.018;0.000;0.000;0.000;0.000;0.000;0.000;0.000;0.000;0.000;0.000;0.000;0.000;0.000;0.000;0.000;0.000;0.000;0.000;0.000;0.000;0.000;0.000;0.000;0.000;0.000;0.000;0.000;0.000;0.000;0.000;0.000;0.000;0.000;0.000;0.000;0.000;0.000;0.000;0.000;0.000;0.000;0.000;0.00
ecDHFR	APO	92	99	0	N/A	A	43291	2.87	0.010;0.069;0.199;0.315;0.269;0.116;0.022;0.000;0.000;0.000;0.000;0.000;0.000;0.000;0.000;0.000;0.000;0.000;0.000;0.000;0.000;0.000;0.000;0.000;0.000;0.000;0.000;0.000;0.000;0.000;0.000;0.000;0.000;0.000;0.000;0.000;0.000;0.000;0.000;0.000;0.000;0.000;0.000;0.000;0.000;0.000;0.000;0.000;0.000;0.00
ecDHFR	APO	92	99	0	N/A	A	43291	2.81	0.009;0.068;0.212;0.310;0.252;0.116;0.032;0.000;0.000;0.000;0.000;0.000;0.000;0.000;0.000;0.000;0.000;0.000;0.000;0.000;0.000;0.000;0.000;0.000;0.000;0.000;0.000;0.000;0.000;0.000;0.000;0.000;0.000;0.000;0.000;0.000;0.000;0.000;0.000;0.000;0.000;0.000;0.000;0.000;0.000;0.000;0.000;0.000;0.000;0.00
ecDHFR	APO	92	99	0	N/A	A	inf	4.36
ecDHFR	APO	92	102	0	N/A	A	0	0.0	0.591;0.283;0.098;0.021;0.007;0.000;0.000;0.000;0.000;0.000;0.000;0.000;0.000;0.000;0.000;0.000;0.000;0.000;0.000;0.000;0.000;0.000;0.000;0.000;0.000;0.000;0.000;0.000;0.000;0.000;0.000;0.000;0.000;0.000;0.000;0.000;0.000;0.000;0.000;0.000;0.000;0.000;0.000;0.000;0.000;0.000;0.000;0.000;0.000;0.00
ecDHFR	APO	92	102	0	N/A	A	46	1.66	0.092;0.222;0.286;0.240;0.115;0.036;0.009;0.000;0.000;0.000;0.000;0.000;0.000;0.000;0.000;0.000;0.000;0.000;0.000;0.000;0.000;0.000;0.000;0.000;0.000;0.000;0.000;0.000;0.000;0.000;0.000;0.000;0.000;0.000;0.000;0.000;0.000;0.000;0.000;0.000;0.000;0.000;0.000;0.000;0.000;0.000;0.000;0.000;0.000;0.00
ecDHFR	APO	92	102	0	N/A	A	373	2.15	0.042;0.145;0.296;0.259;0.163;0.067;0.021;0.007;0.000;0.000;0.000;0.000;0.000;0.000;0.000;0.000;0.000;0.000;0.000;0.000;0.000;0.000;0.000;0.000;0.000;0.000;0.000;0.000;0.000;0.000;0.000;0.000;0.000;0.000;0.000;0.000;0.000;0.000;0.000;0.000;0.000;0.000;0.000;0.000;0.000;0.000;0.000;0.000;0.000;0.00
ecDHFR	APO	92	102	0	N/A	A	573	2.43	0.035;0.105;0.247;0.284;0.198;0.091;0.035;0.005;0.000;0.000;0.000;0.000;0.000;0.000;0.000;0.000;0.000;0.000;0.000;0.000;0.000;0.000;0.000;0.000;0.000;0.000;0.000;0.000;0.000;0.000;0.000;0.000;0.000;0.000;0.000;0.000;0.000;0.000;0.000;0.000;0.000;0.000;0.000;0.000;0.000;0.000;0.000;0.000;0.000;0.00
ecDHFR	APO	92	102	0	N/A	A	2011	2.54	0.030;0.111;0.213;0.286;0.209;0.105;0.034;0.012;0.000;0.000;0.000;0.000;0.000;0.000;0.000;0.000;0.000;0.000;0.000;0.000;0.000;0.000;0.000;0.000;0.000;0.000;0.000;0.000;0.000;0.000;0.000;0.000;0.000;0.000;0.000;0.000;0.000;0.000;0.000;0.000;0.000;0.000;0.000;0.000;0.000;0.000;0.000;0.000;0.000;0.00
ecDHFR	APO	92	102	0	N/A	A	7771	2.92	0.031;0.123;0.151;0.255;0.202;0.141;0.069;0.023;0.005;0.000;0.000;0.000;0.000;0.000;0.000;0.000;0.000;0.000;0.000;0.000;0.000;0.000;0.000;0.000;0.000;0.000;0.000;0.000;0.000;0.000;0.000;0.000;0.000;0.000;0.000;0.000;0.000;0.000;0.000;0.000;0.000;0.000;0.000;0.000;0.000;0.000;0.000;0.000;0.000;0.00
ecDHFR	APO	92	102	0	N/A	A	43291	4.41	0.013;0.000;0.042;0.112;0.205;0.238;0.205;0.119;0.052;0.013;0.001;0.000;0.000;0.000;0.000;0.000;0.000;0.000;0.000;0.000;0.000;0.000;0.000;0.000;0.000;0.000;0.000;0.000;0.000;0.000;0.000;0.000;0.000;0.000;0.000;0.000;0.000;0.000;0.000;0.000;0.000;0.000;0.000;0.000;0.000;0.000;0.000;0.000;0.000;0.00
ecDHFR	APO	92	102	0	N/A	A	inf	6.74
ecDHFR	APO	95	102	0	N/A	A	0	0.0	0.654;0.241;0.084;0.021;0.000;0.000;0.000;0.000;0.000;0.000;0.000;0.000;0.000;0.000;0.000;0.000;0.000;0.000;0.000;0.000;0.000;0.000;0.000;0.000;0.000;0.000;0.000;0.000;0.000;0.000;0.000;0.000;0.000;0.000;0.000;0.000;0.000;0.000;0.000;0.000;0.000;0.000;0.000;0.000;0.000;0.000;0.000;0.000;0.000;0.00
ecDHFR	APO	95	102	0	N/A	A	46	0.93	0.210;0.388;0.264;0.103;0.026;0.009;0.000;0.000;0.000;0.000;0.000;0.000;0.000;0.000;0.000;0.000;0.000;0.000;0.000;0.000;0.000;0.000;0.000;0.000;0.000;0.000;0.000;0.000;0.000;0.000;0.000;0.000;0.000;0.000;0.000;0.000;0.000;0.000;0.000;0.000;0.000;0.000;0.000;0.000;0.000;0.000;0.000;0.000;0.000;0.00
ecDHFR	APO	95	102	0	N/A	A	373	1.17	0.134;0.351;0.328;0.126;0.047;0.011;0.003;0.000;0.000;0.000;0.000;0.000;0.000;0.000;0.000;0.000;0.000;0.000;0.000;0.000;0.000;0.000;0.000;0.000;0.000;0.000;0.000;0.000;0.000;0.000;0.000;0.000;0.000;0.000;0.000;0.000;0.000;0.000;0.000;0.000;0.000;0.000;0.000;0.000;0.000;0.000;0.000;0.000;0.000;0.00
ecDHFR	APO	95	102	0	N/A	A	573	1.28	0.114;0.338;0.341;0.146;0.046;0.011;0.003;0.000;0.000;0.000;0.000;0.000;0.000;0.000;0.000;0.000;0.000;0.000;0.000;0.000;0.000;0.000;0.000;0.000;0.000;0.000;0.000;0.000;0.000;0.000;0.000;0.000;0.000;0.000;0.000;0.000;0.000;0.000;0.000;0.000;0.000;0.000;0.000;0.000;0.000;0.000;0.000;0.000;0.000;0.00
ecDHFR	APO	95	102	0	N/A	A	2011	1.4	0.095;0.314;0.342;0.172;0.057;0.016;0.003;0.000;0.000;0.000;0.000;0.000;0.000;0.000;0.000;0.000;0.000;0.000;0.000;0.000;0.000;0.000;0.000;0.000;0.000;0.000;0.000;0.000;0.000;0.000;0.000;0.000;0.000;0.000;0.000;0.000;0.000;0.000;0.000;0.000;0.000;0.000;0.000;0.000;0.000;0.000;0.000;0.000;0.000;0.00
ecDHFR	APO	95	102	0	N/A	A	7771	1.83	0.058;0.215;0.323;0.245;0.111;0.037;0.011;0.000;0.000;0.000;0.000;0.000;0.000;0.000;0.000;0.000;0.000;0.000;0.000;0.000;0.000;0.000;0.000;0.000;0.000;0.000;0.000;0.000;0.000;0.000;0.000;0.000;0.000;0.000;0.000;0.000;0.000;0.000;0.000;0.000;0.000;0.000;0.000;0.000;0.000;0.000;0.000;0.000;0.000;0.00
ecDHFR	APO	95	102	0	N/A	A	30813	2.93	0.018;0.058;0.162;0.291;0.258;0.144;0.053;0.017;0.000;0.000;0.000;0.000;0.000;0.000;0.000;0.000;0.000;0.000;0.000;0.000;0.000;0.000;0.000;0.000;0.000;0.000;0.000;0.000;0.000;0.000;0.000;0.000;0.000;0.000;0.000;0.000;0.000;0.000;0.000;0.000;0.000;0.000;0.000;0.000;0.000;0.000;0.000;0.000;0.000;0.00
ecDHFR	APO	95	102	0	N/A	A	43291	3.17	0.014;0.043;0.137;0.261;0.275;0.172;0.070;0.023;0.006;0.000;0.000;0.000;0.000;0.000;0.000;0.000;0.000;0.000;0.000;0.000;0.000;0.000;0.000;0.000;0.000;0.000;0.000;0.000;0.000;0.000;0.000;0.000;0.000;0.000;0.000;0.000;0.000;0.000;0.000;0.000;0.000;0.000;0.000;0.000;0.000;0.000;0.000;0.000;0.000;0.00
ecDHFR	APO	95	102	0	N/A	A	inf	4.51
ecDHFR	APO	95	107	0	N/A	A	0	0.0	0.453;0.313;0.152;0.059;0.020;0.004;0.000;0.000;0.000;0.000;0.000;0.000;0.000;0.000;0.000;0.000;0.000;0.000;0.000;0.000;0.000;0.000;0.000;0.000;0.000;0.000;0.000;0.000;0.000;0.000;0.000;0.000;0.000;0.000;0.000;0.000;0.000;0.000;0.000;0.000;0.000;0.000;0.000;0.000;0.000;0.000;0.000;0.000;0.000;0.00
ecDHFR	APO	95	107	0	N/A	A	46	0.96	0.160;0.304;0.272;0.159;0.069;0.028;0.008;0.000;0.000;0.000;0.000;0.000;0.000;0.000;0.000;0.000;0.000;0.000;0.000;0.000;0.000;0.000;0.000;0.000;0.000;0.000;0.000;0.000;0.000;0.000;0.000;0.000;0.000;0.000;0.000;0.000;0.000;0.000;0.000;0.000;0.000;0.000;0.000;0.000;0.000;0.000;0.000;0.000;0.000;0.00
ecDHFR	APO	95	107	0	N/A	A	373	1.36	0.097;0.246;0.288;0.199;0.106;0.043;0.015;0.006;0.000;0.000;0.000;0.000;0.000;0.000;0.000;0.000;0.000;0.000;0.000;0.000;0.000;0.000;0.000;0.000;0.000;0.000;0.000;0.000;0.000;0.000;0.000;0.000;0.000;0.000;0.000;0.000;0.000;0.000;0.000;0.000;0.000;0.000;0.000;0.000;0.000;0.000;0.000;0.000;0.000;0.00
ecDHFR	APO	95	107	0	N/A	A	573	1.6	0.071;0.206;0.283;0.229;0.126;0.055;0.022;0.007;0.000;0.000;0.000;0.000;0.000;0.000;0.000;0.000;0.000;0.000;0.000;0.000;0.000;0.000;0.000;0.000;0.000;0.000;0.000;0.000;0.000;0.000;0.000;0.000;0.000;0.000;0.000;0.000;0.000;0.000;0.000;0.000;0.000;0.000;0.000;0.000;0.000;0.000;0.000;0.000;0.000;0.00
ecDHFR	APO	95	107	0	N/A	A	2011	2.02	0.048;0.148;0.250;0.250;0.168;0.086;0.036;0.014;0.000;0.000;0.000;0.000;0.000;0.000;0.000;0.000;0.000;0.000;0.000;0.000;0.000;0.000;0.000;0.000;0.000;0.000;0.000;0.000;0.000;0.000;0.000;0.000;0.000;0.000;0.000;0.000;0.000;0.000;0.000;0.000;0.000;0.000;0.000;0.000;0.000;0.000;0.000;0.000;0.000;0.00
ecDHFR	APO	95	107	0	N/A	A	7771	2.69	0.045;0.085;0.155;0.228;0.216;0.149;0.076;0.034;0.012;0.000;0.000;0.000;0.000;0.000;0.000;0.000;0.000;0.000;0.000;0.000;0.000;0.000;0.000;0.000;0.000;0.000;0.000;0.000;0.000;0.000;0.000;0.000;0.000;0.000;0.000;0.000;0.000;0.000;0.000;0.000;0.000;0.000;0.000;0.000;0.000;0.000;0.000;0.000;0.000;0.00
ecDHFR	APO	95	107	0	N/A	A	30813	4.01	0.017;0.026;0.055;0.129;0.205;0.223;0.172;0.101;0.045;0.020;0.006;0.000;0.000;0.000;0.000;0.000;0.000;0.000;0.000;0.000;0.000;0.000;0.000;0.000;0.000;0.000;0.000;0.000;0.000;0.000;0.000;0.000;0.000;0.000;0.000;0.000;0.000;0.000;0.000;0.000;0.000;0.000;0.000;0.000;0.000;0.000;0.000;0.000;0.000;0.00
ecDHFR	APO	95	107	0	N/A	A	43291	4.26	0.014;0.019;0.045;0.110;0.190;0.225;0.189;0.118;0.058;0.024;0.009;0.000;0.000;0.000;0.000;0.000;0.000;0.000;0.000;0.000;0.000;0.000;0.000;0.000;0.000;0.000;0.000;0.000;0.000;0.000;0.000;0.000;0.000;0.000;0.000;0.000;0.000;0.000;0.000;0.000;0.000;0.000;0.000;0.000;0.000;0.000;0.000;0.000;0.000;0.00
ecDHFR	APO	95	107	0	N/A	A	inf	6.71
ecDHFR	APO	96	102	0	N/A	A	0	0.0	0.712;0.212;0.060;0.017;0.000;0.000;0.000;0.000;0.000;0.000;0.000;0.000;0.000;0.000;0.000;0.000;0.000;0.000;0.000;0.000;0.000;0.000;0.000;0.000;0.000;0.000;0.000;0.000;0.000;0.000;0.000;0.000;0.000;0.000;0.000;0.000;0.000;0.000;0.000;0.000;0.000;0.000;0.000;0.000;0.000;0.000;0.000;0.000;0.000;0.00
ecDHFR	APO	96	102	0	N/A	A	46	0.94	0.265;0.367;0.258;0.081;0.022;0.007;0.000;0.000;0.000;0.000;0.000;0.000;0.000;0.000;0.000;0.000;0.000;0.000;0.000;0.000;0.000;0.000;0.000;0.000;0.000;0.000;0.000;0.000;0.000;0.000;0.000;0.000;0.000;0.000;0.000;0.000;0.000;0.000;0.000;0.000;0.000;0.000;0.000;0.000;0.000;0.000;0.000;0.000;0.000;0.00
ecDHFR	APO	96	102	0	N/A	A	373	1.15	0.165;0.394;0.304;0.101;0.027;0.008;0.000;0.000;0.000;0.000;0.000;0.000;0.000;0.000;0.000;0.000;0.000;0.000;0.000;0.000;0.000;0.000;0.000;0.000;0.000;0.000;0.000;0.000;0.000;0.000;0.000;0.000;0.000;0.000;0.000;0.000;0.000;0.000;0.000;0.000;0.000;0.000;0.000;0.000;0.000;0.000;0.000;0.000;0.000;0.00
ecDHFR	APO	96	102	0	N/A	A	573	1.27	0.123;0.378;0.342;0.114;0.033;0.009;0.000;0.000;0.000;0.000;0.000;0.000;0.000;0.000;0.000;0.000;0.000;0.000;0.000;0.000;0.000;0.000;0.000;0.000;0.000;0.000;0.000;0.000;0.000;0.000;0.000;0.000;0.000;0.000;0.000;0.000;0.000;0.000;0.000;0.000;0.000;0.000;0.000;0.000;0.000;0.000;0.000;0.000;0.000;0.00
ecDHFR	APO	96	102	0	N/A	A	2011	1.39	0.111;0.345;0.346;0.139;0.044;0.012;0.004;0.000;0.000;0.000;0.000;0.000;0.000;0.000;0.000;0.000;0.000;0.000;0.000;0.000;0.000;0.000;0.000;0.000;0.000;0.000;0.000;0.000;0.000;0.000;0.000;0.000;0.000;0.000;0.000;0.000;0.000;0.000;0.000;0.000;0.000;0.000;0.000;0.000;0.000;0.000;0.000;0.000;0.000;0.00
ecDHFR	APO	96	102	0	N/A	A	7771	1.86	0.064;0.236;0.340;0.233;0.090;0.030;0.007;0.000;0.000;0.000;0.000;0.000;0.000;0.000;0.000;0.000;0.000;0.000;0.000;0.000;0.000;0.000;0.000;0.000;0.000;0.000;0.000;0.000;0.000;0.000;0.000;0.000;0.000;0.000;0.000;0.000;0.000;0.000;0.000;0.000;0.000;0.000;0.000;0.000;0.000;0.000;0.000;0.000;0.000;0.00
ecDHFR	APO	96	102	0	N/A	A	30813	2.89	0.020;0.072;0.213;0.302;0.239;0.106;0.036;0.011;0.000;0.000;0.000;0.000;0.000;0.000;0.000;0.000;0.000;0.000;0.000;0.000;0.000;0.000;0.000;0.000;0.000;0.000;0.000;0.000;0.000;0.000;0.000;0.000;0.000;0.000;0.000;0.000;0.000;0.000;0.000;0.000;0.000;0.000;0.000;0.000;0.000;0.000;0.000;0.000;0.000;0.00
ecDHFR	APO	96	102	0	N/A	A	43291	3.19	0.020;0.050;0.160;0.280;0.270;0.152;0.050;0.014;0.004;0.000;0.000;0.000;0.000;0.000;0.000;0.000;0.000;0.000;0.000;0.000;0.000;0.000;0.000;0.000;0.000;0.000;0.000;0.000;0.000;0.000;0.000;0.000;0.000;0.000;0.000;0.000;0.000;0.000;0.000;0.000;0.000;0.000;0.000;0.000;0.000;0.000;0.000;0.000;0.000;0.00
ecDHFR	APO	96	102	0	N/A	A	inf	4.26
ecDHFR	APO	96	106	0	N/A	A	0	0.0	0.530;0.297;0.132;0.035;0.007;0.000;0.000;0.000;0.000;0.000;0.000;0.000;0.000;0.000;0.000;0.000;0.000;0.000;0.000;0.000;0.000;0.000;0.000;0.000;0.000;0.000;0.000;0.000;0.000;0.000;0.000;0.000;0.000;0.000;0.000;0.000;0.000;0.000;0.000;0.000;0.000;0.000;0.000;0.000;0.000;0.000;0.000;0.000;0.000;0.00
ecDHFR	APO	96	106	0	N/A	A	373	1.46	0.119;0.277;0.304;0.204;0.088;0.000;0.008;0.000;0.000;0.000;0.000;0.000;0.000;0.000;0.000;0.000;0.000;0.000;0.000;0.000;0.000;0.000;0.000;0.000;0.000;0.000;0.000;0.000;0.000;0.000;0.000;0.000;0.000;0.000;0.000;0.000;0.000;0.000;0.000;0.000;0.000;0.000;0.000;0.000;0.000;0.000;0.000;0.000;0.000;0.00
ecDHFR	APO	96	106	0	N/A	A	573	1.73	0.084;0.223;0.293;0.195;0.106;0.086;0.013;0.000;0.000;0.000;0.000;0.000;0.000;0.000;0.000;0.000;0.000;0.000;0.000;0.000;0.000;0.000;0.000;0.000;0.000;0.000;0.000;0.000;0.000;0.000;0.000;0.000;0.000;0.000;0.000;0.000;0.000;0.000;0.000;0.000;0.000;0.000;0.000;0.000;0.000;0.000;0.000;0.000;0.000;0.00
ecDHFR	APO	96	106	0	N/A	A	2011	2.22	0.050;0.154;0.240;0.233;0.136;0.130;0.023;0.000;0.034;0.000;0.000;0.000;0.000;0.000;0.000;0.000;0.000;0.000;0.000;0.000;0.000;0.000;0.000;0.000;0.000;0.000;0.000;0.000;0.000;0.000;0.000;0.000;0.000;0.000;0.000;0.000;0.000;0.000;0.000;0.000;0.000;0.000;0.000;0.000;0.000;0.000;0.000;0.000;0.000;0.00
ecDHFR	APO	96	106	0	N/A	A	7771	2.94	0.041;0.086;0.187;0.253;0.238;0.134;0.056;0.000;0.004;0.000;0.000;0.000;0.000;0.000;0.000;0.000;0.000;0.000;0.000;0.000;0.000;0.000;0.000;0.000;0.000;0.000;0.000;0.000;0.000;0.000;0.000;0.000;0.000;0.000;0.000;0.000;0.000;0.000;0.000;0.000;0.000;0.000;0.000;0.000;0.000;0.000;0.000;0.000;0.000;0.00
ecDHFR	APO	96	106	0	N/A	A	30813	3.94	0.000;0.040;0.072;0.156;0.238;0.230;0.134;0.105;0.024;0.000;0.000;0.000;0.000;0.000;0.000;0.000;0.000;0.000;0.000;0.000;0.000;0.000;0.000;0.000;0.000;0.000;0.000;0.000;0.000;0.000;0.000;0.000;0.000;0.000;0.000;0.000;0.000;0.000;0.000;0.000;0.000;0.000;0.000;0.000;0.000;0.000;0.000;0.000;0.000;0.00
ecDHFR	APO	96	106	0	N/A	A	43291	4.13	0.038;0.039;0.055;0.137;0.216;0.223;0.152;0.093;0.025;0.000;0.021;0.000;0.000;0.000;0.000;0.000;0.000;0.000;0.000;0.000;0.000;0.000;0.000;0.000;0.000;0.000;0.000;0.000;0.000;0.000;0.000;0.000;0.000;0.000;0.000;0.000;0.000;0.000;0.000;0.000;0.000;0.000;0.000;0.000;0.000;0.000;0.000;0.000;0.000;0.00
ecDHFR	APO	96	106	0	N/A	A	inf	6.06
ecDHFR	APO	96	107	0	N/A	A	0	0.0	0.489;0.305;0.137;0.050;0.015;0.004;0.000;0.000;0.000;0.000;0.000;0.000;0.000;0.000;0.000;0.000;0.000;0.000;0.000;0.000;0.000;0.000;0.000;0.000;0.000;0.000;0.000;0.000;0.000;0.000;0.000;0.000;0.000;0.000;0.000;0.000;0.000;0.000;0.000;0.000;0.000;0.000;0.000;0.000;0.000;0.000;0.000;0.000;0.000;0.00
ecDHFR	APO	96	107	0	N/A	A	46	0.95	0.169;0.319;0.274;0.144;0.063;0.023;0.007;0.000;0.000;0.000;0.000;0.000;0.000;0.000;0.000;0.000;0.000;0.000;0.000;0.000;0.000;0.000;0.000;0.000;0.000;0.000;0.000;0.000;0.000;0.000;0.000;0.000;0.000;0.000;0.000;0.000;0.000;0.000;0.000;0.000;0.000;0.000;0.000;0.000;0.000;0.000;0.000;0.000;0.000;0.00
ecDHFR	APO	96	107	0	N/A	A	373	1.39	0.097;0.248;0.296;0.203;0.097;0.040;0.014;0.004;0.000;0.000;0.000;0.000;0.000;0.000;0.000;0.000;0.000;0.000;0.000;0.000;0.000;0.000;0.000;0.000;0.000;0.000;0.000;0.000;0.000;0.000;0.000;0.000;0.000;0.000;0.000;0.000;0.000;0.000;0.000;0.000;0.000;0.000;0.000;0.000;0.000;0.000;0.000;0.000;0.000;0.00
ecDHFR	APO	96	107	0	N/A	A	573	1.66	0.070;0.204;0.291;0.232;0.123;0.053;0.020;0.006;0.000;0.000;0.000;0.000;0.000;0.000;0.000;0.000;0.000;0.000;0.000;0.000;0.000;0.000;0.000;0.000;0.000;0.000;0.000;0.000;0.000;0.000;0.000;0.000;0.000;0.000;0.000;0.000;0.000;0.000;0.000;0.000;0.000;0.000;0.000;0.000;0.000;0.000;0.000;0.000;0.000;0.00
ecDHFR	APO	96	107	0	N/A	A	2011	2.09	0.041;0.138;0.254;0.265;0.171;0.082;0.033;0.011;0.004;0.000;0.000;0.000;0.000;0.000;0.000;0.000;0.000;0.000;0.000;0.000;0.000;0.000;0.000;0.000;0.000;0.000;0.000;0.000;0.000;0.000;0.000;0.000;0.000;0.000;0.000;0.000;0.000;0.000;0.000;0.000;0.000;0.000;0.000;0.000;0.000;0.000;0.000;0.000;0.000;0.00
ecDHFR	APO	96	107	0	N/A	A	7771	2.83	0.027;0.067;0.159;0.245;0.237;0.150;0.073;0.031;0.011;0.000;0.000;0.000;0.000;0.000;0.000;0.000;0.000;0.000;0.000;0.000;0.000;0.000;0.000;0.000;0.000;0.000;0.000;0.000;0.000;0.000;0.000;0.000;0.000;0.000;0.000;0.000;0.000;0.000;0.000;0.000;0.000;0.000;0.000;0.000;0.000;0.000;0.000;0.000;0.000;0.00
ecDHFR	APO	96	107	0	N/A	A	30813	3.88	0.017;0.025;0.063;0.145;0.229;0.231;0.159;0.082;0.036;0.013;0.000;0.000;0.000;0.000;0.000;0.000;0.000;0.000;0.000;0.000;0.000;0.000;0.000;0.000;0.000;0.000;0.000;0.000;0.000;0.000;0.000;0.000;0.000;0.000;0.000;0.000;0.000;0.000;0.000;0.000;0.000;0.000;0.000;0.000;0.000;0.000;0.000;0.000;0.000;0.00
ecDHFR	APO	96	107	0	N/A	A	43291	4.04	0.013;0.020;0.054;0.133;0.218;0.233;0.174;0.094;0.041;0.015;0.005;0.000;0.000;0.000;0.000;0.000;0.000;0.000;0.000;0.000;0.000;0.000;0.000;0.000;0.000;0.000;0.000;0.000;0.000;0.000;0.000;0.000;0.000;0.000;0.000;0.000;0.000;0.000;0.000;0.000;0.000;0.000;0.000;0.000;0.000;0.000;0.000;0.000;0.000;0.00
ecDHFR	APO	96	107	0	N/A	A	inf	6.23
ecDHFR	APO	97	107	0	N/A	A	0	0.0	0.506;0.298;0.132;0.047;0.015;0.004;0.000;0.000;0.000;0.000;0.000;0.000;0.000;0.000;0.000;0.000;0.000;0.000;0.000;0.000;0.000;0.000;0.000;0.000;0.000;0.000;0.000;0.000;0.000;0.000;0.000;0.000;0.000;0.000;0.000;0.000;0.000;0.000;0.000;0.000;0.000;0.000;0.000;0.000;0.000;0.000;0.000;0.000;0.000;0.00
ecDHFR	APO	97	107	0	N/A	A	46	0.89	0.193;0.331;0.258;0.136;0.056;0.021;0.006;0.000;0.000;0.000;0.000;0.000;0.000;0.000;0.000;0.000;0.000;0.000;0.000;0.000;0.000;0.000;0.000;0.000;0.000;0.000;0.000;0.000;0.000;0.000;0.000;0.000;0.000;0.000;0.000;0.000;0.000;0.000;0.000;0.000;0.000;0.000;0.000;0.000;0.000;0.000;0.000;0.000;0.000;0.00
ecDHFR	APO	97	107	0	N/A	A	373	1.33	0.112;0.267;0.295;0.186;0.087;0.035;0.012;0.004;0.000;0.000;0.000;0.000;0.000;0.000;0.000;0.000;0.000;0.000;0.000;0.000;0.000;0.000;0.000;0.000;0.000;0.000;0.000;0.000;0.000;0.000;0.000;0.000;0.000;0.000;0.000;0.000;0.000;0.000;0.000;0.000;0.000;0.000;0.000;0.000;0.000;0.000;0.000;0.000;0.000;0.00
ecDHFR	APO	97	107	0	N/A	A	573	1.57	0.084;0.224;0.293;0.220;0.110;0.045;0.017;0.006;0.000;0.000;0.000;0.000;0.000;0.000;0.000;0.000;0.000;0.000;0.000;0.000;0.000;0.000;0.000;0.000;0.000;0.000;0.000;0.000;0.000;0.000;0.000;0.000;0.000;0.000;0.000;0.000;0.000;0.000;0.000;0.000;0.000;0.000;0.000;0.000;0.000;0.000;0.000;0.000;0.000;0.00
ecDHFR	APO	97	107	0	N/A	A	2011	1.96	0.050;0.160;0.276;0.260;0.151;0.068;0.027;0.009;0.000;0.000;0.000;0.000;0.000;0.000;0.000;0.000;0.000;0.000;0.000;0.000;0.000;0.000;0.000;0.000;0.000;0.000;0.000;0.000;0.000;0.000;0.000;0.000;0.000;0.000;0.000;0.000;0.000;0.000;0.000;0.000;0.000;0.000;0.000;0.000;0.000;0.000;0.000;0.000;0.000;0.00
ecDHFR	APO	97	107	0	N/A	A	7771	2.54	0.034;0.088;0.198;0.268;0.217;0.118;0.051;0.019;0.006;0.000;0.000;0.000;0.000;0.000;0.000;0.000;0.000;0.000;0.000;0.000;0.000;0.000;0.000;0.000;0.000;0.000;0.000;0.000;0.000;0.000;0.000;0.000;0.000;0.000;0.000;0.000;0.000;0.000;0.000;0.000;0.000;0.000;0.000;0.000;0.000;0.000;0.000;0.000;0.000;0.00
ecDHFR	APO	97	107	0	N/A	A	30813	3.26	0.023;0.041;0.113;0.218;0.251;0.189;0.100;0.043;0.016;0.006;0.000;0.000;0.000;0.000;0.000;0.000;0.000;0.000;0.000;0.000;0.000;0.000;0.000;0.000;0.000;0.000;0.000;0.000;0.000;0.000;0.000;0.000;0.000;0.000;0.000;0.000;0.000;0.000;0.000;0.000;0.000;0.000;0.000;0.000;0.000;0.000;0.000;0.000;0.000;0.00
ecDHFR	APO	97	107	0	N/A	A	43291	3.4	0.018;0.037;0.103;0.205;0.251;0.199;0.112;0.050;0.019;0.007;0.000;0.000;0.000;0.000;0.000;0.000;0.000;0.000;0.000;0.000;0.000;0.000;0.000;0.000;0.000;0.000;0.000;0.000;0.000;0.000;0.000;0.000;0.000;0.000;0.000;0.000;0.000;0.000;0.000;0.000;0.000;0.000;0.000;0.000;0.000;0.000;0.000;0.000;0.000;0.00
ecDHFR	APO	97	107	0	N/A	A	inf	5.16
ecDHFR	APO	103	115	0	N/A	A	0	0.0	0.433;0.337;0.150;0.055;0.020;0.005;0.000;0.000;0.000;0.000;0.000;0.000;0.000;0.000;0.000;0.000;0.000;0.000;0.000;0.000;0.000;0.000;0.000;0.000;0.000;0.000;0.000;0.000;0.000;0.000;0.000;0.000;0.000;0.000;0.000;0.000;0.000;0.000;0.000;0.000;0.000;0.000;0.000;0.000;0.000;0.000;0.000;0.000;0.000;0.00
ecDHFR	APO	103	115	0	N/A	A	0	0.0	0.439;0.329;0.157;0.058;0.013;0.004;0.000;0.000;0.000;0.000;0.000;0.000;0.000;0.000;0.000;0.000;0.000;0.000;0.000;0.000;0.000;0.000;0.000;0.000;0.000;0.000;0.000;0.000;0.000;0.000;0.000;0.000;0.000;0.000;0.000;0.000;0.000;0.000;0.000;0.000;0.000;0.000;0.000;0.000;0.000;0.000;0.000;0.000;0.000;0.00
ecDHFR	APO	103	115	0	N/A	A	46	2.84	0.047;0.114;0.186;0.209;0.167;0.120;0.075;0.050;0.032;0.000;0.000;0.000;0.000;0.000;0.000;0.000;0.000;0.000;0.000;0.000;0.000;0.000;0.000;0.000;0.000;0.000;0.000;0.000;0.000;0.000;0.000;0.000;0.000;0.000;0.000;0.000;0.000;0.000;0.000;0.000;0.000;0.000;0.000;0.000;0.000;0.000;0.000;0.000;0.000;0.00
ecDHFR	APO	103	115	0	N/A	A	46	2.93	0.038;0.118;0.188;0.217;0.166;0.111;0.067;0.057;0.038;0.000;0.000;0.000;0.000;0.000;0.000;0.000;0.000;0.000;0.000;0.000;0.000;0.000;0.000;0.000;0.000;0.000;0.000;0.000;0.000;0.000;0.000;0.000;0.000;0.000;0.000;0.000;0.000;0.000;0.000;0.000;0.000;0.000;0.000;0.000;0.000;0.000;0.000;0.000;0.000;0.00
ecDHFR	APO	103	115	0	N/A	A	373	3.12	0.032;0.073;0.136;0.187;0.211;0.169;0.101;0.056;0.024;0.011;0.000;0.000;0.000;0.000;0.000;0.000;0.000;0.000;0.000;0.000;0.000;0.000;0.000;0.000;0.000;0.000;0.000;0.000;0.000;0.000;0.000;0.000;0.000;0.000;0.000;0.000;0.000;0.000;0.000;0.000;0.000;0.000;0.000;0.000;0.000;0.000;0.000;0.000;0.000;0.00
ecDHFR	APO	103	115	0	N/A	A	373	3.08	0.024;0.075;0.129;0.205;0.216;0.173;0.089;0.055;0.023;0.011;0.000;0.000;0.000;0.000;0.000;0.000;0.000;0.000;0.000;0.000;0.000;0.000;0.000;0.000;0.000;0.000;0.000;0.000;0.000;0.000;0.000;0.000;0.000;0.000;0.000;0.000;0.000;0.000;0.000;0.000;0.000;0.000;0.000;0.000;0.000;0.000;0.000;0.000;0.000;0.00
ecDHFR	APO	103	115	0	N/A	A	573	3.48	0.024;0.051;0.102;0.167;0.209;0.196;0.136;0.070;0.034;0.011;0.000;0.000;0.000;0.000;0.000;0.000;0.000;0.000;0.000;0.000;0.000;0.000;0.000;0.000;0.000;0.000;0.000;0.000;0.000;0.000;0.000;0.000;0.000;0.000;0.000;0.000;0.000;0.000;0.000;0.000;0.000;0.000;0.000;0.000;0.000;0.000;0.000;0.000;0.000;0.00
ecDHFR	APO	103	115	0	N/A	A	573	3.42	0.021;0.056;0.110;0.169;0.214;0.188;0.133;0.066;0.032;0.010;0.000;0.000;0.000;0.000;0.000;0.000;0.000;0.000;0.000;0.000;0.000;0.000;0.000;0.000;0.000;0.000;0.000;0.000;0.000;0.000;0.000;0.000;0.000;0.000;0.000;0.000;0.000;0.000;0.000;0.000;0.000;0.000;0.000;0.000;0.000;0.000;0.000;0.000;0.000;0.00
ecDHFR	APO	103	115	0	N/A	A	2011	3.85	0.019;0.039;0.081;0.131;0.189;0.210;0.171;0.100;0.044;0.016;0.000;0.000;0.000;0.000;0.000;0.000;0.000;0.000;0.000;0.000;0.000;0.000;0.000;0.000;0.000;0.000;0.000;0.000;0.000;0.000;0.000;0.000;0.000;0.000;0.000;0.000;0.000;0.000;0.000;0.000;0.000;0.000;0.000;0.000;0.000;0.000;0.000;0.000;0.000;0.00
ecDHFR	APO	103	115	0	N/A	A	2011	3.85	0.013;0.042;0.072;0.138;0.199;0.201;0.182;0.100;0.035;0.019;0.000;0.000;0.000;0.000;0.000;0.000;0.000;0.000;0.000;0.000;0.000;0.000;0.000;0.000;0.000;0.000;0.000;0.000;0.000;0.000;0.000;0.000;0.000;0.000;0.000;0.000;0.000;0.000;0.000;0.000;0.000;0.000;0.000;0.000;0.000;0.000;0.000;0.000;0.000;0.00
ecDHFR	APO	103	115	0	N/A	A	7771	3.78	0.036;0.074;0.093;0.111;0.146;0.181;0.170;0.113;0.055;0.020;0.000;0.000;0.000;0.000;0.000;0.000;0.000;0.000;0.000;0.000;0.000;0.000;0.000;0.000;0.000;0.000;0.000;0.000;0.000;0.000;0.000;0.000;0.000;0.000;0.000;0.000;0.000;0.000;0.000;0.000;0.000;0.000;0.000;0.000;0.000;0.000;0.000;0.000;0.000;0.00
ecDHFR	APO	103	115	0	N/A	A	7771	3.77	0.029;0.073;0.096;0.112;0.153;0.190;0.164;0.110;0.054;0.020;0.000;0.000;0.000;0.000;0.000;0.000;0.000;0.000;0.000;0.000;0.000;0.000;0.000;0.000;0.000;0.000;0.000;0.000;0.000;0.000;0.000;0.000;0.000;0.000;0.000;0.000;0.000;0.000;0.000;0.000;0.000;0.000;0.000;0.000;0.000;0.000;0.000;0.000;0.000;0.00
ecDHFR	APO	103	115	0	N/A	A	30813	4.25	0.000;0.054;0.065;0.079;0.137;0.194;0.206;0.145;0.076;0.032;0.013;0.000;0.000;0.000;0.000;0.000;0.000;0.000;0.000;0.000;0.000;0.000;0.000;0.000;0.000;0.000;0.000;0.000;0.000;0.000;0.000;0.000;0.000;0.000;0.000;0.000;0.000;0.000;0.000;0.000;0.000;0.000;0.000;0.000;0.000;0.000;0.000;0.000;0.000;0.00
ecDHFR	APO	103	115	0	N/A	A	30813	4.25	0.000;0.059;0.061;0.080;0.140;0.194;0.204;0.145;0.079;0.027;0.011;0.000;0.000;0.000;0.000;0.000;0.000;0.000;0.000;0.000;0.000;0.000;0.000;0.000;0.000;0.000;0.000;0.000;0.000;0.000;0.000;0.000;0.000;0.000;0.000;0.000;0.000;0.000;0.000;0.000;0.000;0.000;0.000;0.000;0.000;0.000;0.000;0.000;0.000;0.00
ecDHFR	APO	103	115	0	N/A	A	43291	4.31	0.000;0.050;0.055;0.079;0.145;0.201;0.205;0.144;0.074;0.033;0.013;0.000;0.000;0.000;0.000;0.000;0.000;0.000;0.000;0.000;0.000;0.000;0.000;0.000;0.000;0.000;0.000;0.000;0.000;0.000;0.000;0.000;0.000;0.000;0.000;0.000;0.000;0.000;0.000;0.000;0.000;0.000;0.000;0.000;0.000;0.000;0.000;0.000;0.000;0.00
ecDHFR	APO	103	115	0	N/A	A	43291	4.28	0.000;0.054;0.053;0.084;0.143;0.200;0.209;0.141;0.075;0.029;0.013;0.000;0.000;0.000;0.000;0.000;0.000;0.000;0.000;0.000;0.000;0.000;0.000;0.000;0.000;0.000;0.000;0.000;0.000;0.000;0.000;0.000;0.000;0.000;0.000;0.000;0.000;0.000;0.000;0.000;0.000;0.000;0.000;0.000;0.000;0.000;0.000;0.000;0.000;0.00
ecDHFR	APO	103	115	0	N/A	A	inf	8.44
ecDHFR	APO	108	114	0	N/A	A	0	0.0	0.663;0.264;0.073;0.000;0.000;0.000;0.000;0.000;0.000;0.000;0.000;0.000;0.000;0.000;0.000;0.000;0.000;0.000;0.000;0.000;0.000;0.000;0.000;0.000;0.000;0.000;0.000;0.000;0.000;0.000;0.000;0.000;0.000;0.000;0.000;0.000;0.000;0.000;0.000;0.000;0.000;0.000;0.000;0.000;0.000;0.000;0.000;0.000;0.000;0.00
ecDHFR	APO	108	114	0	N/A	A	0	0.0	0.704;0.235;0.052;0.009;0.000;0.000;0.000;0.000;0.000;0.000;0.000;0.000;0.000;0.000;0.000;0.000;0.000;0.000;0.000;0.000;0.000;0.000;0.000;0.000;0.000;0.000;0.000;0.000;0.000;0.000;0.000;0.000;0.000;0.000;0.000;0.000;0.000;0.000;0.000;0.000;0.000;0.000;0.000;0.000;0.000;0.000;0.000;0.000;0.000;0.00
ecDHFR	APO	108	114	0	N/A	A	46	2.06	0.114;0.204;0.242;0.252;0.188;0.000;0.000;0.000;0.000;0.000;0.000;0.000;0.000;0.000;0.000;0.000;0.000;0.000;0.000;0.000;0.000;0.000;0.000;0.000;0.000;0.000;0.000;0.000;0.000;0.000;0.000;0.000;0.000;0.000;0.000;0.000;0.000;0.000;0.000;0.000;0.000;0.000;0.000;0.000;0.000;0.000;0.000;0.000;0.000;0.00
ecDHFR	APO	108	114	0	N/A	A	46	2.16	0.111;0.137;0.245;0.256;0.166;0.065;0.015;0.005;0.000;0.000;0.000;0.000;0.000;0.000;0.000;0.000;0.000;0.000;0.000;0.000;0.000;0.000;0.000;0.000;0.000;0.000;0.000;0.000;0.000;0.000;0.000;0.000;0.000;0.000;0.000;0.000;0.000;0.000;0.000;0.000;0.000;0.000;0.000;0.000;0.000;0.000;0.000;0.000;0.000;0.00
ecDHFR	APO	108	114	0	N/A	A	373	2.84	0.065;0.089;0.150;0.289;0.235;0.130;0.042;0.000;0.000;0.000;0.000;0.000;0.000;0.000;0.000;0.000;0.000;0.000;0.000;0.000;0.000;0.000;0.000;0.000;0.000;0.000;0.000;0.000;0.000;0.000;0.000;0.000;0.000;0.000;0.000;0.000;0.000;0.000;0.000;0.000;0.000;0.000;0.000;0.000;0.000;0.000;0.000;0.000;0.000;0.00
ecDHFR	APO	108	114	0	N/A	A	373	2.77	0.067;0.073;0.172;0.278;0.246;0.121;0.032;0.012;0.000;0.000;0.000;0.000;0.000;0.000;0.000;0.000;0.000;0.000;0.000;0.000;0.000;0.000;0.000;0.000;0.000;0.000;0.000;0.000;0.000;0.000;0.000;0.000;0.000;0.000;0.000;0.000;0.000;0.000;0.000;0.000;0.000;0.000;0.000;0.000;0.000;0.000;0.000;0.000;0.000;0.00
ecDHFR	APO	108	114	0	N/A	A	573	3.1	0.000;0.087;0.126;0.257;0.285;0.157;0.088;0.000;0.000;0.000;0.000;0.000;0.000;0.000;0.000;0.000;0.000;0.000;0.000;0.000;0.000;0.000;0.000;0.000;0.000;0.000;0.000;0.000;0.000;0.000;0.000;0.000;0.000;0.000;0.000;0.000;0.000;0.000;0.000;0.000;0.000;0.000;0.000;0.000;0.000;0.000;0.000;0.000;0.000;0.00
ecDHFR	APO	108	114	0	N/A	A	573	3.13	0.000;0.048;0.148;0.258;0.283;0.178;0.070;0.015;0.000;0.000;0.000;0.000;0.000;0.000;0.000;0.000;0.000;0.000;0.000;0.000;0.000;0.000;0.000;0.000;0.000;0.000;0.000;0.000;0.000;0.000;0.000;0.000;0.000;0.000;0.000;0.000;0.000;0.000;0.000;0.000;0.000;0.000;0.000;0.000;0.000;0.000;0.000;0.000;0.000;0.00
ecDHFR	APO	108	114	0	N/A	A	2011	3.35	0.000;0.000;0.084;0.274;0.358;0.216;0.068;0.000;0.000;0.000;0.000;0.000;0.000;0.000;0.000;0.000;0.000;0.000;0.000;0.000;0.000;0.000;0.000;0.000;0.000;0.000;0.000;0.000;0.000;0.000;0.000;0.000;0.000;0.000;0.000;0.000;0.000;0.000;0.000;0.000;0.000;0.000;0.000;0.000;0.000;0.000;0.000;0.000;0.000;0.00
ecDHFR	APO	108	114	0	N/A	A	2011	3.44	0.000;0.032;0.104;0.222;0.307;0.220;0.087;0.023;0.005;0.000;0.000;0.000;0.000;0.000;0.000;0.000;0.000;0.000;0.000;0.000;0.000;0.000;0.000;0.000;0.000;0.000;0.000;0.000;0.000;0.000;0.000;0.000;0.000;0.000;0.000;0.000;0.000;0.000;0.000;0.000;0.000;0.000;0.000;0.000;0.000;0.000;0.000;0.000;0.000;0.00
ecDHFR	APO	108	114	0	N/A	A	7771	3.79	0.000;0.037;0.072;0.219;0.258;0.284;0.129;0.000;0.000;0.000;0.000;0.000;0.000;0.000;0.000;0.000;0.000;0.000;0.000;0.000;0.000;0.000;0.000;0.000;0.000;0.000;0.000;0.000;0.000;0.000;0.000;0.000;0.000;0.000;0.000;0.000;0.000;0.000;0.000;0.000;0.000;0.000;0.000;0.000;0.000;0.000;0.000;0.000;0.000;0.00
ecDHFR	APO	108	114	0	N/A	A	7771	3.74	0.000;0.026;0.071;0.186;0.280;0.280;0.120;0.031;0.006;0.000;0.000;0.000;0.000;0.000;0.000;0.000;0.000;0.000;0.000;0.000;0.000;0.000;0.000;0.000;0.000;0.000;0.000;0.000;0.000;0.000;0.000;0.000;0.000;0.000;0.000;0.000;0.000;0.000;0.000;0.000;0.000;0.000;0.000;0.000;0.000;0.000;0.000;0.000;0.000;0.00
ecDHFR	APO	108	114	0	N/A	A	30813	3.74	0.000;0.027;0.071;0.171;0.284;0.268;0.131;0.040;0.008;0.000;0.000;0.000;0.000;0.000;0.000;0.000;0.000;0.000;0.000;0.000;0.000;0.000;0.000;0.000;0.000;0.000;0.000;0.000;0.000;0.000;0.000;0.000;0.000;0.000;0.000;0.000;0.000;0.000;0.000;0.000;0.000;0.000;0.000;0.000;0.000;0.000;0.000;0.000;0.000;0.00
ecDHFR	APO	108	114	0	N/A	A	43291	3.87	0.000;0.021;0.068;0.190;0.286;0.270;0.133;0.031;0.000;0.000;0.000;0.000;0.000;0.000;0.000;0.000;0.000;0.000;0.000;0.000;0.000;0.000;0.000;0.000;0.000;0.000;0.000;0.000;0.000;0.000;0.000;0.000;0.000;0.000;0.000;0.000;0.000;0.000;0.000;0.000;0.000;0.000;0.000;0.000;0.000;0.000;0.000;0.000;0.000;0.00
ecDHFR	APO	108	114	0	N/A	A	43291	3.86	0.000;0.017;0.058;0.175;0.302;0.277;0.127;0.037;0.007;0.000;0.000;0.000;0.000;0.000;0.000;0.000;0.000;0.000;0.000;0.000;0.000;0.000;0.000;0.000;0.000;0.000;0.000;0.000;0.000;0.000;0.000;0.000;0.000;0.000;0.000;0.000;0.000;0.000;0.000;0.000;0.000;0.000;0.000;0.000;0.000;0.000;0.000;0.000;0.000;0.00
ecDHFR	APO	108	114	0	N/A	A	inf	3.94
ecDHFR	APO	108	115	0	N/A	A	0	0.0	0.623;0.287;0.083;0.007;0.000;0.000;0.000;0.000;0.000;0.000;0.000;0.000;0.000;0.000;0.000;0.000;0.000;0.000;0.000;0.000;0.000;0.000;0.000;0.000;0.000;0.000;0.000;0.000;0.000;0.000;0.000;0.000;0.000;0.000;0.000;0.000;0.000;0.000;0.000;0.000;0.000;0.000;0.000;0.000;0.000;0.000;0.000;0.000;0.000;0.00
ecDHFR	APO	108	115	0	N/A	A	0	0.0	0.626;0.282;0.075;0.015;0.002;0.000;0.000;0.000;0.000;0.000;0.000;0.000;0.000;0.000;0.000;0.000;0.000;0.000;0.000;0.000;0.000;0.000;0.000;0.000;0.000;0.000;0.000;0.000;0.000;0.000;0.000;0.000;0.000;0.000;0.000;0.000;0.000;0.000;0.000;0.000;0.000;0.000;0.000;0.000;0.000;0.000;0.000;0.000;0.000;0.00
ecDHFR	APO	108	115	0	N/A	A	46	2.69	0.056;0.145;0.244;0.258;0.180;0.082;0.025;0.010;0.000;0.000;0.000;0.000;0.000;0.000;0.000;0.000;0.000;0.000;0.000;0.000;0.000;0.000;0.000;0.000;0.000;0.000;0.000;0.000;0.000;0.000;0.000;0.000;0.000;0.000;0.000;0.000;0.000;0.000;0.000;0.000;0.000;0.000;0.000;0.000;0.000;0.000;0.000;0.000;0.000;0.00
ecDHFR	APO	108	115	0	N/A	A	46	2.65	0.055;0.138;0.237;0.262;0.180;0.088;0.032;0.008;0.000;0.000;0.000;0.000;0.000;0.000;0.000;0.000;0.000;0.000;0.000;0.000;0.000;0.000;0.000;0.000;0.000;0.000;0.000;0.000;0.000;0.000;0.000;0.000;0.000;0.000;0.000;0.000;0.000;0.000;0.000;0.000;0.000;0.000;0.000;0.000;0.000;0.000;0.000;0.000;0.000;0.00
ecDHFR	APO	108	115	0	N/A	A	373	3.45	0.024;0.050;0.130;0.227;0.262;0.186;0.090;0.025;0.006;0.000;0.000;0.000;0.000;0.000;0.000;0.000;0.000;0.000;0.000;0.000;0.000;0.000;0.000;0.000;0.000;0.000;0.000;0.000;0.000;0.000;0.000;0.000;0.000;0.000;0.000;0.000;0.000;0.000;0.000;0.000;0.000;0.000;0.000;0.000;0.000;0.000;0.000;0.000;0.000;0.00
ecDHFR	APO	108	115	0	N/A	A	373	3.36	0.029;0.056;0.127;0.231;0.257;0.185;0.084;0.025;0.007;0.000;0.000;0.000;0.000;0.000;0.000;0.000;0.000;0.000;0.000;0.000;0.000;0.000;0.000;0.000;0.000;0.000;0.000;0.000;0.000;0.000;0.000;0.000;0.000;0.000;0.000;0.000;0.000;0.000;0.000;0.000;0.000;0.000;0.000;0.000;0.000;0.000;0.000;0.000;0.000;0.00
ecDHFR	APO	108	115	0	N/A	A	573	3.98	0.017;0.031;0.071;0.153;0.267;0.271;0.128;0.047;0.014;0.000;0.000;0.000;0.000;0.000;0.000;0.000;0.000;0.000;0.000;0.000;0.000;0.000;0.000;0.000;0.000;0.000;0.000;0.000;0.000;0.000;0.000;0.000;0.000;0.000;0.000;0.000;0.000;0.000;0.000;0.000;0.000;0.000;0.000;0.000;0.000;0.000;0.000;0.000;0.000;0.00
ecDHFR	APO	108	115	0	N/A	A	573	3.91	0.017;0.024;0.067;0.168;0.276;0.252;0.138;0.047;0.011;0.000;0.000;0.000;0.000;0.000;0.000;0.000;0.000;0.000;0.000;0.000;0.000;0.000;0.000;0.000;0.000;0.000;0.000;0.000;0.000;0.000;0.000;0.000;0.000;0.000;0.000;0.000;0.000;0.000;0.000;0.000;0.000;0.000;0.000;0.000;0.000;0.000;0.000;0.000;0.000;0.00
ecDHFR	APO	108	115	0	N/A	A	2011	4.17	0.012;0.019;0.054;0.146;0.264;0.262;0.161;0.064;0.015;0.003;0.000;0.000;0.000;0.000;0.000;0.000;0.000;0.000;0.000;0.000;0.000;0.000;0.000;0.000;0.000;0.000;0.000;0.000;0.000;0.000;0.000;0.000;0.000;0.000;0.000;0.000;0.000;0.000;0.000;0.000;0.000;0.000;0.000;0.000;0.000;0.000;0.000;0.000;0.000;0.00
ecDHFR	APO	108	115	0	N/A	A	2011	4.12	0.013;0.020;0.054;0.146;0.254;0.266;0.164;0.062;0.017;0.005;0.000;0.000;0.000;0.000;0.000;0.000;0.000;0.000;0.000;0.000;0.000;0.000;0.000;0.000;0.000;0.000;0.000;0.000;0.000;0.000;0.000;0.000;0.000;0.000;0.000;0.000;0.000;0.000;0.000;0.000;0.000;0.000;0.000;0.000;0.000;0.000;0.000;0.000;0.000;0.00
ecDHFR	APO	108	115	0	N/A	A	7771	4.47	0.012;0.014;0.033;0.103;0.227;0.288;0.207;0.089;0.023;0.002;0.000;0.000;0.000;0.000;0.000;0.000;0.000;0.000;0.000;0.000;0.000;0.000;0.000;0.000;0.000;0.000;0.000;0.000;0.000;0.000;0.000;0.000;0.000;0.000;0.000;0.000;0.000;0.000;0.000;0.000;0.000;0.000;0.000;0.000;0.000;0.000;0.000;0.000;0.000;0.00
ecDHFR	APO	108	115	0	N/A	A	7771	4.43	0.013;0.015;0.034;0.107;0.219;0.286;0.213;0.085;0.024;0.006;0.000;0.000;0.000;0.000;0.000;0.000;0.000;0.000;0.000;0.000;0.000;0.000;0.000;0.000;0.000;0.000;0.000;0.000;0.000;0.000;0.000;0.000;0.000;0.000;0.000;0.000;0.000;0.000;0.000;0.000;0.000;0.000;0.000;0.000;0.000;0.000;0.000;0.000;0.000;0.00
ecDHFR	APO	108	115	0	N/A	A	30813	4.64	0.007;0.007;0.024;0.091;0.224;0.292;0.228;0.100;0.027;0.000;0.000;0.000;0.000;0.000;0.000;0.000;0.000;0.000;0.000;0.000;0.000;0.000;0.000;0.000;0.000;0.000;0.000;0.000;0.000;0.000;0.000;0.000;0.000;0.000;0.000;0.000;0.000;0.000;0.000;0.000;0.000;0.000;0.000;0.000;0.000;0.000;0.000;0.000;0.000;0.00
ecDHFR	APO	108	115	0	N/A	A	30813	4.6	0.009;0.008;0.025;0.091;0.210;0.290;0.230;0.102;0.027;0.007;0.000;0.000;0.000;0.000;0.000;0.000;0.000;0.000;0.000;0.000;0.000;0.000;0.000;0.000;0.000;0.000;0.000;0.000;0.000;0.000;0.000;0.000;0.000;0.000;0.000;0.000;0.000;0.000;0.000;0.000;0.000;0.000;0.000;0.000;0.000;0.000;0.000;0.000;0.000;0.00
ecDHFR	APO	108	115	0	N/A	A	43291	4.55	0.007;0.009;0.028;0.104;0.226;0.293;0.215;0.091;0.024;0.004;0.000;0.000;0.000;0.000;0.000;0.000;0.000;0.000;0.000;0.000;0.000;0.000;0.000;0.000;0.000;0.000;0.000;0.000;0.000;0.000;0.000;0.000;0.000;0.000;0.000;0.000;0.000;0.000;0.000;0.000;0.000;0.000;0.000;0.000;0.000;0.000;0.000;0.000;0.000;0.00
ecDHFR	APO	108	115	0	N/A	A	43291	4.49	0.009;0.010;0.030;0.104;0.225;0.288;0.214;0.090;0.025;0.006;0.000;0.000;0.000;0.000;0.000;0.000;0.000;0.000;0.000;0.000;0.000;0.000;0.000;0.000;0.000;0.000;0.000;0.000;0.000;0.000;0.000;0.000;0.000;0.000;0.000;0.000;0.000;0.000;0.000;0.000;0.000;0.000;0.000;0.000;0.000;0.000;0.000;0.000;0.000;0.00
ecDHFR	APO	108	115	0	N/A	A	inf	4.61
ecDHFR	APO	108	116	0	N/A	A	0	0.0	0.594;0.283;0.090;0.021;0.011;0.000;0.000;0.000;0.000;0.000;0.000;0.000;0.000;0.000;0.000;0.000;0.000;0.000;0.000;0.000;0.000;0.000;0.000;0.000;0.000;0.000;0.000;0.000;0.000;0.000;0.000;0.000;0.000;0.000;0.000;0.000;0.000;0.000;0.000;0.000;0.000;0.000;0.000;0.000;0.000;0.000;0.000;0.000;0.000;0.00
ecDHFR	APO	108	116	0	N/A	A	373	3.6	0.000;0.051;0.117;0.175;0.232;0.215;0.134;0.059;0.017;0.000;0.000;0.000;0.000;0.000;0.000;0.000;0.000;0.000;0.000;0.000;0.000;0.000;0.000;0.000;0.000;0.000;0.000;0.000;0.000;0.000;0.000;0.000;0.000;0.000;0.000;0.000;0.000;0.000;0.000;0.000;0.000;0.000;0.000;0.000;0.000;0.000;0.000;0.000;0.000;0.00
ecDHFR	APO	108	116	0	N/A	A	573	4.24	0.000;0.035;0.119;0.110;0.188;0.224;0.174;0.103;0.038;0.009;0.000;0.000;0.000;0.000;0.000;0.000;0.000;0.000;0.000;0.000;0.000;0.000;0.000;0.000;0.000;0.000;0.000;0.000;0.000;0.000;0.000;0.000;0.000;0.000;0.000;0.000;0.000;0.000;0.000;0.000;0.000;0.000;0.000;0.000;0.000;0.000;0.000;0.000;0.000;0.00
ecDHFR	APO	108	116	0	N/A	A	2011	4.69	0.000;0.018;0.077;0.078;0.163;0.237;0.226;0.132;0.055;0.014;0.000;0.000;0.000;0.000;0.000;0.000;0.000;0.000;0.000;0.000;0.000;0.000;0.000;0.000;0.000;0.000;0.000;0.000;0.000;0.000;0.000;0.000;0.000;0.000;0.000;0.000;0.000;0.000;0.000;0.000;0.000;0.000;0.000;0.000;0.000;0.000;0.000;0.000;0.000;0.00
ecDHFR	APO	108	116	0	N/A	A	7771	5.04	0.000;0.017;0.000;0.052;0.135;0.233;0.263;0.187;0.084;0.023;0.006;0.000;0.000;0.000;0.000;0.000;0.000;0.000;0.000;0.000;0.000;0.000;0.000;0.000;0.000;0.000;0.000;0.000;0.000;0.000;0.000;0.000;0.000;0.000;0.000;0.000;0.000;0.000;0.000;0.000;0.000;0.000;0.000;0.000;0.000;0.000;0.000;0.000;0.000;0.00
ecDHFR	APO	108	116	0	N/A	A	30813	5.2	0.000;0.013;0.000;0.043;0.123;0.221;0.273;0.201;0.094;0.027;0.006;0.000;0.000;0.000;0.000;0.000;0.000;0.000;0.000;0.000;0.000;0.000;0.000;0.000;0.000;0.000;0.000;0.000;0.000;0.000;0.000;0.000;0.000;0.000;0.000;0.000;0.000;0.000;0.000;0.000;0.000;0.000;0.000;0.000;0.000;0.000;0.000;0.000;0.000;0.00
ecDHFR	APO	108	116	0	N/A	A	43291	5.16	0.000;0.011;0.000;0.046;0.128;0.237;0.266;0.195;0.085;0.026;0.005;0.000;0.000;0.000;0.000;0.000;0.000;0.000;0.000;0.000;0.000;0.000;0.000;0.000;0.000;0.000;0.000;0.000;0.000;0.000;0.000;0.000;0.000;0.000;0.000;0.000;0.000;0.000;0.000;0.000;0.000;0.000;0.000;0.000;0.000;0.000;0.000;0.000;0.000;0.00
ecDHFR	APO	108	116	0	N/A	A	inf	5.22
ecDHFR	APO	108	116	0	N/A	A	inf	5.28
ecDHFR	APO	108	117	0	N/A	A	0	0.0	0.556;0.303;0.110;0.032;0.000;0.000;0.000;0.000;0.000;0.000;0.000;0.000;0.000;0.000;0.000;0.000;0.000;0.000;0.000;0.000;0.000;0.000;0.000;0.000;0.000;0.000;0.000;0.000;0.000;0.000;0.000;0.000;0.000;0.000;0.000;0.000;0.000;0.000;0.000;0.000;0.000;0.000;0.000;0.000;0.000;0.000;0.000;0.000;0.000;0.00
ecDHFR	APO	108	117	0	N/A	A	46	2.43	0.051;0.141;0.204;0.224;0.182;0.122;0.059;0.015;0.000;0.000;0.000;0.000;0.000;0.000;0.000;0.000;0.000;0.000;0.000;0.000;0.000;0.000;0.000;0.000;0.000;0.000;0.000;0.000;0.000;0.000;0.000;0.000;0.000;0.000;0.000;0.000;0.000;0.000;0.000;0.000;0.000;0.000;0.000;0.000;0.000;0.000;0.000;0.000;0.000;0.00
ecDHFR	APO	108	117	0	N/A	A	573	4.99	0.000;0.022;0.050;0.086;0.163;0.206;0.217;0.144;0.083;0.030;0.000;0.000;0.000;0.000;0.000;0.000;0.000;0.000;0.000;0.000;0.000;0.000;0.000;0.000;0.000;0.000;0.000;0.000;0.000;0.000;0.000;0.000;0.000;0.000;0.000;0.000;0.000;0.000;0.000;0.000;0.000;0.000;0.000;0.000;0.000;0.000;0.000;0.000;0.000;0.00
ecDHFR	APO	108	117	0	N/A	A	2011	5.37	0.000;0.014;0.017;0.037;0.096;0.188;0.269;0.188;0.129;0.041;0.020;0.000;0.000;0.000;0.000;0.000;0.000;0.000;0.000;0.000;0.000;0.000;0.000;0.000;0.000;0.000;0.000;0.000;0.000;0.000;0.000;0.000;0.000;0.000;0.000;0.000;0.000;0.000;0.000;0.000;0.000;0.000;0.000;0.000;0.000;0.000;0.000;0.000;0.000;0.00
ecDHFR	APO	108	117	0	N/A	A	7771	5.9	0.000;0.000;0.009;0.018;0.068;0.164;0.229;0.228;0.177;0.076;0.030;0.000;0.000;0.000;0.000;0.000;0.000;0.000;0.000;0.000;0.000;0.000;0.000;0.000;0.000;0.000;0.000;0.000;0.000;0.000;0.000;0.000;0.000;0.000;0.000;0.000;0.000;0.000;0.000;0.000;0.000;0.000;0.000;0.000;0.000;0.000;0.000;0.000;0.000;0.00
ecDHFR	APO	108	117	0	N/A	A	30813	6.04	0.009;0.000;0.000;0.012;0.061;0.150;0.231;0.233;0.188;0.077;0.038;0.000;0.000;0.000;0.000;0.000;0.000;0.000;0.000;0.000;0.000;0.000;0.000;0.000;0.000;0.000;0.000;0.000;0.000;0.000;0.000;0.000;0.000;0.000;0.000;0.000;0.000;0.000;0.000;0.000;0.000;0.000;0.000;0.000;0.000;0.000;0.000;0.000;0.000;0.00
ecDHFR	APO	108	117	0	N/A	A	43291	6.07	0.000;0.000;0.005;0.019;0.061;0.136;0.234;0.246;0.179;0.086;0.027;0.008;0.000;0.000;0.000;0.000;0.000;0.000;0.000;0.000;0.000;0.000;0.000;0.000;0.000;0.000;0.000;0.000;0.000;0.000;0.000;0.000;0.000;0.000;0.000;0.000;0.000;0.000;0.000;0.000;0.000;0.000;0.000;0.000;0.000;0.000;0.000;0.000;0.000;0.00
ecDHFR	APO	108	117	0	N/A	A	inf	6.04
ecDHFR	APO	108	118	0	N/A	A	0	0.0	0.487;0.334;0.130;0.039;0.008;0.003;0.000;0.000;0.000;0.000;0.000;0.000;0.000;0.000;0.000;0.000;0.000;0.000;0.000;0.000;0.000;0.000;0.000;0.000;0.000;0.000;0.000;0.000;0.000;0.000;0.000;0.000;0.000;0.000;0.000;0.000;0.000;0.000;0.000;0.000;0.000;0.000;0.000;0.000;0.000;0.000;0.000;0.000;0.000;0.00
ecDHFR	APO	108	118	0	N/A	A	46	2.34	0.064;0.150;0.226;0.224;0.168;0.097;0.047;0.023;0.000;0.000;0.000;0.000;0.000;0.000;0.000;0.000;0.000;0.000;0.000;0.000;0.000;0.000;0.000;0.000;0.000;0.000;0.000;0.000;0.000;0.000;0.000;0.000;0.000;0.000;0.000;0.000;0.000;0.000;0.000;0.000;0.000;0.000;0.000;0.000;0.000;0.000;0.000;0.000;0.000;0.00
ecDHFR	APO	108	118	0	N/A	A	373	3.63	0.038;0.055;0.102;0.168;0.201;0.186;0.136;0.070;0.032;0.013;0.000;0.000;0.000;0.000;0.000;0.000;0.000;0.000;0.000;0.000;0.000;0.000;0.000;0.000;0.000;0.000;0.000;0.000;0.000;0.000;0.000;0.000;0.000;0.000;0.000;0.000;0.000;0.000;0.000;0.000;0.000;0.000;0.000;0.000;0.000;0.000;0.000;0.000;0.000;0.00
ecDHFR	APO	108	118	0	N/A	A	573	4.32	0.031;0.033;0.055;0.106;0.178;0.208;0.182;0.117;0.057;0.024;0.008;0.000;0.000;0.000;0.000;0.000;0.000;0.000;0.000;0.000;0.000;0.000;0.000;0.000;0.000;0.000;0.000;0.000;0.000;0.000;0.000;0.000;0.000;0.000;0.000;0.000;0.000;0.000;0.000;0.000;0.000;0.000;0.000;0.000;0.000;0.000;0.000;0.000;0.000;0.00
ecDHFR	APO	108	118	0	N/A	A	2011	5.17	0.033;0.000;0.025;0.056;0.116;0.188;0.217;0.182;0.110;0.049;0.018;0.006;0.000;0.000;0.000;0.000;0.000;0.000;0.000;0.000;0.000;0.000;0.000;0.000;0.000;0.000;0.000;0.000;0.000;0.000;0.000;0.000;0.000;0.000;0.000;0.000;0.000;0.000;0.000;0.000;0.000;0.000;0.000;0.000;0.000;0.000;0.000;0.000;0.000;0.00
ecDHFR	APO	108	118	0	N/A	A	7771	5.68	0.000;0.000;0.030;0.041;0.071;0.131;0.199;0.224;0.167;0.091;0.034;0.012;0.000;0.000;0.000;0.000;0.000;0.000;0.000;0.000;0.000;0.000;0.000;0.000;0.000;0.000;0.000;0.000;0.000;0.000;0.000;0.000;0.000;0.000;0.000;0.000;0.000;0.000;0.000;0.000;0.000;0.000;0.000;0.000;0.000;0.000;0.000;0.000;0.000;0.00
ecDHFR	APO	108	118	0	N/A	A	30813	6.23	0.000;0.000;0.022;0.021;0.045;0.106;0.182;0.236;0.200;0.117;0.048;0.015;0.007;0.000;0.000;0.000;0.000;0.000;0.000;0.000;0.000;0.000;0.000;0.000;0.000;0.000;0.000;0.000;0.000;0.000;0.000;0.000;0.000;0.000;0.000;0.000;0.000;0.000;0.000;0.000;0.000;0.000;0.000;0.000;0.000;0.000;0.000;0.000;0.000;0.00
ecDHFR	APO	108	118	0	N/A	A	43291	6.16	0.000;0.000;0.019;0.021;0.051;0.118;0.197;0.233;0.190;0.107;0.043;0.015;0.007;0.000;0.000;0.000;0.000;0.000;0.000;0.000;0.000;0.000;0.000;0.000;0.000;0.000;0.000;0.000;0.000;0.000;0.000;0.000;0.000;0.000;0.000;0.000;0.000;0.000;0.000;0.000;0.000;0.000;0.000;0.000;0.000;0.000;0.000;0.000;0.000;0.00
ecDHFR	APO	108	118	0	N/A	A	inf	6.37
ecDHFR	APO	115	125	0	N/A	A	0	0.0	0.450;0.343;0.149;0.042;0.011;0.005;0.000;0.000;0.000;0.000;0.000;0.000;0.000;0.000;0.000;0.000;0.000;0.000;0.000;0.000;0.000;0.000;0.000;0.000;0.000;0.000;0.000;0.000;0.000;0.000;0.000;0.000;0.000;0.000;0.000;0.000;0.000;0.000;0.000;0.000;0.000;0.000;0.000;0.000;0.000;0.000;0.000;0.000;0.000;0.00
ecDHFR	APO	115	125	0	N/A	A	0	0.0	0.433;0.348;0.154;0.048;0.012;0.004;0.000;0.000;0.000;0.000;0.000;0.000;0.000;0.000;0.000;0.000;0.000;0.000;0.000;0.000;0.000;0.000;0.000;0.000;0.000;0.000;0.000;0.000;0.000;0.000;0.000;0.000;0.000;0.000;0.000;0.000;0.000;0.000;0.000;0.000;0.000;0.000;0.000;0.000;0.000;0.000;0.000;0.000;0.000;0.00
ecDHFR	APO	115	125	0	N/A	A	46	0.5	0.313;0.351;0.190;0.083;0.033;0.020;0.010;0.000;0.000;0.000;0.000;0.000;0.000;0.000;0.000;0.000;0.000;0.000;0.000;0.000;0.000;0.000;0.000;0.000;0.000;0.000;0.000;0.000;0.000;0.000;0.000;0.000;0.000;0.000;0.000;0.000;0.000;0.000;0.000;0.000;0.000;0.000;0.000;0.000;0.000;0.000;0.000;0.000;0.000;0.00
ecDHFR	APO	115	125	0	N/A	A	46	0.36	0.324;0.350;0.199;0.082;0.028;0.011;0.006;0.000;0.000;0.000;0.000;0.000;0.000;0.000;0.000;0.000;0.000;0.000;0.000;0.000;0.000;0.000;0.000;0.000;0.000;0.000;0.000;0.000;0.000;0.000;0.000;0.000;0.000;0.000;0.000;0.000;0.000;0.000;0.000;0.000;0.000;0.000;0.000;0.000;0.000;0.000;0.000;0.000;0.000;0.00
ecDHFR	APO	115	125	0	N/A	A	373	1.38	0.151;0.285;0.258;0.159;0.076;0.044;0.027;0.000;0.000;0.000;0.000;0.000;0.000;0.000;0.000;0.000;0.000;0.000;0.000;0.000;0.000;0.000;0.000;0.000;0.000;0.000;0.000;0.000;0.000;0.000;0.000;0.000;0.000;0.000;0.000;0.000;0.000;0.000;0.000;0.000;0.000;0.000;0.000;0.000;0.000;0.000;0.000;0.000;0.000;0.00
ecDHFR	APO	115	125	0	N/A	A	373	1.26	0.157;0.290;0.257;0.152;0.074;0.044;0.026;0.000;0.000;0.000;0.000;0.000;0.000;0.000;0.000;0.000;0.000;0.000;0.000;0.000;0.000;0.000;0.000;0.000;0.000;0.000;0.000;0.000;0.000;0.000;0.000;0.000;0.000;0.000;0.000;0.000;0.000;0.000;0.000;0.000;0.000;0.000;0.000;0.000;0.000;0.000;0.000;0.000;0.000;0.00
ecDHFR	APO	115	125	0	N/A	A	573	1.74	0.091;0.221;0.287;0.198;0.099;0.050;0.032;0.022;0.000;0.000;0.000;0.000;0.000;0.000;0.000;0.000;0.000;0.000;0.000;0.000;0.000;0.000;0.000;0.000;0.000;0.000;0.000;0.000;0.000;0.000;0.000;0.000;0.000;0.000;0.000;0.000;0.000;0.000;0.000;0.000;0.000;0.000;0.000;0.000;0.000;0.000;0.000;0.000;0.000;0.00
ecDHFR	APO	115	125	0	N/A	A	573	1.68	0.085;0.229;0.271;0.197;0.109;0.054;0.033;0.023;0.000;0.000;0.000;0.000;0.000;0.000;0.000;0.000;0.000;0.000;0.000;0.000;0.000;0.000;0.000;0.000;0.000;0.000;0.000;0.000;0.000;0.000;0.000;0.000;0.000;0.000;0.000;0.000;0.000;0.000;0.000;0.000;0.000;0.000;0.000;0.000;0.000;0.000;0.000;0.000;0.000;0.00
ecDHFR	APO	115	125	0	N/A	A	2011	2.91	0.028;0.095;0.204;0.222;0.175;0.125;0.074;0.051;0.026;0.000;0.000;0.000;0.000;0.000;0.000;0.000;0.000;0.000;0.000;0.000;0.000;0.000;0.000;0.000;0.000;0.000;0.000;0.000;0.000;0.000;0.000;0.000;0.000;0.000;0.000;0.000;0.000;0.000;0.000;0.000;0.000;0.000;0.000;0.000;0.000;0.000;0.000;0.000;0.000;0.00
ecDHFR	APO	115	125	0	N/A	A	2011	2.83	0.028;0.098;0.204;0.222;0.169;0.113;0.082;0.054;0.030;0.000;0.000;0.000;0.000;0.000;0.000;0.000;0.000;0.000;0.000;0.000;0.000;0.000;0.000;0.000;0.000;0.000;0.000;0.000;0.000;0.000;0.000;0.000;0.000;0.000;0.000;0.000;0.000;0.000;0.000;0.000;0.000;0.000;0.000;0.000;0.000;0.000;0.000;0.000;0.000;0.00
ecDHFR	APO	115	125	0	N/A	A	7771	4.18	0.024;0.039;0.083;0.128;0.147;0.170;0.158;0.129;0.071;0.038;0.013;0.000;0.000;0.000;0.000;0.000;0.000;0.000;0.000;0.000;0.000;0.000;0.000;0.000;0.000;0.000;0.000;0.000;0.000;0.000;0.000;0.000;0.000;0.000;0.000;0.000;0.000;0.000;0.000;0.000;0.000;0.000;0.000;0.000;0.000;0.000;0.000;0.000;0.000;0.00
ecDHFR	APO	115	125	0	N/A	A	7771	4.16	0.021;0.040;0.083;0.128;0.148;0.165;0.161;0.133;0.081;0.031;0.009;0.000;0.000;0.000;0.000;0.000;0.000;0.000;0.000;0.000;0.000;0.000;0.000;0.000;0.000;0.000;0.000;0.000;0.000;0.000;0.000;0.000;0.000;0.000;0.000;0.000;0.000;0.000;0.000;0.000;0.000;0.000;0.000;0.000;0.000;0.000;0.000;0.000;0.000;0.00
ecDHFR	APO	115	125	0	N/A	A	30813	5.65	0.000;0.000;0.017;0.037;0.064;0.140;0.214;0.242;0.161;0.082;0.032;0.012;0.000;0.000;0.000;0.000;0.000;0.000;0.000;0.000;0.000;0.000;0.000;0.000;0.000;0.000;0.000;0.000;0.000;0.000;0.000;0.000;0.000;0.000;0.000;0.000;0.000;0.000;0.000;0.000;0.000;0.000;0.000;0.000;0.000;0.000;0.000;0.000;0.000;0.00
ecDHFR	APO	115	125	0	N/A	A	30813	5.67	0.000;0.000;0.015;0.027;0.063;0.140;0.220;0.245;0.175;0.081;0.026;0.009;0.000;0.000;0.000;0.000;0.000;0.000;0.000;0.000;0.000;0.000;0.000;0.000;0.000;0.000;0.000;0.000;0.000;0.000;0.000;0.000;0.000;0.000;0.000;0.000;0.000;0.000;0.000;0.000;0.000;0.000;0.000;0.000;0.000;0.000;0.000;0.000;0.000;0.00
ecDHFR	APO	115	125	0	N/A	A	43291	5.72	0.000;0.000;0.014;0.030;0.061;0.145;0.222;0.242;0.170;0.078;0.027;0.010;0.000;0.000;0.000;0.000;0.000;0.000;0.000;0.000;0.000;0.000;0.000;0.000;0.000;0.000;0.000;0.000;0.000;0.000;0.000;0.000;0.000;0.000;0.000;0.000;0.000;0.000;0.000;0.000;0.000;0.000;0.000;0.000;0.000;0.000;0.000;0.000;0.000;0.00
ecDHFR	APO	115	125	0	N/A	A	43291	5.7	0.000;0.000;0.014;0.024;0.064;0.142;0.224;0.248;0.173;0.077;0.026;0.008;0.000;0.000;0.000;0.000;0.000;0.000;0.000;0.000;0.000;0.000;0.000;0.000;0.000;0.000;0.000;0.000;0.000;0.000;0.000;0.000;0.000;0.000;0.000;0.000;0.000;0.000;0.000;0.000;0.000;0.000;0.000;0.000;0.000;0.000;0.000;0.000;0.000;0.00
ecDHFR	APO	115	125	0	N/A	A	inf	5.9
ecDHFR	APO	116	125	0	N/A	A	0	0.0	0.494;0.334;0.130;0.034;0.008;0.000;0.000;0.000;0.000;0.000;0.000;0.000;0.000;0.000;0.000;0.000;0.000;0.000;0.000;0.000;0.000;0.000;0.000;0.000;0.000;0.000;0.000;0.000;0.000;0.000;0.000;0.000;0.000;0.000;0.000;0.000;0.000;0.000;0.000;0.000;0.000;0.000;0.000;0.000;0.000;0.000;0.000;0.000;0.000;0.00
ecDHFR	APO	116	125	0	N/A	A	0	0.0	0.491;0.335;0.128;0.036;0.008;0.002;0.000;0.000;0.000;0.000;0.000;0.000;0.000;0.000;0.000;0.000;0.000;0.000;0.000;0.000;0.000;0.000;0.000;0.000;0.000;0.000;0.000;0.000;0.000;0.000;0.000;0.000;0.000;0.000;0.000;0.000;0.000;0.000;0.000;0.000;0.000;0.000;0.000;0.000;0.000;0.000;0.000;0.000;0.000;0.00
ecDHFR	APO	116	125	0	N/A	A	46	0.37	0.370;0.354;0.179;0.065;0.022;0.009;0.000;0.000;0.000;0.000;0.000;0.000;0.000;0.000;0.000;0.000;0.000;0.000;0.000;0.000;0.000;0.000;0.000;0.000;0.000;0.000;0.000;0.000;0.000;0.000;0.000;0.000;0.000;0.000;0.000;0.000;0.000;0.000;0.000;0.000;0.000;0.000;0.000;0.000;0.000;0.000;0.000;0.000;0.000;0.00
ecDHFR	APO	116	125	0	N/A	A	46	0.35	0.374;0.350;0.177;0.067;0.022;0.010;0.000;0.000;0.000;0.000;0.000;0.000;0.000;0.000;0.000;0.000;0.000;0.000;0.000;0.000;0.000;0.000;0.000;0.000;0.000;0.000;0.000;0.000;0.000;0.000;0.000;0.000;0.000;0.000;0.000;0.000;0.000;0.000;0.000;0.000;0.000;0.000;0.000;0.000;0.000;0.000;0.000;0.000;0.000;0.00
ecDHFR	APO	116	125	0	N/A	A	373	1.11	0.188;0.321;0.249;0.130;0.060;0.032;0.019;0.000;0.000;0.000;0.000;0.000;0.000;0.000;0.000;0.000;0.000;0.000;0.000;0.000;0.000;0.000;0.000;0.000;0.000;0.000;0.000;0.000;0.000;0.000;0.000;0.000;0.000;0.000;0.000;0.000;0.000;0.000;0.000;0.000;0.000;0.000;0.000;0.000;0.000;0.000;0.000;0.000;0.000;0.00
ecDHFR	APO	116	125	0	N/A	A	373	1.1	0.188;0.323;0.249;0.128;0.060;0.033;0.020;0.000;0.000;0.000;0.000;0.000;0.000;0.000;0.000;0.000;0.000;0.000;0.000;0.000;0.000;0.000;0.000;0.000;0.000;0.000;0.000;0.000;0.000;0.000;0.000;0.000;0.000;0.000;0.000;0.000;0.000;0.000;0.000;0.000;0.000;0.000;0.000;0.000;0.000;0.000;0.000;0.000;0.000;0.00
ecDHFR	APO	116	125	0	N/A	A	573	1.45	0.118;0.286;0.284;0.164;0.078;0.042;0.028;0.000;0.000;0.000;0.000;0.000;0.000;0.000;0.000;0.000;0.000;0.000;0.000;0.000;0.000;0.000;0.000;0.000;0.000;0.000;0.000;0.000;0.000;0.000;0.000;0.000;0.000;0.000;0.000;0.000;0.000;0.000;0.000;0.000;0.000;0.000;0.000;0.000;0.000;0.000;0.000;0.000;0.000;0.00
ecDHFR	APO	116	125	0	N/A	A	573	1.46	0.112;0.288;0.284;0.166;0.079;0.043;0.028;0.000;0.000;0.000;0.000;0.000;0.000;0.000;0.000;0.000;0.000;0.000;0.000;0.000;0.000;0.000;0.000;0.000;0.000;0.000;0.000;0.000;0.000;0.000;0.000;0.000;0.000;0.000;0.000;0.000;0.000;0.000;0.000;0.000;0.000;0.000;0.000;0.000;0.000;0.000;0.000;0.000;0.000;0.00
ecDHFR	APO	116	125	0	N/A	A	2011	2.42	0.035;0.143;0.272;0.218;0.139;0.094;0.064;0.035;0.000;0.000;0.000;0.000;0.000;0.000;0.000;0.000;0.000;0.000;0.000;0.000;0.000;0.000;0.000;0.000;0.000;0.000;0.000;0.000;0.000;0.000;0.000;0.000;0.000;0.000;0.000;0.000;0.000;0.000;0.000;0.000;0.000;0.000;0.000;0.000;0.000;0.000;0.000;0.000;0.000;0.00
ecDHFR	APO	116	125	0	N/A	A	2011	2.43	0.034;0.143;0.267;0.220;0.141;0.095;0.065;0.034;0.000;0.000;0.000;0.000;0.000;0.000;0.000;0.000;0.000;0.000;0.000;0.000;0.000;0.000;0.000;0.000;0.000;0.000;0.000;0.000;0.000;0.000;0.000;0.000;0.000;0.000;0.000;0.000;0.000;0.000;0.000;0.000;0.000;0.000;0.000;0.000;0.000;0.000;0.000;0.000;0.000;0.00
ecDHFR	APO	116	125	0	N/A	A	7771	3.69	0.018;0.049;0.122;0.158;0.174;0.182;0.154;0.093;0.038;0.012;0.000;0.000;0.000;0.000;0.000;0.000;0.000;0.000;0.000;0.000;0.000;0.000;0.000;0.000;0.000;0.000;0.000;0.000;0.000;0.000;0.000;0.000;0.000;0.000;0.000;0.000;0.000;0.000;0.000;0.000;0.000;0.000;0.000;0.000;0.000;0.000;0.000;0.000;0.000;0.00
ecDHFR	APO	116	125	0	N/A	A	7771	3.71	0.016;0.046;0.117;0.156;0.176;0.183;0.161;0.095;0.039;0.012;0.000;0.000;0.000;0.000;0.000;0.000;0.000;0.000;0.000;0.000;0.000;0.000;0.000;0.000;0.000;0.000;0.000;0.000;0.000;0.000;0.000;0.000;0.000;0.000;0.000;0.000;0.000;0.000;0.000;0.000;0.000;0.000;0.000;0.000;0.000;0.000;0.000;0.000;0.000;0.00
ecDHFR	APO	116	125	0	N/A	A	30813	5.01	0.000;0.011;0.019;0.051;0.115;0.215;0.263;0.200;0.087;0.029;0.008;0.002;0.000;0.000;0.000;0.000;0.000;0.000;0.000;0.000;0.000;0.000;0.000;0.000;0.000;0.000;0.000;0.000;0.000;0.000;0.000;0.000;0.000;0.000;0.000;0.000;0.000;0.000;0.000;0.000;0.000;0.000;0.000;0.000;0.000;0.000;0.000;0.000;0.000;0.00
ecDHFR	APO	116	125	0	N/A	A	30813	5.03	0.000;0.011;0.019;0.047;0.112;0.214;0.267;0.205;0.091;0.028;0.007;0.002;0.000;0.000;0.000;0.000;0.000;0.000;0.000;0.000;0.000;0.000;0.000;0.000;0.000;0.000;0.000;0.000;0.000;0.000;0.000;0.000;0.000;0.000;0.000;0.000;0.000;0.000;0.000;0.000;0.000;0.000;0.000;0.000;0.000;0.000;0.000;0.000;0.000;0.00
ecDHFR	APO	116	125	0	N/A	A	43291	5.06	0.000;0.009;0.015;0.043;0.115;0.220;0.270;0.201;0.088;0.028;0.008;0.002;0.000;0.000;0.000;0.000;0.000;0.000;0.000;0.000;0.000;0.000;0.000;0.000;0.000;0.000;0.000;0.000;0.000;0.000;0.000;0.000;0.000;0.000;0.000;0.000;0.000;0.000;0.000;0.000;0.000;0.000;0.000;0.000;0.000;0.000;0.000;0.000;0.000;0.00
ecDHFR	APO	116	125	0	N/A	A	43291	5.06	0.000;0.008;0.015;0.044;0.115;0.219;0.274;0.201;0.088;0.028;0.007;0.002;0.000;0.000;0.000;0.000;0.000;0.000;0.000;0.000;0.000;0.000;0.000;0.000;0.000;0.000;0.000;0.000;0.000;0.000;0.000;0.000;0.000;0.000;0.000;0.000;0.000;0.000;0.000;0.000;0.000;0.000;0.000;0.000;0.000;0.000;0.000;0.000;0.000;0.00
ecDHFR	APO	116	125	0	N/A	A	inf	5.25
ecDHFR	APO	116	127	0	N/A	A	0	0.0	0.420;0.339;0.168;0.055;0.013;0.005;0.000;0.000;0.000;0.000;0.000;0.000;0.000;0.000;0.000;0.000;0.000;0.000;0.000;0.000;0.000;0.000;0.000;0.000;0.000;0.000;0.000;0.000;0.000;0.000;0.000;0.000;0.000;0.000;0.000;0.000;0.000;0.000;0.000;0.000;0.000;0.000;0.000;0.000;0.000;0.000;0.000;0.000;0.000;0.00
ecDHFR	APO	116	127	0	N/A	A	46	0.41	0.307;0.346;0.194;0.096;0.035;0.012;0.009;0.000;0.000;0.000;0.000;0.000;0.000;0.000;0.000;0.000;0.000;0.000;0.000;0.000;0.000;0.000;0.000;0.000;0.000;0.000;0.000;0.000;0.000;0.000;0.000;0.000;0.000;0.000;0.000;0.000;0.000;0.000;0.000;0.000;0.000;0.000;0.000;0.000;0.000;0.000;0.000;0.000;0.000;0.00
ecDHFR	APO	116	127	0	N/A	A	373	1.25	0.169;0.289;0.248;0.149;0.077;0.042;0.026;0.000;0.000;0.000;0.000;0.000;0.000;0.000;0.000;0.000;0.000;0.000;0.000;0.000;0.000;0.000;0.000;0.000;0.000;0.000;0.000;0.000;0.000;0.000;0.000;0.000;0.000;0.000;0.000;0.000;0.000;0.000;0.000;0.000;0.000;0.000;0.000;0.000;0.000;0.000;0.000;0.000;0.000;0.00
ecDHFR	APO	116	127	0	N/A	A	573	1.6	0.098;0.245;0.272;0.179;0.102;0.045;0.032;0.026;0.000;0.000;0.000;0.000;0.000;0.000;0.000;0.000;0.000;0.000;0.000;0.000;0.000;0.000;0.000;0.000;0.000;0.000;0.000;0.000;0.000;0.000;0.000;0.000;0.000;0.000;0.000;0.000;0.000;0.000;0.000;0.000;0.000;0.000;0.000;0.000;0.000;0.000;0.000;0.000;0.000;0.00
ecDHFR	APO	116	127	0	N/A	A	7771	4.26	0.000;0.000;0.104;0.138;0.133;0.135;0.139;0.144;0.115;0.065;0.027;0.000;0.000;0.000;0.000;0.000;0.000;0.000;0.000;0.000;0.000;0.000;0.000;0.000;0.000;0.000;0.000;0.000;0.000;0.000;0.000;0.000;0.000;0.000;0.000;0.000;0.000;0.000;0.000;0.000;0.000;0.000;0.000;0.000;0.000;0.000;0.000;0.000;0.000;0.00
ecDHFR	APO	116	127	0	N/A	A	30813	6.21	0.000;0.000;0.019;0.024;0.045;0.085;0.155;0.220;0.209;0.142;0.070;0.024;0.007;0.000;0.000;0.000;0.000;0.000;0.000;0.000;0.000;0.000;0.000;0.000;0.000;0.000;0.000;0.000;0.000;0.000;0.000;0.000;0.000;0.000;0.000;0.000;0.000;0.000;0.000;0.000;0.000;0.000;0.000;0.000;0.000;0.000;0.000;0.000;0.000;0.00
ecDHFR	APO	116	127	0	N/A	A	43291	6.26	0.000;0.000;0.015;0.022;0.038;0.086;0.167;0.220;0.217;0.141;0.066;0.022;0.007;0.000;0.000;0.000;0.000;0.000;0.000;0.000;0.000;0.000;0.000;0.000;0.000;0.000;0.000;0.000;0.000;0.000;0.000;0.000;0.000;0.000;0.000;0.000;0.000;0.000;0.000;0.000;0.000;0.000;0.000;0.000;0.000;0.000;0.000;0.000;0.000;0.00
ecDHFR	APO	116	127	0	N/A	A	inf	6.69
ecDHFR	APO	117	125	0	N/A	A	0	0.0	0.532;0.322;0.119;0.027;0.000;0.000;0.000;0.000;0.000;0.000;0.000;0.000;0.000;0.000;0.000;0.000;0.000;0.000;0.000;0.000;0.000;0.000;0.000;0.000;0.000;0.000;0.000;0.000;0.000;0.000;0.000;0.000;0.000;0.000;0.000;0.000;0.000;0.000;0.000;0.000;0.000;0.000;0.000;0.000;0.000;0.000;0.000;0.000;0.000;0.00
ecDHFR	APO	117	125	0	N/A	A	0	0.0	0.521;0.334;0.113;0.031;0.000;0.000;0.000;0.000;0.000;0.000;0.000;0.000;0.000;0.000;0.000;0.000;0.000;0.000;0.000;0.000;0.000;0.000;0.000;0.000;0.000;0.000;0.000;0.000;0.000;0.000;0.000;0.000;0.000;0.000;0.000;0.000;0.000;0.000;0.000;0.000;0.000;0.000;0.000;0.000;0.000;0.000;0.000;0.000;0.000;0.00
ecDHFR	APO	117	125	0	N/A	A	46	0.33	0.388;0.365;0.177;0.062;0.008;0.000;0.000;0.000;0.000;0.000;0.000;0.000;0.000;0.000;0.000;0.000;0.000;0.000;0.000;0.000;0.000;0.000;0.000;0.000;0.000;0.000;0.000;0.000;0.000;0.000;0.000;0.000;0.000;0.000;0.000;0.000;0.000;0.000;0.000;0.000;0.000;0.000;0.000;0.000;0.000;0.000;0.000;0.000;0.000;0.00
ecDHFR	APO	117	125	0	N/A	A	46	0.26	0.429;0.344;0.157;0.052;0.019;0.000;0.000;0.000;0.000;0.000;0.000;0.000;0.000;0.000;0.000;0.000;0.000;0.000;0.000;0.000;0.000;0.000;0.000;0.000;0.000;0.000;0.000;0.000;0.000;0.000;0.000;0.000;0.000;0.000;0.000;0.000;0.000;0.000;0.000;0.000;0.000;0.000;0.000;0.000;0.000;0.000;0.000;0.000;0.000;0.00
ecDHFR	APO	117	125	0	N/A	A	373	0.94	0.222;0.339;0.237;0.120;0.049;0.033;0.000;0.000;0.000;0.000;0.000;0.000;0.000;0.000;0.000;0.000;0.000;0.000;0.000;0.000;0.000;0.000;0.000;0.000;0.000;0.000;0.000;0.000;0.000;0.000;0.000;0.000;0.000;0.000;0.000;0.000;0.000;0.000;0.000;0.000;0.000;0.000;0.000;0.000;0.000;0.000;0.000;0.000;0.000;0.00
ecDHFR	APO	117	125	0	N/A	A	373	1.01	0.209;0.333;0.234;0.118;0.058;0.032;0.017;0.000;0.000;0.000;0.000;0.000;0.000;0.000;0.000;0.000;0.000;0.000;0.000;0.000;0.000;0.000;0.000;0.000;0.000;0.000;0.000;0.000;0.000;0.000;0.000;0.000;0.000;0.000;0.000;0.000;0.000;0.000;0.000;0.000;0.000;0.000;0.000;0.000;0.000;0.000;0.000;0.000;0.000;0.00
ecDHFR	APO	117	125	0	N/A	A	573	1.29	0.147;0.285;0.281;0.166;0.071;0.037;0.013;0.000;0.000;0.000;0.000;0.000;0.000;0.000;0.000;0.000;0.000;0.000;0.000;0.000;0.000;0.000;0.000;0.000;0.000;0.000;0.000;0.000;0.000;0.000;0.000;0.000;0.000;0.000;0.000;0.000;0.000;0.000;0.000;0.000;0.000;0.000;0.000;0.000;0.000;0.000;0.000;0.000;0.000;0.00
ecDHFR	APO	117	125	0	N/A	A	573	1.33	0.134;0.300;0.280;0.154;0.072;0.040;0.020;0.000;0.000;0.000;0.000;0.000;0.000;0.000;0.000;0.000;0.000;0.000;0.000;0.000;0.000;0.000;0.000;0.000;0.000;0.000;0.000;0.000;0.000;0.000;0.000;0.000;0.000;0.000;0.000;0.000;0.000;0.000;0.000;0.000;0.000;0.000;0.000;0.000;0.000;0.000;0.000;0.000;0.000;0.00
ecDHFR	APO	117	125	0	N/A	A	2011	2.26	0.045;0.150;0.286;0.207;0.152;0.093;0.048;0.019;0.000;0.000;0.000;0.000;0.000;0.000;0.000;0.000;0.000;0.000;0.000;0.000;0.000;0.000;0.000;0.000;0.000;0.000;0.000;0.000;0.000;0.000;0.000;0.000;0.000;0.000;0.000;0.000;0.000;0.000;0.000;0.000;0.000;0.000;0.000;0.000;0.000;0.000;0.000;0.000;0.000;0.00
ecDHFR	APO	117	125	0	N/A	A	2011	2.18	0.047;0.160;0.285;0.215;0.139;0.084;0.051;0.020;0.000;0.000;0.000;0.000;0.000;0.000;0.000;0.000;0.000;0.000;0.000;0.000;0.000;0.000;0.000;0.000;0.000;0.000;0.000;0.000;0.000;0.000;0.000;0.000;0.000;0.000;0.000;0.000;0.000;0.000;0.000;0.000;0.000;0.000;0.000;0.000;0.000;0.000;0.000;0.000;0.000;0.00
ecDHFR	APO	117	125	0	N/A	A	7771	3.2	0.038;0.077;0.148;0.191;0.193;0.186;0.110;0.048;0.010;0.000;0.000;0.000;0.000;0.000;0.000;0.000;0.000;0.000;0.000;0.000;0.000;0.000;0.000;0.000;0.000;0.000;0.000;0.000;0.000;0.000;0.000;0.000;0.000;0.000;0.000;0.000;0.000;0.000;0.000;0.000;0.000;0.000;0.000;0.000;0.000;0.000;0.000;0.000;0.000;0.00
ecDHFR	APO	117	125	0	N/A	A	7771	3.21	0.029;0.069;0.155;0.177;0.190;0.193;0.129;0.046;0.012;0.000;0.000;0.000;0.000;0.000;0.000;0.000;0.000;0.000;0.000;0.000;0.000;0.000;0.000;0.000;0.000;0.000;0.000;0.000;0.000;0.000;0.000;0.000;0.000;0.000;0.000;0.000;0.000;0.000;0.000;0.000;0.000;0.000;0.000;0.000;0.000;0.000;0.000;0.000;0.000;0.00
ecDHFR	APO	117	125	0	N/A	A	30813	4.41	0.022;0.026;0.037;0.079;0.162;0.295;0.227;0.111;0.034;0.007;0.000;0.000;0.000;0.000;0.000;0.000;0.000;0.000;0.000;0.000;0.000;0.000;0.000;0.000;0.000;0.000;0.000;0.000;0.000;0.000;0.000;0.000;0.000;0.000;0.000;0.000;0.000;0.000;0.000;0.000;0.000;0.000;0.000;0.000;0.000;0.000;0.000;0.000;0.000;0.00
ecDHFR	APO	117	125	0	N/A	A	30813	4.38	0.000;0.018;0.034;0.081;0.169;0.282;0.254;0.118;0.037;0.007;0.000;0.000;0.000;0.000;0.000;0.000;0.000;0.000;0.000;0.000;0.000;0.000;0.000;0.000;0.000;0.000;0.000;0.000;0.000;0.000;0.000;0.000;0.000;0.000;0.000;0.000;0.000;0.000;0.000;0.000;0.000;0.000;0.000;0.000;0.000;0.000;0.000;0.000;0.000;0.00
ecDHFR	APO	117	125	0	N/A	A	43291	4.48	0.018;0.019;0.025;0.075;0.178;0.279;0.257;0.110;0.034;0.005;0.000;0.000;0.000;0.000;0.000;0.000;0.000;0.000;0.000;0.000;0.000;0.000;0.000;0.000;0.000;0.000;0.000;0.000;0.000;0.000;0.000;0.000;0.000;0.000;0.000;0.000;0.000;0.000;0.000;0.000;0.000;0.000;0.000;0.000;0.000;0.000;0.000;0.000;0.000;0.00
ecDHFR	APO	117	125	0	N/A	A	43291	4.48	0.000;0.015;0.025;0.074;0.180;0.284;0.264;0.118;0.035;0.006;0.000;0.000;0.000;0.000;0.000;0.000;0.000;0.000;0.000;0.000;0.000;0.000;0.000;0.000;0.000;0.000;0.000;0.000;0.000;0.000;0.000;0.000;0.000;0.000;0.000;0.000;0.000;0.000;0.000;0.000;0.000;0.000;0.000;0.000;0.000;0.000;0.000;0.000;0.000;0.00
ecDHFR	APO	117	125	0	N/A	A	inf	4.66
ecDHFR	APO	118	125	0	N/A	A	0	0.0	0.612;0.343;0.044;0.000;0.000;0.000;0.000;0.000;0.000;0.000;0.000;0.000;0.000;0.000;0.000;0.000;0.000;0.000;0.000;0.000;0.000;0.000;0.000;0.000;0.000;0.000;0.000;0.000;0.000;0.000;0.000;0.000;0.000;0.000;0.000;0.000;0.000;0.000;0.000;0.000;0.000;0.000;0.000;0.000;0.000;0.000;0.000;0.000;0.000;0.00
ecDHFR	APO	118	125	0	N/A	A	46	0.22	0.474;0.414;0.113;0.000;0.000;0.000;0.000;0.000;0.000;0.000;0.000;0.000;0.000;0.000;0.000;0.000;0.000;0.000;0.000;0.000;0.000;0.000;0.000;0.000;0.000;0.000;0.000;0.000;0.000;0.000;0.000;0.000;0.000;0.000;0.000;0.000;0.000;0.000;0.000;0.000;0.000;0.000;0.000;0.000;0.000;0.000;0.000;0.000;0.000;0.00
ecDHFR	APO	118	125	0	N/A	A	373	1.19	0.192;0.341;0.256;0.115;0.065;0.032;0.000;0.000;0.000;0.000;0.000;0.000;0.000;0.000;0.000;0.000;0.000;0.000;0.000;0.000;0.000;0.000;0.000;0.000;0.000;0.000;0.000;0.000;0.000;0.000;0.000;0.000;0.000;0.000;0.000;0.000;0.000;0.000;0.000;0.000;0.000;0.000;0.000;0.000;0.000;0.000;0.000;0.000;0.000;0.00
ecDHFR	APO	118	125	0	N/A	A	573	1.41	0.119;0.304;0.294;0.134;0.074;0.074;0.000;0.000;0.000;0.000;0.000;0.000;0.000;0.000;0.000;0.000;0.000;0.000;0.000;0.000;0.000;0.000;0.000;0.000;0.000;0.000;0.000;0.000;0.000;0.000;0.000;0.000;0.000;0.000;0.000;0.000;0.000;0.000;0.000;0.000;0.000;0.000;0.000;0.000;0.000;0.000;0.000;0.000;0.000;0.00
ecDHFR	APO	118	125	0	N/A	A	2011	2.14	0.047;0.153;0.320;0.233;0.174;0.061;0.012;0.000;0.000;0.000;0.000;0.000;0.000;0.000;0.000;0.000;0.000;0.000;0.000;0.000;0.000;0.000;0.000;0.000;0.000;0.000;0.000;0.000;0.000;0.000;0.000;0.000;0.000;0.000;0.000;0.000;0.000;0.000;0.000;0.000;0.000;0.000;0.000;0.000;0.000;0.000;0.000;0.000;0.000;0.00
ecDHFR	APO	118	125	0	N/A	A	7771	3.26	0.016;0.050;0.166;0.213;0.220;0.216;0.084;0.020;0.014;0.000;0.000;0.000;0.000;0.000;0.000;0.000;0.000;0.000;0.000;0.000;0.000;0.000;0.000;0.000;0.000;0.000;0.000;0.000;0.000;0.000;0.000;0.000;0.000;0.000;0.000;0.000;0.000;0.000;0.000;0.000;0.000;0.000;0.000;0.000;0.000;0.000;0.000;0.000;0.000;0.00
ecDHFR	APO	118	125	0	N/A	A	30813	4.09	0.000;0.010;0.039;0.154;0.305;0.286;0.149;0.048;0.010;0.000;0.000;0.000;0.000;0.000;0.000;0.000;0.000;0.000;0.000;0.000;0.000;0.000;0.000;0.000;0.000;0.000;0.000;0.000;0.000;0.000;0.000;0.000;0.000;0.000;0.000;0.000;0.000;0.000;0.000;0.000;0.000;0.000;0.000;0.000;0.000;0.000;0.000;0.000;0.000;0.00
ecDHFR	APO	118	125	0	N/A	A	43291	4.11	0.000;0.006;0.033;0.137;0.320;0.317;0.151;0.032;0.004;0.000;0.000;0.000;0.000;0.000;0.000;0.000;0.000;0.000;0.000;0.000;0.000;0.000;0.000;0.000;0.000;0.000;0.000;0.000;0.000;0.000;0.000;0.000;0.000;0.000;0.000;0.000;0.000;0.000;0.000;0.000;0.000;0.000;0.000;0.000;0.000;0.000;0.000;0.000;0.000;0.00
ecDHFR	APO	118	125	0	N/A	A	inf	3.98
ecDHFR	APO	119	125	0	N/A	A	0	0.0	0.626;0.305;0.069;0.000;0.000;0.000;0.000;0.000;0.000;0.000;0.000;0.000;0.000;0.000;0.000;0.000;0.000;0.000;0.000;0.000;0.000;0.000;0.000;0.000;0.000;0.000;0.000;0.000;0.000;0.000;0.000;0.000;0.000;0.000;0.000;0.000;0.000;0.000;0.000;0.000;0.000;0.000;0.000;0.000;0.000;0.000;0.000;0.000;0.000;0.00
ecDHFR	APO	119	125	0	N/A	A	0	0.0	0.626;0.278;0.079;0.015;0.003;0.000;0.000;0.000;0.000;0.000;0.000;0.000;0.000;0.000;0.000;0.000;0.000;0.000;0.000;0.000;0.000;0.000;0.000;0.000;0.000;0.000;0.000;0.000;0.000;0.000;0.000;0.000;0.000;0.000;0.000;0.000;0.000;0.000;0.000;0.000;0.000;0.000;0.000;0.000;0.000;0.000;0.000;0.000;0.000;0.00
ecDHFR	APO	119	125	0	N/A	A	0	0.0	0.625;0.275;0.081;0.016;0.003;0.000;0.000;0.000;0.000;0.000;0.000;0.000;0.000;0.000;0.000;0.000;0.000;0.000;0.000;0.000;0.000;0.000;0.000;0.000;0.000;0.000;0.000;0.000;0.000;0.000;0.000;0.000;0.000;0.000;0.000;0.000;0.000;0.000;0.000;0.000;0.000;0.000;0.000;0.000;0.000;0.000;0.000;0.000;0.000;0.00
ecDHFR	APO	119	125	0	N/A	A	46	0.28	0.505;0.338;0.122;0.036;0.000;0.000;0.000;0.000;0.000;0.000;0.000;0.000;0.000;0.000;0.000;0.000;0.000;0.000;0.000;0.000;0.000;0.000;0.000;0.000;0.000;0.000;0.000;0.000;0.000;0.000;0.000;0.000;0.000;0.000;0.000;0.000;0.000;0.000;0.000;0.000;0.000;0.000;0.000;0.000;0.000;0.000;0.000;0.000;0.000;0.00
ecDHFR	APO	119	125	0	N/A	A	46	0.27	0.497;0.332;0.119;0.035;0.013;0.004;0.000;0.000;0.000;0.000;0.000;0.000;0.000;0.000;0.000;0.000;0.000;0.000;0.000;0.000;0.000;0.000;0.000;0.000;0.000;0.000;0.000;0.000;0.000;0.000;0.000;0.000;0.000;0.000;0.000;0.000;0.000;0.000;0.000;0.000;0.000;0.000;0.000;0.000;0.000;0.000;0.000;0.000;0.000;0.00
ecDHFR	APO	119	125	0	N/A	A	46	0.3	0.476;0.342;0.125;0.034;0.011;0.011;0.000;0.000;0.000;0.000;0.000;0.000;0.000;0.000;0.000;0.000;0.000;0.000;0.000;0.000;0.000;0.000;0.000;0.000;0.000;0.000;0.000;0.000;0.000;0.000;0.000;0.000;0.000;0.000;0.000;0.000;0.000;0.000;0.000;0.000;0.000;0.000;0.000;0.000;0.000;0.000;0.000;0.000;0.000;0.00
ecDHFR	APO	119	125	0	N/A	A	373	0.99	0.261;0.346;0.227;0.100;0.047;0.019;0.000;0.000;0.000;0.000;0.000;0.000;0.000;0.000;0.000;0.000;0.000;0.000;0.000;0.000;0.000;0.000;0.000;0.000;0.000;0.000;0.000;0.000;0.000;0.000;0.000;0.000;0.000;0.000;0.000;0.000;0.000;0.000;0.000;0.000;0.000;0.000;0.000;0.000;0.000;0.000;0.000;0.000;0.000;0.00
ecDHFR	APO	119	125	0	N/A	A	373	0.99	0.244;0.368;0.224;0.095;0.044;0.025;0.000;0.000;0.000;0.000;0.000;0.000;0.000;0.000;0.000;0.000;0.000;0.000;0.000;0.000;0.000;0.000;0.000;0.000;0.000;0.000;0.000;0.000;0.000;0.000;0.000;0.000;0.000;0.000;0.000;0.000;0.000;0.000;0.000;0.000;0.000;0.000;0.000;0.000;0.000;0.000;0.000;0.000;0.000;0.00
ecDHFR	APO	119	125	0	N/A	A	373	0.99	0.244;0.373;0.211;0.099;0.045;0.028;0.000;0.000;0.000;0.000;0.000;0.000;0.000;0.000;0.000;0.000;0.000;0.000;0.000;0.000;0.000;0.000;0.000;0.000;0.000;0.000;0.000;0.000;0.000;0.000;0.000;0.000;0.000;0.000;0.000;0.000;0.000;0.000;0.000;0.000;0.000;0.000;0.000;0.000;0.000;0.000;0.000;0.000;0.000;0.00
ecDHFR	APO	119	125	0	N/A	A	573	1.32	0.157;0.324;0.295;0.140;0.057;0.028;0.000;0.000;0.000;0.000;0.000;0.000;0.000;0.000;0.000;0.000;0.000;0.000;0.000;0.000;0.000;0.000;0.000;0.000;0.000;0.000;0.000;0.000;0.000;0.000;0.000;0.000;0.000;0.000;0.000;0.000;0.000;0.000;0.000;0.000;0.000;0.000;0.000;0.000;0.000;0.000;0.000;0.000;0.000;0.00
ecDHFR	APO	119	125	0	N/A	A	573	1.34	0.142;0.338;0.275;0.130;0.065;0.036;0.013;0.000;0.000;0.000;0.000;0.000;0.000;0.000;0.000;0.000;0.000;0.000;0.000;0.000;0.000;0.000;0.000;0.000;0.000;0.000;0.000;0.000;0.000;0.000;0.000;0.000;0.000;0.000;0.000;0.000;0.000;0.000;0.000;0.000;0.000;0.000;0.000;0.000;0.000;0.000;0.000;0.000;0.000;0.00
ecDHFR	APO	119	125	0	N/A	A	573	1.37	0.140;0.322;0.293;0.135;0.061;0.035;0.014;0.000;0.000;0.000;0.000;0.000;0.000;0.000;0.000;0.000;0.000;0.000;0.000;0.000;0.000;0.000;0.000;0.000;0.000;0.000;0.000;0.000;0.000;0.000;0.000;0.000;0.000;0.000;0.000;0.000;0.000;0.000;0.000;0.000;0.000;0.000;0.000;0.000;0.000;0.000;0.000;0.000;0.000;0.00
ecDHFR	APO	119	125	0	N/A	A	2011	2.13	0.045;0.189;0.315;0.214;0.133;0.076;0.028;0.000;0.000;0.000;0.000;0.000;0.000;0.000;0.000;0.000;0.000;0.000;0.000;0.000;0.000;0.000;0.000;0.000;0.000;0.000;0.000;0.000;0.000;0.000;0.000;0.000;0.000;0.000;0.000;0.000;0.000;0.000;0.000;0.000;0.000;0.000;0.000;0.000;0.000;0.000;0.000;0.000;0.000;0.00
ecDHFR	APO	119	125	0	N/A	A	2011	2.12	0.044;0.186;0.323;0.204;0.130;0.081;0.026;0.006;0.000;0.000;0.000;0.000;0.000;0.000;0.000;0.000;0.000;0.000;0.000;0.000;0.000;0.000;0.000;0.000;0.000;0.000;0.000;0.000;0.000;0.000;0.000;0.000;0.000;0.000;0.000;0.000;0.000;0.000;0.000;0.000;0.000;0.000;0.000;0.000;0.000;0.000;0.000;0.000;0.000;0.00
ecDHFR	APO	119	125	0	N/A	A	2011	2.16	0.041;0.169;0.329;0.209;0.136;0.084;0.027;0.006;0.000;0.000;0.000;0.000;0.000;0.000;0.000;0.000;0.000;0.000;0.000;0.000;0.000;0.000;0.000;0.000;0.000;0.000;0.000;0.000;0.000;0.000;0.000;0.000;0.000;0.000;0.000;0.000;0.000;0.000;0.000;0.000;0.000;0.000;0.000;0.000;0.000;0.000;0.000;0.000;0.000;0.00
ecDHFR	APO	119	125	0	N/A	A	7771	3.02	0.023;0.071;0.203;0.209;0.231;0.177;0.068;0.017;0.000;0.000;0.000;0.000;0.000;0.000;0.000;0.000;0.000;0.000;0.000;0.000;0.000;0.000;0.000;0.000;0.000;0.000;0.000;0.000;0.000;0.000;0.000;0.000;0.000;0.000;0.000;0.000;0.000;0.000;0.000;0.000;0.000;0.000;0.000;0.000;0.000;0.000;0.000;0.000;0.000;0.00
ecDHFR	APO	119	125	0	N/A	A	7771	3.04	0.024;0.072;0.186;0.208;0.229;0.193;0.067;0.017;0.004;0.000;0.000;0.000;0.000;0.000;0.000;0.000;0.000;0.000;0.000;0.000;0.000;0.000;0.000;0.000;0.000;0.000;0.000;0.000;0.000;0.000;0.000;0.000;0.000;0.000;0.000;0.000;0.000;0.000;0.000;0.000;0.000;0.000;0.000;0.000;0.000;0.000;0.000;0.000;0.000;0.00
ecDHFR	APO	119	125	0	N/A	A	7771	3.04	0.024;0.072;0.191;0.204;0.227;0.192;0.073;0.015;0.003;0.000;0.000;0.000;0.000;0.000;0.000;0.000;0.000;0.000;0.000;0.000;0.000;0.000;0.000;0.000;0.000;0.000;0.000;0.000;0.000;0.000;0.000;0.000;0.000;0.000;0.000;0.000;0.000;0.000;0.000;0.000;0.000;0.000;0.000;0.000;0.000;0.000;0.000;0.000;0.000;0.00
ecDHFR	APO	119	125	0	N/A	A	30813	3.88	0.000;0.014;0.057;0.154;0.301;0.325;0.118;0.032;0.000;0.000;0.000;0.000;0.000;0.000;0.000;0.000;0.000;0.000;0.000;0.000;0.000;0.000;0.000;0.000;0.000;0.000;0.000;0.000;0.000;0.000;0.000;0.000;0.000;0.000;0.000;0.000;0.000;0.000;0.000;0.000;0.000;0.000;0.000;0.000;0.000;0.000;0.000;0.000;0.000;0.00
ecDHFR	APO	119	125	0	N/A	A	30813	3.92	0.013;0.016;0.050;0.132;0.287;0.333;0.128;0.034;0.008;0.000;0.000;0.000;0.000;0.000;0.000;0.000;0.000;0.000;0.000;0.000;0.000;0.000;0.000;0.000;0.000;0.000;0.000;0.000;0.000;0.000;0.000;0.000;0.000;0.000;0.000;0.000;0.000;0.000;0.000;0.000;0.000;0.000;0.000;0.000;0.000;0.000;0.000;0.000;0.000;0.00
ecDHFR	APO	119	125	0	N/A	A	30813	3.92	0.010;0.015;0.047;0.131;0.294;0.346;0.127;0.025;0.005;0.000;0.000;0.000;0.000;0.000;0.000;0.000;0.000;0.000;0.000;0.000;0.000;0.000;0.000;0.000;0.000;0.000;0.000;0.000;0.000;0.000;0.000;0.000;0.000;0.000;0.000;0.000;0.000;0.000;0.000;0.000;0.000;0.000;0.000;0.000;0.000;0.000;0.000;0.000;0.000;0.00
ecDHFR	APO	119	125	0	N/A	A	43291	3.88	0.010;0.014;0.049;0.154;0.308;0.320;0.115;0.024;0.007;0.000;0.000;0.000;0.000;0.000;0.000;0.000;0.000;0.000;0.000;0.000;0.000;0.000;0.000;0.000;0.000;0.000;0.000;0.000;0.000;0.000;0.000;0.000;0.000;0.000;0.000;0.000;0.000;0.000;0.000;0.000;0.000;0.000;0.000;0.000;0.000;0.000;0.000;0.000;0.000;0.00
ecDHFR	APO	119	125	0	N/A	A	43291	3.93	0.010;0.012;0.042;0.139;0.302;0.334;0.124;0.030;0.006;0.000;0.000;0.000;0.000;0.000;0.000;0.000;0.000;0.000;0.000;0.000;0.000;0.000;0.000;0.000;0.000;0.000;0.000;0.000;0.000;0.000;0.000;0.000;0.000;0.000;0.000;0.000;0.000;0.000;0.000;0.000;0.000;0.000;0.000;0.000;0.000;0.000;0.000;0.000;0.000;0.00
ecDHFR	APO	119	125	0	N/A	A	43291	3.93	0.011;0.012;0.043;0.138;0.307;0.327;0.124;0.032;0.006;0.000;0.000;0.000;0.000;0.000;0.000;0.000;0.000;0.000;0.000;0.000;0.000;0.000;0.000;0.000;0.000;0.000;0.000;0.000;0.000;0.000;0.000;0.000;0.000;0.000;0.000;0.000;0.000;0.000;0.000;0.000;0.000;0.000;0.000;0.000;0.000;0.000;0.000;0.000;0.000;0.00
ecDHFR	APO	119	125	0	N/A	A	inf	3.97
ecDHFR	APO	119	125	0	N/A	A	inf	3.09
ecDHFR	APO	119	132	0	N/A	A	0	0.0	0.372;0.363;0.183;0.062;0.017;0.004;0.000;0.000;0.000;0.000;0.000;0.000;0.000;0.000;0.000;0.000;0.000;0.000;0.000;0.000;0.000;0.000;0.000;0.000;0.000;0.000;0.000;0.000;0.000;0.000;0.000;0.000;0.000;0.000;0.000;0.000;0.000;0.000;0.000;0.000;0.000;0.000;0.000;0.000;0.000;0.000;0.000;0.000;0.000;0.00
ecDHFR	APO	119	132	0	N/A	A	0	0.0	0.376;0.354;0.188;0.060;0.017;0.005;0.000;0.000;0.000;0.000;0.000;0.000;0.000;0.000;0.000;0.000;0.000;0.000;0.000;0.000;0.000;0.000;0.000;0.000;0.000;0.000;0.000;0.000;0.000;0.000;0.000;0.000;0.000;0.000;0.000;0.000;0.000;0.000;0.000;0.000;0.000;0.000;0.000;0.000;0.000;0.000;0.000;0.000;0.000;0.00
ecDHFR	APO	119	132	0	N/A	A	46	0.85	0.197;0.297;0.248;0.153;0.067;0.025;0.012;0.000;0.000;0.000;0.000;0.000;0.000;0.000;0.000;0.000;0.000;0.000;0.000;0.000;0.000;0.000;0.000;0.000;0.000;0.000;0.000;0.000;0.000;0.000;0.000;0.000;0.000;0.000;0.000;0.000;0.000;0.000;0.000;0.000;0.000;0.000;0.000;0.000;0.000;0.000;0.000;0.000;0.000;0.00
ecDHFR	APO	119	132	0	N/A	A	46	0.8	0.194;0.306;0.250;0.141;0.068;0.028;0.012;0.000;0.000;0.000;0.000;0.000;0.000;0.000;0.000;0.000;0.000;0.000;0.000;0.000;0.000;0.000;0.000;0.000;0.000;0.000;0.000;0.000;0.000;0.000;0.000;0.000;0.000;0.000;0.000;0.000;0.000;0.000;0.000;0.000;0.000;0.000;0.000;0.000;0.000;0.000;0.000;0.000;0.000;0.00
ecDHFR	APO	119	132	0	N/A	A	373	2.28	0.044;0.150;0.224;0.233;0.147;0.098;0.057;0.029;0.018;0.000;0.000;0.000;0.000;0.000;0.000;0.000;0.000;0.000;0.000;0.000;0.000;0.000;0.000;0.000;0.000;0.000;0.000;0.000;0.000;0.000;0.000;0.000;0.000;0.000;0.000;0.000;0.000;0.000;0.000;0.000;0.000;0.000;0.000;0.000;0.000;0.000;0.000;0.000;0.000;0.00
ecDHFR	APO	119	132	0	N/A	A	373	2.23	0.052;0.141;0.225;0.226;0.156;0.098;0.055;0.029;0.019;0.000;0.000;0.000;0.000;0.000;0.000;0.000;0.000;0.000;0.000;0.000;0.000;0.000;0.000;0.000;0.000;0.000;0.000;0.000;0.000;0.000;0.000;0.000;0.000;0.000;0.000;0.000;0.000;0.000;0.000;0.000;0.000;0.000;0.000;0.000;0.000;0.000;0.000;0.000;0.000;0.00
ecDHFR	APO	119	132	0	N/A	A	573	2.81	0.033;0.094;0.175;0.234;0.216;0.126;0.062;0.038;0.023;0.000;0.000;0.000;0.000;0.000;0.000;0.000;0.000;0.000;0.000;0.000;0.000;0.000;0.000;0.000;0.000;0.000;0.000;0.000;0.000;0.000;0.000;0.000;0.000;0.000;0.000;0.000;0.000;0.000;0.000;0.000;0.000;0.000;0.000;0.000;0.000;0.000;0.000;0.000;0.000;0.00
ecDHFR	APO	119	132	0	N/A	A	573	2.74	0.034;0.093;0.181;0.227;0.196;0.135;0.069;0.038;0.027;0.000;0.000;0.000;0.000;0.000;0.000;0.000;0.000;0.000;0.000;0.000;0.000;0.000;0.000;0.000;0.000;0.000;0.000;0.000;0.000;0.000;0.000;0.000;0.000;0.000;0.000;0.000;0.000;0.000;0.000;0.000;0.000;0.000;0.000;0.000;0.000;0.000;0.000;0.000;0.000;0.00
ecDHFR	APO	119	132	0	N/A	A	2011	4.0	0.016;0.040;0.090;0.164;0.196;0.166;0.125;0.092;0.063;0.047;0.000;0.000;0.000;0.000;0.000;0.000;0.000;0.000;0.000;0.000;0.000;0.000;0.000;0.000;0.000;0.000;0.000;0.000;0.000;0.000;0.000;0.000;0.000;0.000;0.000;0.000;0.000;0.000;0.000;0.000;0.000;0.000;0.000;0.000;0.000;0.000;0.000;0.000;0.000;0.00
ecDHFR	APO	119	132	0	N/A	A	2011	3.92	0.014;0.044;0.093;0.167;0.194;0.172;0.119;0.093;0.060;0.043;0.000;0.000;0.000;0.000;0.000;0.000;0.000;0.000;0.000;0.000;0.000;0.000;0.000;0.000;0.000;0.000;0.000;0.000;0.000;0.000;0.000;0.000;0.000;0.000;0.000;0.000;0.000;0.000;0.000;0.000;0.000;0.000;0.000;0.000;0.000;0.000;0.000;0.000;0.000;0.00
ecDHFR	APO	119	132	0	N/A	A	7771	5.62	0.000;0.000;0.031;0.069;0.100;0.142;0.146;0.153;0.143;0.107;0.074;0.037;0.000;0.000;0.000;0.000;0.000;0.000;0.000;0.000;0.000;0.000;0.000;0.000;0.000;0.000;0.000;0.000;0.000;0.000;0.000;0.000;0.000;0.000;0.000;0.000;0.000;0.000;0.000;0.000;0.000;0.000;0.000;0.000;0.000;0.000;0.000;0.000;0.000;0.00
ecDHFR	APO	119	132	0	N/A	A	7771	5.47	0.000;0.000;0.031;0.073;0.108;0.133;0.147;0.152;0.144;0.109;0.070;0.034;0.000;0.000;0.000;0.000;0.000;0.000;0.000;0.000;0.000;0.000;0.000;0.000;0.000;0.000;0.000;0.000;0.000;0.000;0.000;0.000;0.000;0.000;0.000;0.000;0.000;0.000;0.000;0.000;0.000;0.000;0.000;0.000;0.000;0.000;0.000;0.000;0.000;0.00
ecDHFR	APO	119	132	0	N/A	A	30813	7.11	0.000;0.000;0.000;0.013;0.029;0.053;0.104;0.160;0.209;0.185;0.133;0.076;0.030;0.008;0.000;0.000;0.000;0.000;0.000;0.000;0.000;0.000;0.000;0.000;0.000;0.000;0.000;0.000;0.000;0.000;0.000;0.000;0.000;0.000;0.000;0.000;0.000;0.000;0.000;0.000;0.000;0.000;0.000;0.000;0.000;0.000;0.000;0.000;0.000;0.00
ecDHFR	APO	119	132	0	N/A	A	30813	6.79	0.000;0.000;0.009;0.000;0.029;0.054;0.102;0.174;0.196;0.195;0.139;0.073;0.030;0.000;0.000;0.000;0.000;0.000;0.000;0.000;0.000;0.000;0.000;0.000;0.000;0.000;0.000;0.000;0.000;0.000;0.000;0.000;0.000;0.000;0.000;0.000;0.000;0.000;0.000;0.000;0.000;0.000;0.000;0.000;0.000;0.000;0.000;0.000;0.000;0.00
ecDHFR	APO	119	132	0	N/A	A	43291	7.14	0.000;0.000;0.000;0.009;0.025;0.054;0.111;0.175;0.210;0.188;0.128;0.064;0.026;0.009;0.000;0.000;0.000;0.000;0.000;0.000;0.000;0.000;0.000;0.000;0.000;0.000;0.000;0.000;0.000;0.000;0.000;0.000;0.000;0.000;0.000;0.000;0.000;0.000;0.000;0.000;0.000;0.000;0.000;0.000;0.000;0.000;0.000;0.000;0.000;0.00
ecDHFR	APO	119	132	0	N/A	A	43291	6.98	0.000;0.000;0.000;0.013;0.024;0.060;0.115;0.177;0.212;0.184;0.126;0.063;0.026;0.000;0.000;0.000;0.000;0.000;0.000;0.000;0.000;0.000;0.000;0.000;0.000;0.000;0.000;0.000;0.000;0.000;0.000;0.000;0.000;0.000;0.000;0.000;0.000;0.000;0.000;0.000;0.000;0.000;0.000;0.000;0.000;0.000;0.000;0.000;0.000;0.00
ecDHFR	APO	119	132	0	N/A	A	inf	7.42
ecDHFR	APO	123	131	0	N/A	A	0	0.0	0.487;0.361;0.124;0.000;0.027;0.000;0.000;0.000;0.000;0.000;0.000;0.000;0.000;0.000;0.000;0.000;0.000;0.000;0.000;0.000;0.000;0.000;0.000;0.000;0.000;0.000;0.000;0.000;0.000;0.000;0.000;0.000;0.000;0.000;0.000;0.000;0.000;0.000;0.000;0.000;0.000;0.000;0.000;0.000;0.000;0.000;0.000;0.000;0.000;0.00
ecDHFR	APO	123	131	0	N/A	A	0	0.0	0.540;0.318;0.126;0.016;0.000;0.000;0.000;0.000;0.000;0.000;0.000;0.000;0.000;0.000;0.000;0.000;0.000;0.000;0.000;0.000;0.000;0.000;0.000;0.000;0.000;0.000;0.000;0.000;0.000;0.000;0.000;0.000;0.000;0.000;0.000;0.000;0.000;0.000;0.000;0.000;0.000;0.000;0.000;0.000;0.000;0.000;0.000;0.000;0.000;0.00
ecDHFR	APO	123	131	0	N/A	A	46	0.32	0.327;0.391;0.197;0.066;0.000;0.000;0.018;0.000;0.000;0.000;0.000;0.000;0.000;0.000;0.000;0.000;0.000;0.000;0.000;0.000;0.000;0.000;0.000;0.000;0.000;0.000;0.000;0.000;0.000;0.000;0.000;0.000;0.000;0.000;0.000;0.000;0.000;0.000;0.000;0.000;0.000;0.000;0.000;0.000;0.000;0.000;0.000;0.000;0.000;0.00
ecDHFR	APO	123	131	0	N/A	A	46	0.44	0.327;0.363;0.209;0.075;0.016;0.010;0.000;0.000;0.000;0.000;0.000;0.000;0.000;0.000;0.000;0.000;0.000;0.000;0.000;0.000;0.000;0.000;0.000;0.000;0.000;0.000;0.000;0.000;0.000;0.000;0.000;0.000;0.000;0.000;0.000;0.000;0.000;0.000;0.000;0.000;0.000;0.000;0.000;0.000;0.000;0.000;0.000;0.000;0.000;0.00
ecDHFR	APO	123	131	0	N/A	A	373	0.86	0.169;0.333;0.268;0.162;0.034;0.033;0.000;0.000;0.000;0.000;0.000;0.000;0.000;0.000;0.000;0.000;0.000;0.000;0.000;0.000;0.000;0.000;0.000;0.000;0.000;0.000;0.000;0.000;0.000;0.000;0.000;0.000;0.000;0.000;0.000;0.000;0.000;0.000;0.000;0.000;0.000;0.000;0.000;0.000;0.000;0.000;0.000;0.000;0.000;0.00
ecDHFR	APO	123	131	0	N/A	A	373	1.12	0.147;0.334;0.274;0.156;0.065;0.024;0.000;0.000;0.000;0.000;0.000;0.000;0.000;0.000;0.000;0.000;0.000;0.000;0.000;0.000;0.000;0.000;0.000;0.000;0.000;0.000;0.000;0.000;0.000;0.000;0.000;0.000;0.000;0.000;0.000;0.000;0.000;0.000;0.000;0.000;0.000;0.000;0.000;0.000;0.000;0.000;0.000;0.000;0.000;0.00
ecDHFR	APO	123	131	0	N/A	A	573	1.36	0.097;0.312;0.299;0.172;0.086;0.026;0.009;0.000;0.000;0.000;0.000;0.000;0.000;0.000;0.000;0.000;0.000;0.000;0.000;0.000;0.000;0.000;0.000;0.000;0.000;0.000;0.000;0.000;0.000;0.000;0.000;0.000;0.000;0.000;0.000;0.000;0.000;0.000;0.000;0.000;0.000;0.000;0.000;0.000;0.000;0.000;0.000;0.000;0.000;0.00
ecDHFR	APO	123	131	0	N/A	A	2011	1.66	0.066;0.200;0.268;0.190;0.118;0.079;0.057;0.021;0.000;0.000;0.000;0.000;0.000;0.000;0.000;0.000;0.000;0.000;0.000;0.000;0.000;0.000;0.000;0.000;0.000;0.000;0.000;0.000;0.000;0.000;0.000;0.000;0.000;0.000;0.000;0.000;0.000;0.000;0.000;0.000;0.000;0.000;0.000;0.000;0.000;0.000;0.000;0.000;0.000;0.00
ecDHFR	APO	123	131	0	N/A	A	2011	1.79	0.067;0.236;0.284;0.198;0.118;0.068;0.022;0.007;0.000;0.000;0.000;0.000;0.000;0.000;0.000;0.000;0.000;0.000;0.000;0.000;0.000;0.000;0.000;0.000;0.000;0.000;0.000;0.000;0.000;0.000;0.000;0.000;0.000;0.000;0.000;0.000;0.000;0.000;0.000;0.000;0.000;0.000;0.000;0.000;0.000;0.000;0.000;0.000;0.000;0.00
ecDHFR	APO	123	131	0	N/A	A	7771	2.71	0.042;0.096;0.169;0.209;0.201;0.142;0.089;0.036;0.016;0.000;0.000;0.000;0.000;0.000;0.000;0.000;0.000;0.000;0.000;0.000;0.000;0.000;0.000;0.000;0.000;0.000;0.000;0.000;0.000;0.000;0.000;0.000;0.000;0.000;0.000;0.000;0.000;0.000;0.000;0.000;0.000;0.000;0.000;0.000;0.000;0.000;0.000;0.000;0.000;0.00
ecDHFR	APO	123	131	0	N/A	A	7771	2.82	0.031;0.099;0.192;0.209;0.201;0.158;0.068;0.032;0.010;0.000;0.000;0.000;0.000;0.000;0.000;0.000;0.000;0.000;0.000;0.000;0.000;0.000;0.000;0.000;0.000;0.000;0.000;0.000;0.000;0.000;0.000;0.000;0.000;0.000;0.000;0.000;0.000;0.000;0.000;0.000;0.000;0.000;0.000;0.000;0.000;0.000;0.000;0.000;0.000;0.00
ecDHFR	APO	123	131	0	N/A	A	30813	3.77	0.000;0.018;0.062;0.162;0.235;0.263;0.167;0.072;0.000;0.022;0.000;0.000;0.000;0.000;0.000;0.000;0.000;0.000;0.000;0.000;0.000;0.000;0.000;0.000;0.000;0.000;0.000;0.000;0.000;0.000;0.000;0.000;0.000;0.000;0.000;0.000;0.000;0.000;0.000;0.000;0.000;0.000;0.000;0.000;0.000;0.000;0.000;0.000;0.000;0.00
ecDHFR	APO	123	131	0	N/A	A	30813	3.87	0.014;0.026;0.064;0.151;0.249;0.243;0.166;0.072;0.015;0.000;0.000;0.000;0.000;0.000;0.000;0.000;0.000;0.000;0.000;0.000;0.000;0.000;0.000;0.000;0.000;0.000;0.000;0.000;0.000;0.000;0.000;0.000;0.000;0.000;0.000;0.000;0.000;0.000;0.000;0.000;0.000;0.000;0.000;0.000;0.000;0.000;0.000;0.000;0.000;0.00
ecDHFR	APO	123	131	0	N/A	A	43291	3.84	0.013;0.030;0.058;0.152;0.243;0.237;0.166;0.068;0.000;0.032;0.000;0.000;0.000;0.000;0.000;0.000;0.000;0.000;0.000;0.000;0.000;0.000;0.000;0.000;0.000;0.000;0.000;0.000;0.000;0.000;0.000;0.000;0.000;0.000;0.000;0.000;0.000;0.000;0.000;0.000;0.000;0.000;0.000;0.000;0.000;0.000;0.000;0.000;0.000;0.00
ecDHFR	APO	123	131	0	N/A	A	43291	3.82	0.016;0.020;0.061;0.153;0.261;0.253;0.161;0.054;0.020;0.001;0.000;0.000;0.000;0.000;0.000;0.000;0.000;0.000;0.000;0.000;0.000;0.000;0.000;0.000;0.000;0.000;0.000;0.000;0.000;0.000;0.000;0.000;0.000;0.000;0.000;0.000;0.000;0.000;0.000;0.000;0.000;0.000;0.000;0.000;0.000;0.000;0.000;0.000;0.000;0.00
ecDHFR	APO	123	131	0	N/A	A	inf	4.44
ecDHFR	APO	126	135	0	N/A	A	0	0.0	0.509;0.325;0.122;0.034;0.008;0.001;0.000;0.000;0.000;0.000;0.000;0.000;0.000;0.000;0.000;0.000;0.000;0.000;0.000;0.000;0.000;0.000;0.000;0.000;0.000;0.000;0.000;0.000;0.000;0.000;0.000;0.000;0.000;0.000;0.000;0.000;0.000;0.000;0.000;0.000;0.000;0.000;0.000;0.000;0.000;0.000;0.000;0.000;0.000;0.00
ecDHFR	APO	126	135	0	N/A	A	46	1.8	0.115;0.203;0.243;0.201;0.125;0.068;0.032;0.012;0.000;0.000;0.000;0.000;0.000;0.000;0.000;0.000;0.000;0.000;0.000;0.000;0.000;0.000;0.000;0.000;0.000;0.000;0.000;0.000;0.000;0.000;0.000;0.000;0.000;0.000;0.000;0.000;0.000;0.000;0.000;0.000;0.000;0.000;0.000;0.000;0.000;0.000;0.000;0.000;0.000;0.00
ecDHFR	APO	126	135	0	N/A	A	373	2.89	0.049;0.081;0.144;0.210;0.221;0.168;0.084;0.032;0.011;0.000;0.000;0.000;0.000;0.000;0.000;0.000;0.000;0.000;0.000;0.000;0.000;0.000;0.000;0.000;0.000;0.000;0.000;0.000;0.000;0.000;0.000;0.000;0.000;0.000;0.000;0.000;0.000;0.000;0.000;0.000;0.000;0.000;0.000;0.000;0.000;0.000;0.000;0.000;0.000;0.00
ecDHFR	APO	126	135	0	N/A	A	573	3.37	0.036;0.053;0.095;0.173;0.235;0.215;0.124;0.049;0.016;0.004;0.000;0.000;0.000;0.000;0.000;0.000;0.000;0.000;0.000;0.000;0.000;0.000;0.000;0.000;0.000;0.000;0.000;0.000;0.000;0.000;0.000;0.000;0.000;0.000;0.000;0.000;0.000;0.000;0.000;0.000;0.000;0.000;0.000;0.000;0.000;0.000;0.000;0.000;0.000;0.00
ecDHFR	APO	126	135	0	N/A	A	2011	3.71	0.022;0.035;0.069;0.155;0.238;0.234;0.150;0.067;0.023;0.007;0.000;0.000;0.000;0.000;0.000;0.000;0.000;0.000;0.000;0.000;0.000;0.000;0.000;0.000;0.000;0.000;0.000;0.000;0.000;0.000;0.000;0.000;0.000;0.000;0.000;0.000;0.000;0.000;0.000;0.000;0.000;0.000;0.000;0.000;0.000;0.000;0.000;0.000;0.000;0.00
ecDHFR	APO	126	135	0	N/A	A	7771	3.82	0.037;0.055;0.070;0.118;0.191;0.222;0.175;0.088;0.033;0.010;0.000;0.000;0.000;0.000;0.000;0.000;0.000;0.000;0.000;0.000;0.000;0.000;0.000;0.000;0.000;0.000;0.000;0.000;0.000;0.000;0.000;0.000;0.000;0.000;0.000;0.000;0.000;0.000;0.000;0.000;0.000;0.000;0.000;0.000;0.000;0.000;0.000;0.000;0.000;0.00
ecDHFR	APO	126	135	0	N/A	A	30813	4.07	0.035;0.041;0.050;0.095;0.181;0.240;0.195;0.106;0.041;0.013;0.004;0.000;0.000;0.000;0.000;0.000;0.000;0.000;0.000;0.000;0.000;0.000;0.000;0.000;0.000;0.000;0.000;0.000;0.000;0.000;0.000;0.000;0.000;0.000;0.000;0.000;0.000;0.000;0.000;0.000;0.000;0.000;0.000;0.000;0.000;0.000;0.000;0.000;0.000;0.00
ecDHFR	APO	126	135	0	N/A	A	43291	4.03	0.033;0.038;0.049;0.104;0.194;0.238;0.191;0.100;0.038;0.011;0.003;0.000;0.000;0.000;0.000;0.000;0.000;0.000;0.000;0.000;0.000;0.000;0.000;0.000;0.000;0.000;0.000;0.000;0.000;0.000;0.000;0.000;0.000;0.000;0.000;0.000;0.000;0.000;0.000;0.000;0.000;0.000;0.000;0.000;0.000;0.000;0.000;0.000;0.000;0.00
ecDHFR	APO	126	135	0	N/A	A	inf	4.44
ecDHFR	APO	127	131	0	N/A	A	0	0.0	0.773;0.227;0.000;0.000;0.000;0.000;0.000;0.000;0.000;0.000;0.000;0.000;0.000;0.000;0.000;0.000;0.000;0.000;0.000;0.000;0.000;0.000;0.000;0.000;0.000;0.000;0.000;0.000;0.000;0.000;0.000;0.000;0.000;0.000;0.000;0.000;0.000;0.000;0.000;0.000;0.000;0.000;0.000;0.000;0.000;0.000;0.000;0.000;0.000;0.00
ecDHFR	APO	127	131	0	N/A	A	46	0.46	0.485;0.379;0.136;0.000;0.000;0.000;0.000;0.000;0.000;0.000;0.000;0.000;0.000;0.000;0.000;0.000;0.000;0.000;0.000;0.000;0.000;0.000;0.000;0.000;0.000;0.000;0.000;0.000;0.000;0.000;0.000;0.000;0.000;0.000;0.000;0.000;0.000;0.000;0.000;0.000;0.000;0.000;0.000;0.000;0.000;0.000;0.000;0.000;0.000;0.00
ecDHFR	APO	127	131	0	N/A	A	373	0.91	0.257;0.444;0.221;0.078;0.000;0.000;0.000;0.000;0.000;0.000;0.000;0.000;0.000;0.000;0.000;0.000;0.000;0.000;0.000;0.000;0.000;0.000;0.000;0.000;0.000;0.000;0.000;0.000;0.000;0.000;0.000;0.000;0.000;0.000;0.000;0.000;0.000;0.000;0.000;0.000;0.000;0.000;0.000;0.000;0.000;0.000;0.000;0.000;0.000;0.00
ecDHFR	APO	127	131	0	N/A	A	573	1.01	0.213;0.436;0.267;0.083;0.000;0.000;0.000;0.000;0.000;0.000;0.000;0.000;0.000;0.000;0.000;0.000;0.000;0.000;0.000;0.000;0.000;0.000;0.000;0.000;0.000;0.000;0.000;0.000;0.000;0.000;0.000;0.000;0.000;0.000;0.000;0.000;0.000;0.000;0.000;0.000;0.000;0.000;0.000;0.000;0.000;0.000;0.000;0.000;0.000;0.00
ecDHFR	APO	127	131	0	N/A	A	2011	1.31	0.152;0.375;0.307;0.145;0.020;0.000;0.000;0.000;0.000;0.000;0.000;0.000;0.000;0.000;0.000;0.000;0.000;0.000;0.000;0.000;0.000;0.000;0.000;0.000;0.000;0.000;0.000;0.000;0.000;0.000;0.000;0.000;0.000;0.000;0.000;0.000;0.000;0.000;0.000;0.000;0.000;0.000;0.000;0.000;0.000;0.000;0.000;0.000;0.000;0.00
ecDHFR	APO	127	131	0	N/A	A	7771	1.74	0.078;0.282;0.341;0.215;0.084;0.000;0.000;0.000;0.000;0.000;0.000;0.000;0.000;0.000;0.000;0.000;0.000;0.000;0.000;0.000;0.000;0.000;0.000;0.000;0.000;0.000;0.000;0.000;0.000;0.000;0.000;0.000;0.000;0.000;0.000;0.000;0.000;0.000;0.000;0.000;0.000;0.000;0.000;0.000;0.000;0.000;0.000;0.000;0.000;0.00
ecDHFR	APO	127	131	0	N/A	A	30813	1.73	0.070;0.267;0.384;0.213;0.065;0.000;0.000;0.000;0.000;0.000;0.000;0.000;0.000;0.000;0.000;0.000;0.000;0.000;0.000;0.000;0.000;0.000;0.000;0.000;0.000;0.000;0.000;0.000;0.000;0.000;0.000;0.000;0.000;0.000;0.000;0.000;0.000;0.000;0.000;0.000;0.000;0.000;0.000;0.000;0.000;0.000;0.000;0.000;0.000;0.00
ecDHFR	APO	127	131	0	N/A	A	43291	1.73	0.074;0.272;0.358;0.223;0.073;0.000;0.000;0.000;0.000;0.000;0.000;0.000;0.000;0.000;0.000;0.000;0.000;0.000;0.000;0.000;0.000;0.000;0.000;0.000;0.000;0.000;0.000;0.000;0.000;0.000;0.000;0.000;0.000;0.000;0.000;0.000;0.000;0.000;0.000;0.000;0.000;0.000;0.000;0.000;0.000;0.000;0.000;0.000;0.000;0.00
ecDHFR	APO	127	131	0	N/A	A	inf	1.72
ecDHFR	APO	127	135	0	N/A	A	0	0.0	0.555;0.302;0.093;0.043;0.007;0.000;0.000;0.000;0.000;0.000;0.000;0.000;0.000;0.000;0.000;0.000;0.000;0.000;0.000;0.000;0.000;0.000;0.000;0.000;0.000;0.000;0.000;0.000;0.000;0.000;0.000;0.000;0.000;0.000;0.000;0.000;0.000;0.000;0.000;0.000;0.000;0.000;0.000;0.000;0.000;0.000;0.000;0.000;0.000;0.00
ecDHFR	APO	127	135	0	N/A	A	46	1.99	0.085;0.216;0.251;0.224;0.130;0.076;0.018;0.000;0.000;0.000;0.000;0.000;0.000;0.000;0.000;0.000;0.000;0.000;0.000;0.000;0.000;0.000;0.000;0.000;0.000;0.000;0.000;0.000;0.000;0.000;0.000;0.000;0.000;0.000;0.000;0.000;0.000;0.000;0.000;0.000;0.000;0.000;0.000;0.000;0.000;0.000;0.000;0.000;0.000;0.00
ecDHFR	APO	127	135	0	N/A	A	373	3.01	0.051;0.081;0.133;0.224;0.235;0.192;0.056;0.028;0.000;0.000;0.000;0.000;0.000;0.000;0.000;0.000;0.000;0.000;0.000;0.000;0.000;0.000;0.000;0.000;0.000;0.000;0.000;0.000;0.000;0.000;0.000;0.000;0.000;0.000;0.000;0.000;0.000;0.000;0.000;0.000;0.000;0.000;0.000;0.000;0.000;0.000;0.000;0.000;0.000;0.00
ecDHFR	APO	127	135	0	N/A	A	573	3.48	0.033;0.031;0.096;0.214;0.266;0.226;0.090;0.044;0.000;0.000;0.000;0.000;0.000;0.000;0.000;0.000;0.000;0.000;0.000;0.000;0.000;0.000;0.000;0.000;0.000;0.000;0.000;0.000;0.000;0.000;0.000;0.000;0.000;0.000;0.000;0.000;0.000;0.000;0.000;0.000;0.000;0.000;0.000;0.000;0.000;0.000;0.000;0.000;0.000;0.00
ecDHFR	APO	127	135	0	N/A	A	2011	3.69	0.017;0.023;0.085;0.211;0.264;0.239;0.100;0.056;0.005;0.000;0.000;0.000;0.000;0.000;0.000;0.000;0.000;0.000;0.000;0.000;0.000;0.000;0.000;0.000;0.000;0.000;0.000;0.000;0.000;0.000;0.000;0.000;0.000;0.000;0.000;0.000;0.000;0.000;0.000;0.000;0.000;0.000;0.000;0.000;0.000;0.000;0.000;0.000;0.000;0.00
ecDHFR	APO	127	135	0	N/A	A	7771	3.66	0.000;0.029;0.079;0.203;0.274;0.238;0.116;0.047;0.015;0.000;0.000;0.000;0.000;0.000;0.000;0.000;0.000;0.000;0.000;0.000;0.000;0.000;0.000;0.000;0.000;0.000;0.000;0.000;0.000;0.000;0.000;0.000;0.000;0.000;0.000;0.000;0.000;0.000;0.000;0.000;0.000;0.000;0.000;0.000;0.000;0.000;0.000;0.000;0.000;0.00
ecDHFR	APO	127	135	0	N/A	A	30813	3.79	0.016;0.019;0.069;0.184;0.286;0.247;0.115;0.055;0.007;0.000;0.000;0.000;0.000;0.000;0.000;0.000;0.000;0.000;0.000;0.000;0.000;0.000;0.000;0.000;0.000;0.000;0.000;0.000;0.000;0.000;0.000;0.000;0.000;0.000;0.000;0.000;0.000;0.000;0.000;0.000;0.000;0.000;0.000;0.000;0.000;0.000;0.000;0.000;0.000;0.00
ecDHFR	APO	127	135	0	N/A	A	43291	3.82	0.012;0.034;0.075;0.191;0.262;0.240;0.121;0.056;0.010;0.000;0.000;0.000;0.000;0.000;0.000;0.000;0.000;0.000;0.000;0.000;0.000;0.000;0.000;0.000;0.000;0.000;0.000;0.000;0.000;0.000;0.000;0.000;0.000;0.000;0.000;0.000;0.000;0.000;0.000;0.000;0.000;0.000;0.000;0.000;0.000;0.000;0.000;0.000;0.000;0.00
ecDHFR	APO	127	135	0	N/A	A	inf	4.18
ecDHFR	APO	128	135	0	N/A	A	0	0.0	0.597;0.291;0.082;0.023;0.007;0.000;0.000;0.000;0.000;0.000;0.000;0.000;0.000;0.000;0.000;0.000;0.000;0.000;0.000;0.000;0.000;0.000;0.000;0.000;0.000;0.000;0.000;0.000;0.000;0.000;0.000;0.000;0.000;0.000;0.000;0.000;0.000;0.000;0.000;0.000;0.000;0.000;0.000;0.000;0.000;0.000;0.000;0.000;0.000;0.00
ecDHFR	APO	128	135	0	N/A	A	46	1.98	0.092;0.187;0.274;0.234;0.124;0.062;0.027;0.000;0.000;0.000;0.000;0.000;0.000;0.000;0.000;0.000;0.000;0.000;0.000;0.000;0.000;0.000;0.000;0.000;0.000;0.000;0.000;0.000;0.000;0.000;0.000;0.000;0.000;0.000;0.000;0.000;0.000;0.000;0.000;0.000;0.000;0.000;0.000;0.000;0.000;0.000;0.000;0.000;0.000;0.00
ecDHFR	APO	128	135	0	N/A	A	373	3.16	0.042;0.055;0.118;0.251;0.266;0.166;0.077;0.025;0.000;0.000;0.000;0.000;0.000;0.000;0.000;0.000;0.000;0.000;0.000;0.000;0.000;0.000;0.000;0.000;0.000;0.000;0.000;0.000;0.000;0.000;0.000;0.000;0.000;0.000;0.000;0.000;0.000;0.000;0.000;0.000;0.000;0.000;0.000;0.000;0.000;0.000;0.000;0.000;0.000;0.00
ecDHFR	APO	128	135	0	N/A	A	573	3.63	0.024;0.030;0.102;0.180;0.271;0.230;0.120;0.043;0.000;0.000;0.000;0.000;0.000;0.000;0.000;0.000;0.000;0.000;0.000;0.000;0.000;0.000;0.000;0.000;0.000;0.000;0.000;0.000;0.000;0.000;0.000;0.000;0.000;0.000;0.000;0.000;0.000;0.000;0.000;0.000;0.000;0.000;0.000;0.000;0.000;0.000;0.000;0.000;0.000;0.00
ecDHFR	APO	128	135	0	N/A	A	2011	3.63	0.015;0.026;0.081;0.193;0.295;0.243;0.101;0.040;0.007;0.000;0.000;0.000;0.000;0.000;0.000;0.000;0.000;0.000;0.000;0.000;0.000;0.000;0.000;0.000;0.000;0.000;0.000;0.000;0.000;0.000;0.000;0.000;0.000;0.000;0.000;0.000;0.000;0.000;0.000;0.000;0.000;0.000;0.000;0.000;0.000;0.000;0.000;0.000;0.000;0.00
ecDHFR	APO	128	135	0	N/A	A	7771	3.71	0.016;0.028;0.073;0.187;0.281;0.245;0.119;0.042;0.010;0.000;0.000;0.000;0.000;0.000;0.000;0.000;0.000;0.000;0.000;0.000;0.000;0.000;0.000;0.000;0.000;0.000;0.000;0.000;0.000;0.000;0.000;0.000;0.000;0.000;0.000;0.000;0.000;0.000;0.000;0.000;0.000;0.000;0.000;0.000;0.000;0.000;0.000;0.000;0.000;0.00
ecDHFR	APO	128	135	0	N/A	A	30813	3.84	0.010;0.017;0.069;0.169;0.289;0.261;0.127;0.052;0.007;0.000;0.000;0.000;0.000;0.000;0.000;0.000;0.000;0.000;0.000;0.000;0.000;0.000;0.000;0.000;0.000;0.000;0.000;0.000;0.000;0.000;0.000;0.000;0.000;0.000;0.000;0.000;0.000;0.000;0.000;0.000;0.000;0.000;0.000;0.000;0.000;0.000;0.000;0.000;0.000;0.00
ecDHFR	APO	128	135	0	N/A	A	43291	3.82	0.008;0.020;0.060;0.187;0.297;0.248;0.130;0.040;0.011;0.000;0.000;0.000;0.000;0.000;0.000;0.000;0.000;0.000;0.000;0.000;0.000;0.000;0.000;0.000;0.000;0.000;0.000;0.000;0.000;0.000;0.000;0.000;0.000;0.000;0.000;0.000;0.000;0.000;0.000;0.000;0.000;0.000;0.000;0.000;0.000;0.000;0.000;0.000;0.000;0.00
ecDHFR	APO	128	135	0	N/A	A	inf	3.8
ecDHFR	APO	128	139	0	N/A	A	0	0.0	0.474;0.322;0.156;0.048;0.000;0.000;0.000;0.000;0.000;0.000;0.000;0.000;0.000;0.000;0.000;0.000;0.000;0.000;0.000;0.000;0.000;0.000;0.000;0.000;0.000;0.000;0.000;0.000;0.000;0.000;0.000;0.000;0.000;0.000;0.000;0.000;0.000;0.000;0.000;0.000;0.000;0.000;0.000;0.000;0.000;0.000;0.000;0.000;0.000;0.00
ecDHFR	APO	128	139	0	N/A	A	0	0.0	0.501;0.316;0.124;0.042;0.017;0.000;0.000;0.000;0.000;0.000;0.000;0.000;0.000;0.000;0.000;0.000;0.000;0.000;0.000;0.000;0.000;0.000;0.000;0.000;0.000;0.000;0.000;0.000;0.000;0.000;0.000;0.000;0.000;0.000;0.000;0.000;0.000;0.000;0.000;0.000;0.000;0.000;0.000;0.000;0.000;0.000;0.000;0.000;0.000;0.00
ecDHFR	APO	128	139	0	N/A	A	46	3.67	0.048;0.074;0.083;0.165;0.158;0.220;0.147;0.078;0.029;0.000;0.000;0.000;0.000;0.000;0.000;0.000;0.000;0.000;0.000;0.000;0.000;0.000;0.000;0.000;0.000;0.000;0.000;0.000;0.000;0.000;0.000;0.000;0.000;0.000;0.000;0.000;0.000;0.000;0.000;0.000;0.000;0.000;0.000;0.000;0.000;0.000;0.000;0.000;0.000;0.00
ecDHFR	APO	128	139	0	N/A	A	46	3.44	0.037;0.077;0.099;0.206;0.182;0.154;0.128;0.074;0.043;0.000;0.000;0.000;0.000;0.000;0.000;0.000;0.000;0.000;0.000;0.000;0.000;0.000;0.000;0.000;0.000;0.000;0.000;0.000;0.000;0.000;0.000;0.000;0.000;0.000;0.000;0.000;0.000;0.000;0.000;0.000;0.000;0.000;0.000;0.000;0.000;0.000;0.000;0.000;0.000;0.00
ecDHFR	APO	128	139	0	N/A	A	373	5.28	0.000;0.029;0.029;0.072;0.099;0.205;0.209;0.194;0.122;0.042;0.000;0.000;0.000;0.000;0.000;0.000;0.000;0.000;0.000;0.000;0.000;0.000;0.000;0.000;0.000;0.000;0.000;0.000;0.000;0.000;0.000;0.000;0.000;0.000;0.000;0.000;0.000;0.000;0.000;0.000;0.000;0.000;0.000;0.000;0.000;0.000;0.000;0.000;0.000;0.00
ecDHFR	APO	128	139	0	N/A	A	373	4.79	0.000;0.024;0.040;0.080;0.168;0.168;0.217;0.187;0.091;0.026;0.000;0.000;0.000;0.000;0.000;0.000;0.000;0.000;0.000;0.000;0.000;0.000;0.000;0.000;0.000;0.000;0.000;0.000;0.000;0.000;0.000;0.000;0.000;0.000;0.000;0.000;0.000;0.000;0.000;0.000;0.000;0.000;0.000;0.000;0.000;0.000;0.000;0.000;0.000;0.00
ecDHFR	APO	128	139	0	N/A	A	573	5.45	0.000;0.028;0.000;0.050;0.099;0.143;0.226;0.188;0.149;0.086;0.030;0.000;0.000;0.000;0.000;0.000;0.000;0.000;0.000;0.000;0.000;0.000;0.000;0.000;0.000;0.000;0.000;0.000;0.000;0.000;0.000;0.000;0.000;0.000;0.000;0.000;0.000;0.000;0.000;0.000;0.000;0.000;0.000;0.000;0.000;0.000;0.000;0.000;0.000;0.00
ecDHFR	APO	128	139	0	N/A	A	573	5.4	0.000;0.028;0.033;0.046;0.084;0.182;0.219;0.182;0.129;0.056;0.041;0.000;0.000;0.000;0.000;0.000;0.000;0.000;0.000;0.000;0.000;0.000;0.000;0.000;0.000;0.000;0.000;0.000;0.000;0.000;0.000;0.000;0.000;0.000;0.000;0.000;0.000;0.000;0.000;0.000;0.000;0.000;0.000;0.000;0.000;0.000;0.000;0.000;0.000;0.00
ecDHFR	APO	128	139	0	N/A	A	2011	5.4	0.000;0.014;0.034;0.039;0.095;0.193;0.226;0.183;0.134;0.051;0.032;0.000;0.000;0.000;0.000;0.000;0.000;0.000;0.000;0.000;0.000;0.000;0.000;0.000;0.000;0.000;0.000;0.000;0.000;0.000;0.000;0.000;0.000;0.000;0.000;0.000;0.000;0.000;0.000;0.000;0.000;0.000;0.000;0.000;0.000;0.000;0.000;0.000;0.000;0.00
ecDHFR	APO	128	139	0	N/A	A	2011	5.45	0.000;0.000;0.020;0.056;0.124;0.174;0.172;0.228;0.148;0.055;0.023;0.000;0.000;0.000;0.000;0.000;0.000;0.000;0.000;0.000;0.000;0.000;0.000;0.000;0.000;0.000;0.000;0.000;0.000;0.000;0.000;0.000;0.000;0.000;0.000;0.000;0.000;0.000;0.000;0.000;0.000;0.000;0.000;0.000;0.000;0.000;0.000;0.000;0.000;0.00
ecDHFR	APO	128	139	0	N/A	A	7771	5.46	0.000;0.000;0.028;0.036;0.110;0.177;0.201;0.205;0.142;0.057;0.029;0.015;0.000;0.000;0.000;0.000;0.000;0.000;0.000;0.000;0.000;0.000;0.000;0.000;0.000;0.000;0.000;0.000;0.000;0.000;0.000;0.000;0.000;0.000;0.000;0.000;0.000;0.000;0.000;0.000;0.000;0.000;0.000;0.000;0.000;0.000;0.000;0.000;0.000;0.00
ecDHFR	APO	128	139	0	N/A	A	7771	5.36	0.021;0.000;0.018;0.048;0.121;0.160;0.229;0.168;0.118;0.077;0.029;0.011;0.000;0.000;0.000;0.000;0.000;0.000;0.000;0.000;0.000;0.000;0.000;0.000;0.000;0.000;0.000;0.000;0.000;0.000;0.000;0.000;0.000;0.000;0.000;0.000;0.000;0.000;0.000;0.000;0.000;0.000;0.000;0.000;0.000;0.000;0.000;0.000;0.000;0.00
ecDHFR	APO	128	139	0	N/A	A	30813	5.42	0.000;0.020;0.027;0.027;0.124;0.174;0.249;0.165;0.132;0.062;0.021;0.000;0.000;0.000;0.000;0.000;0.000;0.000;0.000;0.000;0.000;0.000;0.000;0.000;0.000;0.000;0.000;0.000;0.000;0.000;0.000;0.000;0.000;0.000;0.000;0.000;0.000;0.000;0.000;0.000;0.000;0.000;0.000;0.000;0.000;0.000;0.000;0.000;0.000;0.00
ecDHFR	APO	128	139	0	N/A	A	30813	5.5	0.000;0.000;0.016;0.040;0.094;0.152;0.200;0.254;0.138;0.061;0.029;0.015;0.000;0.000;0.000;0.000;0.000;0.000;0.000;0.000;0.000;0.000;0.000;0.000;0.000;0.000;0.000;0.000;0.000;0.000;0.000;0.000;0.000;0.000;0.000;0.000;0.000;0.000;0.000;0.000;0.000;0.000;0.000;0.000;0.000;0.000;0.000;0.000;0.000;0.00
ecDHFR	APO	128	139	0	N/A	A	43291	5.58	0.000;0.010;0.016;0.030;0.095;0.175;0.229;0.200;0.146;0.062;0.028;0.008;0.000;0.000;0.000;0.000;0.000;0.000;0.000;0.000;0.000;0.000;0.000;0.000;0.000;0.000;0.000;0.000;0.000;0.000;0.000;0.000;0.000;0.000;0.000;0.000;0.000;0.000;0.000;0.000;0.000;0.000;0.000;0.000;0.000;0.000;0.000;0.000;0.000;0.00
ecDHFR	APO	128	139	0	N/A	A	43291	5.3	0.000;0.000;0.019;0.036;0.093;0.228;0.218;0.206;0.117;0.059;0.023;0.000;0.000;0.000;0.000;0.000;0.000;0.000;0.000;0.000;0.000;0.000;0.000;0.000;0.000;0.000;0.000;0.000;0.000;0.000;0.000;0.000;0.000;0.000;0.000;0.000;0.000;0.000;0.000;0.000;0.000;0.000;0.000;0.000;0.000;0.000;0.000;0.000;0.000;0.00
ecDHFR	APO	128	139	0	N/A	A	inf	6.14
ecDHFR	APO	130	135	0	N/A	A	0	0.0	0.709;0.232;0.058;0.000;0.000;0.000;0.000;0.000;0.000;0.000;0.000;0.000;0.000;0.000;0.000;0.000;0.000;0.000;0.000;0.000;0.000;0.000;0.000;0.000;0.000;0.000;0.000;0.000;0.000;0.000;0.000;0.000;0.000;0.000;0.000;0.000;0.000;0.000;0.000;0.000;0.000;0.000;0.000;0.000;0.000;0.000;0.000;0.000;0.000;0.00
ecDHFR	APO	130	135	0	N/A	A	0	0.0	0.666;0.263;0.071;0.000;0.000;0.000;0.000;0.000;0.000;0.000;0.000;0.000;0.000;0.000;0.000;0.000;0.000;0.000;0.000;0.000;0.000;0.000;0.000;0.000;0.000;0.000;0.000;0.000;0.000;0.000;0.000;0.000;0.000;0.000;0.000;0.000;0.000;0.000;0.000;0.000;0.000;0.000;0.000;0.000;0.000;0.000;0.000;0.000;0.000;0.00
ecDHFR	APO	130	135	0	N/A	A	46	1.61	0.117;0.271;0.343;0.182;0.073;0.015;0.000;0.000;0.000;0.000;0.000;0.000;0.000;0.000;0.000;0.000;0.000;0.000;0.000;0.000;0.000;0.000;0.000;0.000;0.000;0.000;0.000;0.000;0.000;0.000;0.000;0.000;0.000;0.000;0.000;0.000;0.000;0.000;0.000;0.000;0.000;0.000;0.000;0.000;0.000;0.000;0.000;0.000;0.000;0.00
ecDHFR	APO	130	135	0	N/A	A	46	1.58	0.133;0.275;0.297;0.207;0.067;0.021;0.000;0.000;0.000;0.000;0.000;0.000;0.000;0.000;0.000;0.000;0.000;0.000;0.000;0.000;0.000;0.000;0.000;0.000;0.000;0.000;0.000;0.000;0.000;0.000;0.000;0.000;0.000;0.000;0.000;0.000;0.000;0.000;0.000;0.000;0.000;0.000;0.000;0.000;0.000;0.000;0.000;0.000;0.000;0.00
ecDHFR	APO	130	135	0	N/A	A	373	2.4	0.043;0.131;0.260;0.303;0.195;0.056;0.012;0.000;0.000;0.000;0.000;0.000;0.000;0.000;0.000;0.000;0.000;0.000;0.000;0.000;0.000;0.000;0.000;0.000;0.000;0.000;0.000;0.000;0.000;0.000;0.000;0.000;0.000;0.000;0.000;0.000;0.000;0.000;0.000;0.000;0.000;0.000;0.000;0.000;0.000;0.000;0.000;0.000;0.000;0.00
ecDHFR	APO	130	135	0	N/A	A	373	2.33	0.053;0.153;0.261;0.280;0.185;0.046;0.021;0.000;0.000;0.000;0.000;0.000;0.000;0.000;0.000;0.000;0.000;0.000;0.000;0.000;0.000;0.000;0.000;0.000;0.000;0.000;0.000;0.000;0.000;0.000;0.000;0.000;0.000;0.000;0.000;0.000;0.000;0.000;0.000;0.000;0.000;0.000;0.000;0.000;0.000;0.000;0.000;0.000;0.000;0.00
ecDHFR	APO	130	135	0	N/A	A	573	2.74	0.033;0.079;0.197;0.336;0.243;0.089;0.023;0.000;0.000;0.000;0.000;0.000;0.000;0.000;0.000;0.000;0.000;0.000;0.000;0.000;0.000;0.000;0.000;0.000;0.000;0.000;0.000;0.000;0.000;0.000;0.000;0.000;0.000;0.000;0.000;0.000;0.000;0.000;0.000;0.000;0.000;0.000;0.000;0.000;0.000;0.000;0.000;0.000;0.000;0.00
ecDHFR	APO	130	135	0	N/A	A	573	2.55	0.029;0.115;0.226;0.336;0.228;0.066;0.000;0.000;0.000;0.000;0.000;0.000;0.000;0.000;0.000;0.000;0.000;0.000;0.000;0.000;0.000;0.000;0.000;0.000;0.000;0.000;0.000;0.000;0.000;0.000;0.000;0.000;0.000;0.000;0.000;0.000;0.000;0.000;0.000;0.000;0.000;0.000;0.000;0.000;0.000;0.000;0.000;0.000;0.000;0.00
ecDHFR	APO	130	135	0	N/A	A	2011	2.79	0.020;0.067;0.211;0.349;0.259;0.074;0.021;0.000;0.000;0.000;0.000;0.000;0.000;0.000;0.000;0.000;0.000;0.000;0.000;0.000;0.000;0.000;0.000;0.000;0.000;0.000;0.000;0.000;0.000;0.000;0.000;0.000;0.000;0.000;0.000;0.000;0.000;0.000;0.000;0.000;0.000;0.000;0.000;0.000;0.000;0.000;0.000;0.000;0.000;0.00
ecDHFR	APO	130	135	0	N/A	A	2011	2.67	0.018;0.072;0.231;0.361;0.230;0.077;0.010;0.000;0.000;0.000;0.000;0.000;0.000;0.000;0.000;0.000;0.000;0.000;0.000;0.000;0.000;0.000;0.000;0.000;0.000;0.000;0.000;0.000;0.000;0.000;0.000;0.000;0.000;0.000;0.000;0.000;0.000;0.000;0.000;0.000;0.000;0.000;0.000;0.000;0.000;0.000;0.000;0.000;0.000;0.00
ecDHFR	APO	130	135	0	N/A	A	7771	2.79	0.027;0.052;0.210;0.342;0.269;0.083;0.016;0.000;0.000;0.000;0.000;0.000;0.000;0.000;0.000;0.000;0.000;0.000;0.000;0.000;0.000;0.000;0.000;0.000;0.000;0.000;0.000;0.000;0.000;0.000;0.000;0.000;0.000;0.000;0.000;0.000;0.000;0.000;0.000;0.000;0.000;0.000;0.000;0.000;0.000;0.000;0.000;0.000;0.000;0.00
ecDHFR	APO	130	135	0	N/A	A	7771	2.76	0.024;0.083;0.206;0.319;0.258;0.083;0.027;0.000;0.000;0.000;0.000;0.000;0.000;0.000;0.000;0.000;0.000;0.000;0.000;0.000;0.000;0.000;0.000;0.000;0.000;0.000;0.000;0.000;0.000;0.000;0.000;0.000;0.000;0.000;0.000;0.000;0.000;0.000;0.000;0.000;0.000;0.000;0.000;0.000;0.000;0.000;0.000;0.000;0.000;0.00
ecDHFR	APO	130	135	0	N/A	A	30813	2.9	0.017;0.053;0.188;0.350;0.282;0.089;0.021;0.000;0.000;0.000;0.000;0.000;0.000;0.000;0.000;0.000;0.000;0.000;0.000;0.000;0.000;0.000;0.000;0.000;0.000;0.000;0.000;0.000;0.000;0.000;0.000;0.000;0.000;0.000;0.000;0.000;0.000;0.000;0.000;0.000;0.000;0.000;0.000;0.000;0.000;0.000;0.000;0.000;0.000;0.00
ecDHFR	APO	130	135	0	N/A	A	30813	2.83	0.024;0.048;0.214;0.320;0.295;0.071;0.028;0.000;0.000;0.000;0.000;0.000;0.000;0.000;0.000;0.000;0.000;0.000;0.000;0.000;0.000;0.000;0.000;0.000;0.000;0.000;0.000;0.000;0.000;0.000;0.000;0.000;0.000;0.000;0.000;0.000;0.000;0.000;0.000;0.000;0.000;0.000;0.000;0.000;0.000;0.000;0.000;0.000;0.000;0.00
ecDHFR	APO	130	135	0	N/A	A	43291	2.87	0.013;0.057;0.197;0.353;0.274;0.087;0.017;0.003;0.000;0.000;0.000;0.000;0.000;0.000;0.000;0.000;0.000;0.000;0.000;0.000;0.000;0.000;0.000;0.000;0.000;0.000;0.000;0.000;0.000;0.000;0.000;0.000;0.000;0.000;0.000;0.000;0.000;0.000;0.000;0.000;0.000;0.000;0.000;0.000;0.000;0.000;0.000;0.000;0.000;0.00
ecDHFR	APO	130	135	0	N/A	A	43291	2.76	0.015;0.073;0.212;0.353;0.252;0.076;0.018;0.000;0.000;0.000;0.000;0.000;0.000;0.000;0.000;0.000;0.000;0.000;0.000;0.000;0.000;0.000;0.000;0.000;0.000;0.000;0.000;0.000;0.000;0.000;0.000;0.000;0.000;0.000;0.000;0.000;0.000;0.000;0.000;0.000;0.000;0.000;0.000;0.000;0.000;0.000;0.000;0.000;0.000;0.00
ecDHFR	APO	130	135	0	N/A	A	inf	3.02
ecDHFR	APO	130	139	0	N/A	A	0	0.0	0.552;0.309;0.108;0.025;0.006;0.000;0.000;0.000;0.000;0.000;0.000;0.000;0.000;0.000;0.000;0.000;0.000;0.000;0.000;0.000;0.000;0.000;0.000;0.000;0.000;0.000;0.000;0.000;0.000;0.000;0.000;0.000;0.000;0.000;0.000;0.000;0.000;0.000;0.000;0.000;0.000;0.000;0.000;0.000;0.000;0.000;0.000;0.000;0.000;0.00
ecDHFR	APO	130	139	0	N/A	A	46	3.34	0.036;0.067;0.135;0.191;0.206;0.187;0.112;0.050;0.016;0.000;0.000;0.000;0.000;0.000;0.000;0.000;0.000;0.000;0.000;0.000;0.000;0.000;0.000;0.000;0.000;0.000;0.000;0.000;0.000;0.000;0.000;0.000;0.000;0.000;0.000;0.000;0.000;0.000;0.000;0.000;0.000;0.000;0.000;0.000;0.000;0.000;0.000;0.000;0.000;0.00
ecDHFR	APO	130	139	0	N/A	A	373	4.32	0.024;0.029;0.052;0.125;0.181;0.229;0.185;0.114;0.046;0.015;0.000;0.000;0.000;0.000;0.000;0.000;0.000;0.000;0.000;0.000;0.000;0.000;0.000;0.000;0.000;0.000;0.000;0.000;0.000;0.000;0.000;0.000;0.000;0.000;0.000;0.000;0.000;0.000;0.000;0.000;0.000;0.000;0.000;0.000;0.000;0.000;0.000;0.000;0.000;0.00
ecDHFR	APO	130	139	0	N/A	A	573	4.78	0.017;0.023;0.033;0.084;0.159;0.231;0.218;0.152;0.061;0.023;0.000;0.000;0.000;0.000;0.000;0.000;0.000;0.000;0.000;0.000;0.000;0.000;0.000;0.000;0.000;0.000;0.000;0.000;0.000;0.000;0.000;0.000;0.000;0.000;0.000;0.000;0.000;0.000;0.000;0.000;0.000;0.000;0.000;0.000;0.000;0.000;0.000;0.000;0.000;0.00
ecDHFR	APO	130	139	0	N/A	A	2011	4.71	0.012;0.013;0.030;0.092;0.171;0.245;0.224;0.135;0.061;0.016;0.000;0.000;0.000;0.000;0.000;0.000;0.000;0.000;0.000;0.000;0.000;0.000;0.000;0.000;0.000;0.000;0.000;0.000;0.000;0.000;0.000;0.000;0.000;0.000;0.000;0.000;0.000;0.000;0.000;0.000;0.000;0.000;0.000;0.000;0.000;0.000;0.000;0.000;0.000;0.00
ecDHFR	APO	130	139	0	N/A	A	7771	4.83	0.013;0.014;0.024;0.080;0.172;0.238;0.221;0.157;0.058;0.023;0.000;0.000;0.000;0.000;0.000;0.000;0.000;0.000;0.000;0.000;0.000;0.000;0.000;0.000;0.000;0.000;0.000;0.000;0.000;0.000;0.000;0.000;0.000;0.000;0.000;0.000;0.000;0.000;0.000;0.000;0.000;0.000;0.000;0.000;0.000;0.000;0.000;0.000;0.000;0.00
ecDHFR	APO	130	139	0	N/A	A	30813	4.9	0.000;0.010;0.026;0.074;0.166;0.232;0.250;0.157;0.067;0.019;0.000;0.000;0.000;0.000;0.000;0.000;0.000;0.000;0.000;0.000;0.000;0.000;0.000;0.000;0.000;0.000;0.000;0.000;0.000;0.000;0.000;0.000;0.000;0.000;0.000;0.000;0.000;0.000;0.000;0.000;0.000;0.000;0.000;0.000;0.000;0.000;0.000;0.000;0.000;0.00
ecDHFR	APO	130	139	0	N/A	A	43291	4.91	0.005;0.009;0.024;0.080;0.163;0.238;0.232;0.158;0.067;0.024;0.000;0.000;0.000;0.000;0.000;0.000;0.000;0.000;0.000;0.000;0.000;0.000;0.000;0.000;0.000;0.000;0.000;0.000;0.000;0.000;0.000;0.000;0.000;0.000;0.000;0.000;0.000;0.000;0.000;0.000;0.000;0.000;0.000;0.000;0.000;0.000;0.000;0.000;0.000;0.00
ecDHFR	APO	130	139	0	N/A	A	inf	5.3
ecDHFR	APO	132	140	0	N/A	A	0	0.0	0.619;0.280;0.101;0.000;0.000;0.000;0.000;0.000;0.000;0.000;0.000;0.000;0.000;0.000;0.000;0.000;0.000;0.000;0.000;0.000;0.000;0.000;0.000;0.000;0.000;0.000;0.000;0.000;0.000;0.000;0.000;0.000;0.000;0.000;0.000;0.000;0.000;0.000;0.000;0.000;0.000;0.000;0.000;0.000;0.000;0.000;0.000;0.000;0.000;0.00
ecDHFR	APO	132	140	0	N/A	A	46	2.6	0.050;0.126;0.219;0.237;0.194;0.111;0.045;0.018;0.000;0.000;0.000;0.000;0.000;0.000;0.000;0.000;0.000;0.000;0.000;0.000;0.000;0.000;0.000;0.000;0.000;0.000;0.000;0.000;0.000;0.000;0.000;0.000;0.000;0.000;0.000;0.000;0.000;0.000;0.000;0.000;0.000;0.000;0.000;0.000;0.000;0.000;0.000;0.000;0.000;0.00
ecDHFR	APO	132	140	0	N/A	A	373	3.39	0.017;0.052;0.137;0.203;0.252;0.180;0.107;0.038;0.015;0.000;0.000;0.000;0.000;0.000;0.000;0.000;0.000;0.000;0.000;0.000;0.000;0.000;0.000;0.000;0.000;0.000;0.000;0.000;0.000;0.000;0.000;0.000;0.000;0.000;0.000;0.000;0.000;0.000;0.000;0.000;0.000;0.000;0.000;0.000;0.000;0.000;0.000;0.000;0.000;0.00
ecDHFR	APO	132	140	0	N/A	A	573	3.76	0.017;0.041;0.085;0.167;0.243;0.239;0.141;0.051;0.016;0.000;0.000;0.000;0.000;0.000;0.000;0.000;0.000;0.000;0.000;0.000;0.000;0.000;0.000;0.000;0.000;0.000;0.000;0.000;0.000;0.000;0.000;0.000;0.000;0.000;0.000;0.000;0.000;0.000;0.000;0.000;0.000;0.000;0.000;0.000;0.000;0.000;0.000;0.000;0.000;0.00
ecDHFR	APO	132	140	0	N/A	A	2011	3.59	0.024;0.049;0.091;0.199;0.242;0.219;0.115;0.046;0.015;0.000;0.000;0.000;0.000;0.000;0.000;0.000;0.000;0.000;0.000;0.000;0.000;0.000;0.000;0.000;0.000;0.000;0.000;0.000;0.000;0.000;0.000;0.000;0.000;0.000;0.000;0.000;0.000;0.000;0.000;0.000;0.000;0.000;0.000;0.000;0.000;0.000;0.000;0.000;0.000;0.00
ecDHFR	APO	132	140	0	N/A	A	7771	3.64	0.022;0.040;0.098;0.188;0.257;0.200;0.134;0.051;0.009;0.000;0.000;0.000;0.000;0.000;0.000;0.000;0.000;0.000;0.000;0.000;0.000;0.000;0.000;0.000;0.000;0.000;0.000;0.000;0.000;0.000;0.000;0.000;0.000;0.000;0.000;0.000;0.000;0.000;0.000;0.000;0.000;0.000;0.000;0.000;0.000;0.000;0.000;0.000;0.000;0.00
ecDHFR	APO	132	140	0	N/A	A	30813	3.73	0.022;0.033;0.082;0.179;0.244;0.239;0.140;0.046;0.015;0.000;0.000;0.000;0.000;0.000;0.000;0.000;0.000;0.000;0.000;0.000;0.000;0.000;0.000;0.000;0.000;0.000;0.000;0.000;0.000;0.000;0.000;0.000;0.000;0.000;0.000;0.000;0.000;0.000;0.000;0.000;0.000;0.000;0.000;0.000;0.000;0.000;0.000;0.000;0.000;0.00
ecDHFR	APO	132	140	0	N/A	A	43291	3.71	0.021;0.036;0.080;0.184;0.253;0.230;0.130;0.052;0.015;0.000;0.000;0.000;0.000;0.000;0.000;0.000;0.000;0.000;0.000;0.000;0.000;0.000;0.000;0.000;0.000;0.000;0.000;0.000;0.000;0.000;0.000;0.000;0.000;0.000;0.000;0.000;0.000;0.000;0.000;0.000;0.000;0.000;0.000;0.000;0.000;0.000;0.000;0.000;0.000;0.00
ecDHFR	APO	132	140	0	N/A	A	inf	4.0
ecDHFR	APO	145	152	0	N/A	A	0	0.0	0.557;0.313;0.102;0.026;0.003;0.000;0.000;0.000;0.000;0.000;0.000;0.000;0.000;0.000;0.000;0.000;0.000;0.000;0.000;0.000;0.000;0.000;0.000;0.000;0.000;0.000;0.000;0.000;0.000;0.000;0.000;0.000;0.000;0.000;0.000;0.000;0.000;0.000;0.000;0.000;0.000;0.000;0.000;0.000;0.000;0.000;0.000;0.000;0.000;0.00
ecDHFR	APO	145	152	0	N/A	A	46	0.64	0.262;0.409;0.222;0.075;0.024;0.007;0.000;0.000;0.000;0.000;0.000;0.000;0.000;0.000;0.000;0.000;0.000;0.000;0.000;0.000;0.000;0.000;0.000;0.000;0.000;0.000;0.000;0.000;0.000;0.000;0.000;0.000;0.000;0.000;0.000;0.000;0.000;0.000;0.000;0.000;0.000;0.000;0.000;0.000;0.000;0.000;0.000;0.000;0.000;0.00
ecDHFR	APO	145	152	0	N/A	A	373	0.83	0.231;0.383;0.235;0.101;0.037;0.013;0.000;0.000;0.000;0.000;0.000;0.000;0.000;0.000;0.000;0.000;0.000;0.000;0.000;0.000;0.000;0.000;0.000;0.000;0.000;0.000;0.000;0.000;0.000;0.000;0.000;0.000;0.000;0.000;0.000;0.000;0.000;0.000;0.000;0.000;0.000;0.000;0.000;0.000;0.000;0.000;0.000;0.000;0.000;0.00
ecDHFR	APO	145	152	0	N/A	A	573	0.93	0.207;0.375;0.244;0.113;0.044;0.017;0.000;0.000;0.000;0.000;0.000;0.000;0.000;0.000;0.000;0.000;0.000;0.000;0.000;0.000;0.000;0.000;0.000;0.000;0.000;0.000;0.000;0.000;0.000;0.000;0.000;0.000;0.000;0.000;0.000;0.000;0.000;0.000;0.000;0.000;0.000;0.000;0.000;0.000;0.000;0.000;0.000;0.000;0.000;0.00
ecDHFR	APO	145	152	0	N/A	A	2011	1.4	0.134;0.290;0.275;0.171;0.085;0.035;0.011;0.000;0.000;0.000;0.000;0.000;0.000;0.000;0.000;0.000;0.000;0.000;0.000;0.000;0.000;0.000;0.000;0.000;0.000;0.000;0.000;0.000;0.000;0.000;0.000;0.000;0.000;0.000;0.000;0.000;0.000;0.000;0.000;0.000;0.000;0.000;0.000;0.000;0.000;0.000;0.000;0.000;0.000;0.00
ecDHFR	APO	145	152	0	N/A	A	7771	2.27	0.054;0.132;0.241;0.257;0.189;0.088;0.030;0.008;0.000;0.000;0.000;0.000;0.000;0.000;0.000;0.000;0.000;0.000;0.000;0.000;0.000;0.000;0.000;0.000;0.000;0.000;0.000;0.000;0.000;0.000;0.000;0.000;0.000;0.000;0.000;0.000;0.000;0.000;0.000;0.000;0.000;0.000;0.000;0.000;0.000;0.000;0.000;0.000;0.000;0.00
ecDHFR	APO	145	152	0	N/A	A	30813	3.06	0.030;0.050;0.122;0.251;0.283;0.175;0.066;0.019;0.004;0.000;0.000;0.000;0.000;0.000;0.000;0.000;0.000;0.000;0.000;0.000;0.000;0.000;0.000;0.000;0.000;0.000;0.000;0.000;0.000;0.000;0.000;0.000;0.000;0.000;0.000;0.000;0.000;0.000;0.000;0.000;0.000;0.000;0.000;0.000;0.000;0.000;0.000;0.000;0.000;0.00
ecDHFR	APO	145	152	0	N/A	A	43291	3.14	0.024;0.042;0.119;0.248;0.286;0.186;0.070;0.020;0.005;0.000;0.000;0.000;0.000;0.000;0.000;0.000;0.000;0.000;0.000;0.000;0.000;0.000;0.000;0.000;0.000;0.000;0.000;0.000;0.000;0.000;0.000;0.000;0.000;0.000;0.000;0.000;0.000;0.000;0.000;0.000;0.000;0.000;0.000;0.000;0.000;0.000;0.000;0.000;0.000;0.00
ecDHFR	APO	145	152	0	N/A	A	inf	3.4
ecDHFR	APO	148	152	0	N/A	A	0	0.0	0.677;0.255;0.060;0.008;0.000;0.000;0.000;0.000;0.000;0.000;0.000;0.000;0.000;0.000;0.000;0.000;0.000;0.000;0.000;0.000;0.000;0.000;0.000;0.000;0.000;0.000;0.000;0.000;0.000;0.000;0.000;0.000;0.000;0.000;0.000;0.000;0.000;0.000;0.000;0.000;0.000;0.000;0.000;0.000;0.000;0.000;0.000;0.000;0.000;0.00
ecDHFR	APO	148	152	0	N/A	A	46	0.55	0.353;0.417;0.171;0.049;0.011;0.000;0.000;0.000;0.000;0.000;0.000;0.000;0.000;0.000;0.000;0.000;0.000;0.000;0.000;0.000;0.000;0.000;0.000;0.000;0.000;0.000;0.000;0.000;0.000;0.000;0.000;0.000;0.000;0.000;0.000;0.000;0.000;0.000;0.000;0.000;0.000;0.000;0.000;0.000;0.000;0.000;0.000;0.000;0.000;0.00
ecDHFR	APO	148	152	0	N/A	A	373	0.65	0.293;0.445;0.195;0.056;0.012;0.000;0.000;0.000;0.000;0.000;0.000;0.000;0.000;0.000;0.000;0.000;0.000;0.000;0.000;0.000;0.000;0.000;0.000;0.000;0.000;0.000;0.000;0.000;0.000;0.000;0.000;0.000;0.000;0.000;0.000;0.000;0.000;0.000;0.000;0.000;0.000;0.000;0.000;0.000;0.000;0.000;0.000;0.000;0.000;0.00
ecDHFR	APO	148	152	0	N/A	A	573	0.74	0.292;0.412;0.207;0.066;0.018;0.005;0.000;0.000;0.000;0.000;0.000;0.000;0.000;0.000;0.000;0.000;0.000;0.000;0.000;0.000;0.000;0.000;0.000;0.000;0.000;0.000;0.000;0.000;0.000;0.000;0.000;0.000;0.000;0.000;0.000;0.000;0.000;0.000;0.000;0.000;0.000;0.000;0.000;0.000;0.000;0.000;0.000;0.000;0.000;0.00
ecDHFR	APO	148	152	0	N/A	A	2011	1.05	0.199;0.373;0.271;0.114;0.037;0.006;0.000;0.000;0.000;0.000;0.000;0.000;0.000;0.000;0.000;0.000;0.000;0.000;0.000;0.000;0.000;0.000;0.000;0.000;0.000;0.000;0.000;0.000;0.000;0.000;0.000;0.000;0.000;0.000;0.000;0.000;0.000;0.000;0.000;0.000;0.000;0.000;0.000;0.000;0.000;0.000;0.000;0.000;0.000;0.00
ecDHFR	APO	148	152	0	N/A	A	7771	1.58	0.099;0.256;0.336;0.224;0.067;0.016;0.002;0.000;0.000;0.000;0.000;0.000;0.000;0.000;0.000;0.000;0.000;0.000;0.000;0.000;0.000;0.000;0.000;0.000;0.000;0.000;0.000;0.000;0.000;0.000;0.000;0.000;0.000;0.000;0.000;0.000;0.000;0.000;0.000;0.000;0.000;0.000;0.000;0.000;0.000;0.000;0.000;0.000;0.000;0.00
ecDHFR	APO	148	152	0	N/A	A	30813	1.95	0.049;0.169;0.351;0.306;0.098;0.024;0.003;0.000;0.000;0.000;0.000;0.000;0.000;0.000;0.000;0.000;0.000;0.000;0.000;0.000;0.000;0.000;0.000;0.000;0.000;0.000;0.000;0.000;0.000;0.000;0.000;0.000;0.000;0.000;0.000;0.000;0.000;0.000;0.000;0.000;0.000;0.000;0.000;0.000;0.000;0.000;0.000;0.000;0.000;0.00
ecDHFR	APO	148	152	0	N/A	A	43291	1.92	0.048;0.169;0.363;0.302;0.095;0.020;0.004;0.000;0.000;0.000;0.000;0.000;0.000;0.000;0.000;0.000;0.000;0.000;0.000;0.000;0.000;0.000;0.000;0.000;0.000;0.000;0.000;0.000;0.000;0.000;0.000;0.000;0.000;0.000;0.000;0.000;0.000;0.000;0.000;0.000;0.000;0.000;0.000;0.000;0.000;0.000;0.000;0.000;0.000;0.00
ecDHFR	APO	148	152	0	N/A	A	inf	1.97
ecDHFR	APO	150	155	0	N/A	A	0	0.0	0.624;0.276;0.079;0.017;0.005;0.000;0.000;0.000;0.000;0.000;0.000;0.000;0.000;0.000;0.000;0.000;0.000;0.000;0.000;0.000;0.000;0.000;0.000;0.000;0.000;0.000;0.000;0.000;0.000;0.000;0.000;0.000;0.000;0.000;0.000;0.000;0.000;0.000;0.000;0.000;0.000;0.000;0.000;0.000;0.000;0.000;0.000;0.000;0.000;0.00
ecDHFR	APO	150	155	0	N/A	A	46	1.16	0.165;0.328;0.353;0.127;0.027;0.000;0.000;0.000;0.000;0.000;0.000;0.000;0.000;0.000;0.000;0.000;0.000;0.000;0.000;0.000;0.000;0.000;0.000;0.000;0.000;0.000;0.000;0.000;0.000;0.000;0.000;0.000;0.000;0.000;0.000;0.000;0.000;0.000;0.000;0.000;0.000;0.000;0.000;0.000;0.000;0.000;0.000;0.000;0.000;0.00
ecDHFR	APO	150	155	0	N/A	A	373	1.45	0.114;0.305;0.316;0.196;0.053;0.015;0.000;0.000;0.000;0.000;0.000;0.000;0.000;0.000;0.000;0.000;0.000;0.000;0.000;0.000;0.000;0.000;0.000;0.000;0.000;0.000;0.000;0.000;0.000;0.000;0.000;0.000;0.000;0.000;0.000;0.000;0.000;0.000;0.000;0.000;0.000;0.000;0.000;0.000;0.000;0.000;0.000;0.000;0.000;0.00
ecDHFR	APO	150	155	0	N/A	A	573	1.6	0.082;0.260;0.345;0.216;0.081;0.016;0.000;0.000;0.000;0.000;0.000;0.000;0.000;0.000;0.000;0.000;0.000;0.000;0.000;0.000;0.000;0.000;0.000;0.000;0.000;0.000;0.000;0.000;0.000;0.000;0.000;0.000;0.000;0.000;0.000;0.000;0.000;0.000;0.000;0.000;0.000;0.000;0.000;0.000;0.000;0.000;0.000;0.000;0.000;0.00
ecDHFR	APO	150	155	0	N/A	A	2011	1.94	0.065;0.206;0.318;0.252;0.117;0.030;0.012;0.000;0.000;0.000;0.000;0.000;0.000;0.000;0.000;0.000;0.000;0.000;0.000;0.000;0.000;0.000;0.000;0.000;0.000;0.000;0.000;0.000;0.000;0.000;0.000;0.000;0.000;0.000;0.000;0.000;0.000;0.000;0.000;0.000;0.000;0.000;0.000;0.000;0.000;0.000;0.000;0.000;0.000;0.00
ecDHFR	APO	150	155	0	N/A	A	7771	2.44	0.039;0.091;0.251;0.346;0.191;0.065;0.016;0.000;0.000;0.000;0.000;0.000;0.000;0.000;0.000;0.000;0.000;0.000;0.000;0.000;0.000;0.000;0.000;0.000;0.000;0.000;0.000;0.000;0.000;0.000;0.000;0.000;0.000;0.000;0.000;0.000;0.000;0.000;0.000;0.000;0.000;0.000;0.000;0.000;0.000;0.000;0.000;0.000;0.000;0.00
ecDHFR	APO	150	155	0	N/A	A	30813	2.52	0.036;0.075;0.238;0.334;0.226;0.072;0.018;0.000;0.000;0.000;0.000;0.000;0.000;0.000;0.000;0.000;0.000;0.000;0.000;0.000;0.000;0.000;0.000;0.000;0.000;0.000;0.000;0.000;0.000;0.000;0.000;0.000;0.000;0.000;0.000;0.000;0.000;0.000;0.000;0.000;0.000;0.000;0.000;0.000;0.000;0.000;0.000;0.000;0.000;0.00
ecDHFR	APO	150	155	0	N/A	A	43291	2.58	0.032;0.083;0.222;0.325;0.238;0.079;0.018;0.003;0.000;0.000;0.000;0.000;0.000;0.000;0.000;0.000;0.000;0.000;0.000;0.000;0.000;0.000;0.000;0.000;0.000;0.000;0.000;0.000;0.000;0.000;0.000;0.000;0.000;0.000;0.000;0.000;0.000;0.000;0.000;0.000;0.000;0.000;0.000;0.000;0.000;0.000;0.000;0.000;0.000;0.00
ecDHFR	APO	150	155	0	N/A	A	inf	2.86
ecDHFR	APO	150	157	0	N/A	A	0	0.0	0.560;0.311;0.098;0.023;0.008;0.000;0.000;0.000;0.000;0.000;0.000;0.000;0.000;0.000;0.000;0.000;0.000;0.000;0.000;0.000;0.000;0.000;0.000;0.000;0.000;0.000;0.000;0.000;0.000;0.000;0.000;0.000;0.000;0.000;0.000;0.000;0.000;0.000;0.000;0.000;0.000;0.000;0.000;0.000;0.000;0.000;0.000;0.000;0.000;0.00
ecDHFR	APO	150	157	0	N/A	A	46	1.49	0.101;0.258;0.324;0.200;0.093;0.024;0.000;0.000;0.000;0.000;0.000;0.000;0.000;0.000;0.000;0.000;0.000;0.000;0.000;0.000;0.000;0.000;0.000;0.000;0.000;0.000;0.000;0.000;0.000;0.000;0.000;0.000;0.000;0.000;0.000;0.000;0.000;0.000;0.000;0.000;0.000;0.000;0.000;0.000;0.000;0.000;0.000;0.000;0.000;0.00
ecDHFR	APO	150	157	0	N/A	A	373	1.94	0.053;0.182;0.305;0.258;0.127;0.051;0.025;0.000;0.000;0.000;0.000;0.000;0.000;0.000;0.000;0.000;0.000;0.000;0.000;0.000;0.000;0.000;0.000;0.000;0.000;0.000;0.000;0.000;0.000;0.000;0.000;0.000;0.000;0.000;0.000;0.000;0.000;0.000;0.000;0.000;0.000;0.000;0.000;0.000;0.000;0.000;0.000;0.000;0.000;0.00
ecDHFR	APO	150	157	0	N/A	A	573	2.18	0.049;0.141;0.259;0.253;0.164;0.078;0.032;0.024;0.000;0.000;0.000;0.000;0.000;0.000;0.000;0.000;0.000;0.000;0.000;0.000;0.000;0.000;0.000;0.000;0.000;0.000;0.000;0.000;0.000;0.000;0.000;0.000;0.000;0.000;0.000;0.000;0.000;0.000;0.000;0.000;0.000;0.000;0.000;0.000;0.000;0.000;0.000;0.000;0.000;0.00
ecDHFR	APO	150	157	0	N/A	A	2011	2.62	0.030;0.095;0.212;0.276;0.218;0.109;0.043;0.017;0.000;0.000;0.000;0.000;0.000;0.000;0.000;0.000;0.000;0.000;0.000;0.000;0.000;0.000;0.000;0.000;0.000;0.000;0.000;0.000;0.000;0.000;0.000;0.000;0.000;0.000;0.000;0.000;0.000;0.000;0.000;0.000;0.000;0.000;0.000;0.000;0.000;0.000;0.000;0.000;0.000;0.00
ecDHFR	APO	150	157	0	N/A	A	7771	3.03	0.028;0.062;0.145;0.241;0.261;0.159;0.067;0.019;0.017;0.000;0.000;0.000;0.000;0.000;0.000;0.000;0.000;0.000;0.000;0.000;0.000;0.000;0.000;0.000;0.000;0.000;0.000;0.000;0.000;0.000;0.000;0.000;0.000;0.000;0.000;0.000;0.000;0.000;0.000;0.000;0.000;0.000;0.000;0.000;0.000;0.000;0.000;0.000;0.000;0.00
ecDHFR	APO	150	157	0	N/A	A	30813	3.26	0.029;0.042;0.117;0.235;0.270;0.194;0.085;0.023;0.007;0.000;0.000;0.000;0.000;0.000;0.000;0.000;0.000;0.000;0.000;0.000;0.000;0.000;0.000;0.000;0.000;0.000;0.000;0.000;0.000;0.000;0.000;0.000;0.000;0.000;0.000;0.000;0.000;0.000;0.000;0.000;0.000;0.000;0.000;0.000;0.000;0.000;0.000;0.000;0.000;0.00
ecDHFR	APO	150	157	0	N/A	A	43291	3.17	0.025;0.049;0.127;0.245;0.267;0.183;0.075;0.023;0.006;0.000;0.000;0.000;0.000;0.000;0.000;0.000;0.000;0.000;0.000;0.000;0.000;0.000;0.000;0.000;0.000;0.000;0.000;0.000;0.000;0.000;0.000;0.000;0.000;0.000;0.000;0.000;0.000;0.000;0.000;0.000;0.000;0.000;0.000;0.000;0.000;0.000;0.000;0.000;0.000;0.00
ecDHFR	APO	150	157	0	N/A	A	inf	3.51
ecDHFR	APO	152	156	0	N/A	A	0	0.0	0.663;0.264;0.063;0.009;0.000;0.000;0.000;0.000;0.000;0.000;0.000;0.000;0.000;0.000;0.000;0.000;0.000;0.000;0.000;0.000;0.000;0.000;0.000;0.000;0.000;0.000;0.000;0.000;0.000;0.000;0.000;0.000;0.000;0.000;0.000;0.000;0.000;0.000;0.000;0.000;0.000;0.000;0.000;0.000;0.000;0.000;0.000;0.000;0.000;0.00
ecDHFR	APO	152	156	0	N/A	A	46	0.75	0.231;0.466;0.234;0.061;0.007;0.000;0.000;0.000;0.000;0.000;0.000;0.000;0.000;0.000;0.000;0.000;0.000;0.000;0.000;0.000;0.000;0.000;0.000;0.000;0.000;0.000;0.000;0.000;0.000;0.000;0.000;0.000;0.000;0.000;0.000;0.000;0.000;0.000;0.000;0.000;0.000;0.000;0.000;0.000;0.000;0.000;0.000;0.000;0.000;0.00
ecDHFR	APO	152	156	0	N/A	A	373	1.05	0.163;0.396;0.304;0.110;0.027;0.000;0.000;0.000;0.000;0.000;0.000;0.000;0.000;0.000;0.000;0.000;0.000;0.000;0.000;0.000;0.000;0.000;0.000;0.000;0.000;0.000;0.000;0.000;0.000;0.000;0.000;0.000;0.000;0.000;0.000;0.000;0.000;0.000;0.000;0.000;0.000;0.000;0.000;0.000;0.000;0.000;0.000;0.000;0.000;0.00
ecDHFR	APO	152	156	0	N/A	A	573	1.19	0.139;0.356;0.317;0.151;0.033;0.005;0.000;0.000;0.000;0.000;0.000;0.000;0.000;0.000;0.000;0.000;0.000;0.000;0.000;0.000;0.000;0.000;0.000;0.000;0.000;0.000;0.000;0.000;0.000;0.000;0.000;0.000;0.000;0.000;0.000;0.000;0.000;0.000;0.000;0.000;0.000;0.000;0.000;0.000;0.000;0.000;0.000;0.000;0.000;0.00
ecDHFR	APO	152	156	0	N/A	A	2011	1.53	0.086;0.276;0.347;0.219;0.060;0.011;0.000;0.000;0.000;0.000;0.000;0.000;0.000;0.000;0.000;0.000;0.000;0.000;0.000;0.000;0.000;0.000;0.000;0.000;0.000;0.000;0.000;0.000;0.000;0.000;0.000;0.000;0.000;0.000;0.000;0.000;0.000;0.000;0.000;0.000;0.000;0.000;0.000;0.000;0.000;0.000;0.000;0.000;0.000;0.00
ecDHFR	APO	152	156	0	N/A	A	7771	1.68	0.069;0.220;0.375;0.244;0.073;0.021;0.000;0.000;0.000;0.000;0.000;0.000;0.000;0.000;0.000;0.000;0.000;0.000;0.000;0.000;0.000;0.000;0.000;0.000;0.000;0.000;0.000;0.000;0.000;0.000;0.000;0.000;0.000;0.000;0.000;0.000;0.000;0.000;0.000;0.000;0.000;0.000;0.000;0.000;0.000;0.000;0.000;0.000;0.000;0.00
ecDHFR	APO	152	156	0	N/A	A	30813	1.76	0.050;0.224;0.363;0.267;0.076;0.020;0.000;0.000;0.000;0.000;0.000;0.000;0.000;0.000;0.000;0.000;0.000;0.000;0.000;0.000;0.000;0.000;0.000;0.000;0.000;0.000;0.000;0.000;0.000;0.000;0.000;0.000;0.000;0.000;0.000;0.000;0.000;0.000;0.000;0.000;0.000;0.000;0.000;0.000;0.000;0.000;0.000;0.000;0.000;0.00
ecDHFR	APO	152	156	0	N/A	A	43291	1.73	0.052;0.233;0.352;0.272;0.073;0.016;0.002;0.000;0.000;0.000;0.000;0.000;0.000;0.000;0.000;0.000;0.000;0.000;0.000;0.000;0.000;0.000;0.000;0.000;0.000;0.000;0.000;0.000;0.000;0.000;0.000;0.000;0.000;0.000;0.000;0.000;0.000;0.000;0.000;0.000;0.000;0.000;0.000;0.000;0.000;0.000;0.000;0.000;0.000;0.00
ecDHFR	APO	152	156	0	N/A	A	inf	1.78
ecDHFR	APO	152	162	0	N/A	A	0	0.0	0.560;0.326;0.114;0.000;0.000;0.000;0.000;0.000;0.000;0.000;0.000;0.000;0.000;0.000;0.000;0.000;0.000;0.000;0.000;0.000;0.000;0.000;0.000;0.000;0.000;0.000;0.000;0.000;0.000;0.000;0.000;0.000;0.000;0.000;0.000;0.000;0.000;0.000;0.000;0.000;0.000;0.000;0.000;0.000;0.000;0.000;0.000;0.000;0.000;0.00
ecDHFR	APO	152	162	0	N/A	A	46	2.99	0.000;0.064;0.182;0.262;0.273;0.145;0.074;0.000;0.000;0.000;0.000;0.000;0.000;0.000;0.000;0.000;0.000;0.000;0.000;0.000;0.000;0.000;0.000;0.000;0.000;0.000;0.000;0.000;0.000;0.000;0.000;0.000;0.000;0.000;0.000;0.000;0.000;0.000;0.000;0.000;0.000;0.000;0.000;0.000;0.000;0.000;0.000;0.000;0.000;0.00
ecDHFR	APO	152	162	0	N/A	A	373	3.62	0.026;0.031;0.092;0.224;0.239;0.225;0.111;0.052;0.000;0.000;0.000;0.000;0.000;0.000;0.000;0.000;0.000;0.000;0.000;0.000;0.000;0.000;0.000;0.000;0.000;0.000;0.000;0.000;0.000;0.000;0.000;0.000;0.000;0.000;0.000;0.000;0.000;0.000;0.000;0.000;0.000;0.000;0.000;0.000;0.000;0.000;0.000;0.000;0.000;0.00
ecDHFR	APO	152	162	0	N/A	A	573	4.21	0.000;0.023;0.055;0.159;0.203;0.288;0.158;0.115;0.000;0.000;0.000;0.000;0.000;0.000;0.000;0.000;0.000;0.000;0.000;0.000;0.000;0.000;0.000;0.000;0.000;0.000;0.000;0.000;0.000;0.000;0.000;0.000;0.000;0.000;0.000;0.000;0.000;0.000;0.000;0.000;0.000;0.000;0.000;0.000;0.000;0.000;0.000;0.000;0.000;0.00
ecDHFR	APO	152	162	0	N/A	A	2011	4.28	0.000;0.028;0.041;0.125;0.261;0.225;0.191;0.099;0.030;0.000;0.000;0.000;0.000;0.000;0.000;0.000;0.000;0.000;0.000;0.000;0.000;0.000;0.000;0.000;0.000;0.000;0.000;0.000;0.000;0.000;0.000;0.000;0.000;0.000;0.000;0.000;0.000;0.000;0.000;0.000;0.000;0.000;0.000;0.000;0.000;0.000;0.000;0.000;0.000;0.00
ecDHFR	APO	152	162	0	N/A	A	7771	4.51	0.000;0.000;0.046;0.122;0.212;0.270;0.178;0.133;0.039;0.000;0.000;0.000;0.000;0.000;0.000;0.000;0.000;0.000;0.000;0.000;0.000;0.000;0.000;0.000;0.000;0.000;0.000;0.000;0.000;0.000;0.000;0.000;0.000;0.000;0.000;0.000;0.000;0.000;0.000;0.000;0.000;0.000;0.000;0.000;0.000;0.000;0.000;0.000;0.000;0.00
[truncated: 8,508 more rows]
