# Supplementary material for: HXMS: a standardized file format for HX/MS data
Source: bioRxiv. 2025 Oct 16:2025.10.14.682397. Preprint. [Version 1] doi: 10.1101/2025.10.14.682397 (PMC12632962; doi:10.1101/2025.10.14.682397)
Supplement: Supplement 1 [file media-1.zip › Supplemental_Data_1/Custom/custom_empty.csv]

Protein	State	Start	Stop	Replicate	Modification	Bimodal_group	Exposure	Uptake	Envelope
